# Supplementary material for: Identification of differentially expressed methylated genes in melanoma versus nevi using bioinformatics methods
Source: PeerJ. 2020 Jun 3;8:e9273. doi: 10.7717/peerj.9273 (PMC7275674; doi:10.7717/peerj.9273)
Supplement: Supplemental Information 2 [file peerj-08-9273-s002.xlsx]

## Sheet: Sheet1
ID	adj.P.Val	P.Value	t	B	logFC	Gene.symbol	Gene.title	Gene.ID	GenBank.Accession
204754_at	3.36e-07	1.51e-11	-9.1127	15.8891	-1.5418	HLF	HLF, PAR bZIP transcription factor	3131	W60800
215516_at	3.17e-06	4.28e-10	-8.05985	12.7976	-1.64203	LAMB4	laminin subunit beta 4	22798
213029_at	4.24e-06	7.9e-10	-7.8708	12.2281	-1.42147	NFIB	nuclear factor I B	4781	BG478428
205325_at	4.24e-06	9.68e-10	-7.80812	12.0385	-1.76963	PHYHIP	phytanoyl-CoA 2-hydroxylase interacting protein	9796	NM_014759
212229_s_at	4.24e-06	1.15e-09	-7.7564	11.8817	-0.930266	FBXO21	F-box protein 21	23014
209655_s_at	9.73e-06	3.42e-09	-7.42199	10.8614	-2.16658	TMEM47	transmembrane protein 47	83604	AI803181
204755_x_at	1.16e-05	5.93e-09	-7.25505	10.3484	-1.32782	HLF	HLF, PAR bZIP transcription factor	3131	M95585
205967_at	1.16e-05	6.25e-09	-7.23893	10.2987	-1.57922	HIST2H4B///HIST4H4///HIST2H4A///HIST1H4L///HIST1H4E///HIST1H4B///HIST1H4H///HIST1H4C///HIST1H4J///HIST1H4K///HIST1H4F///HIST1H4D///HIST1H4A///HIST1H4I	histone cluster 2, H4b///histone cluster 4, H4///histone cluster 2, H4a///histone cluster 1, H4l///histone cluster 1, H4e///histone cluster 1, H4b///histone cluster 1, H4h///histone cluster 1, H4c///histone cluster 1, H4j///histone cluster 1, H4k///histone cluster 1, H4f///histone cluster 1, H4d///histone cluster 1, H4a///histone cluster 1, H4i	554313///121504///8370///8368///8367///8366///8365///8364///8363///8362///8361///8360///8359///8294	NM_003542
200781_s_at	1.61e-05	1.05e-08	-7.08159	9.81295	-1.50845	RPS15A	ribosomal protein S15a	6210	NM_001019
205440_s_at	2.21e-05	1.69e-08	-6.93743	9.3664	-1.99094	NPY1R	neuropeptide Y receptor Y1	4886	NM_000909
204731_at	2.29e-05	1.85e-08	-6.91019	9.28185	-1.17209	TGFBR3	transforming growth factor beta receptor 3	7049	NM_003243
209291_at	2.33e-05	1.99e-08	-6.88842	9.21428	-1.42263	ID4	inhibitor of DNA binding 4, HLH protein	3400	AW157094
218751_s_at	2.35e-05	2.12e-08	-6.86975	9.15628	-1.455	FBXW7	F-box and WD repeat domain containing 7	55294	NM_018315
214843_s_at	2.74e-05	2.72e-08	-6.7949	8.92364	-0.924368	USP33	ubiquitin specific peptidase 33	23032
202054_s_at	4.07e-05	4.24e-08	-6.66077	8.50602	-1.40123	ALDH3A2	aldehyde dehydrogenase 3 family member A2	224	NM_000382
209656_s_at	4.07e-05	4.4e-08	-6.64961	8.47123	-2.22749	TMEM47	transmembrane protein 47	83604	AL136550
218142_s_at	4.11e-05	4.63e-08	-6.63445	8.42398	-1.04699	CRBN	cereblon	51185	NM_016302
205345_at	5.34e-05	6.25e-08	-6.54406	8.14203	-1.18184	BARD1	BRCA1 associated RING domain 1	580	NM_000465
209292_at	6e-05	7.3e-08	-6.4977	7.99731	-1.22975	ID4	inhibitor of DNA binding 4, HLH protein	3400
219497_s_at	6.29e-05	8.22e-08	-6.46202	7.88592	-1.64617	BCL11A	B-cell CLL/lymphoma 11A	53335	NM_022893
205684_s_at	6.81e-05	1.01e-07	-6.39935	7.69011	-0.892764	DENND4C	DENN domain containing 4C	55667	NM_017925
202641_at	7.08e-05	1.08e-07	-6.37887	7.62613	-0.729248	ARL3	ADP ribosylation factor like GTPase 3	403	NM_004311
209289_at	7.29e-05	1.21e-07	-6.34526	7.52108	-1.68068	NFIB	nuclear factor I B	4781	AI700518
205158_at	7.29e-05	1.21e-07	-6.34464	7.51914	-1.13617	RNASE4	ribonuclease A family member 4	6038	NM_002937
212368_at	8.93e-05	1.58e-07	-6.26577	7.27256	-1.24594	ZNF292	zinc finger protein 292	23036
203810_at	9.5e-05	1.75e-07	-6.23435	7.17431	-0.847541	DNAJB4	DnaJ heat shock protein family (Hsp40) member B4	11080	BG252490
218528_s_at	0.000114	2.31e-07	-6.15193	6.91655	-0.768515	RNF38	ring finger protein 38	152006	NM_022781
207170_s_at	0.000114	2.37e-07	-6.1434	6.88991	-1.21434	LETMD1	LETM1 domain containing 1	25875	NM_015416
200032_s_at	0.000122	2.64e-07	-6.11098	6.78851	-1.01046	RPL9	ribosomal protein L9	6133	NM_000661
211657_at	0.000126	3.02e-07	-6.07067	6.66246	-0.955848	CEACAM6	carcinoembryonic antigen related cell adhesion molecule 6	4680	M18728
202822_at	0.000126	3.07e-07	-6.06656	6.6496	-0.738678	LPP	LIM domain containing preferred translocation partner in lipoma	4026	BF221852
200888_s_at	0.00013	3.27e-07	-6.04765	6.59047	-1.11598	SNORA21///RPL23	small nucleolar RNA, H/ACA box 21///ribosomal protein L23	619505///9349	NM_000978
205882_x_at	0.00013	3.37e-07	-6.03835	6.56139	-1.0779	ADD3	adducin 3	120
212914_at	0.00013	3.4e-07	-6.03571	6.55314	-1.05575	CBX7	chromobox 7	23492	AV648364
209290_s_at	0.000141	3.8e-07	-6.0023	6.44866	-1.38123	NFIB	nuclear factor I B	4781	BC001283
202432_at	0.00015	4.21e-07	-5.9715	6.35241	-0.77733	PPP3CB	protein phosphatase 3 catalytic subunit beta	5532	NM_021132
218149_s_at	0.00015	4.26e-07	-5.96777	6.34074	-0.93944	ZNF395	zinc finger protein 395	55893	NM_018660
204773_at	0.00015	4.27e-07	-5.96744	6.3397	-1.45144	IL11RA	interleukin 11 receptor subunit alpha	3590
202662_s_at	0.000154	4.43e-07	-5.95616	6.30445	-0.763833	ITPR2	inositol 1,4,5-trisphosphate receptor type 2	3709	NM_002223
202615_at	0.000159	4.75e-07	-5.93543	6.23964	-0.948201	GNAQ	G protein subunit alpha q	2776	BF222895
207132_x_at	0.000159	4.88e-07	-5.92723	6.21404	-1.12901	PFDN5	prefoldin subunit 5	5204	NM_002624
217862_at	0.000159	5e-07	-5.91999	6.1914	-0.725535	PIAS1	protein inhibitor of activated STAT 1	8554
209894_at	0.000159	5.01e-07	-5.91906	6.18848	-1.64795	LEPROT///LEPR	leptin receptor overlapping transcript///leptin receptor	54741///3953	U50748
213397_x_at	0.000165	5.44e-07	-5.89416	6.1107	-1.29965	RNASE4	ribonuclease A family member 4	6038	AI761728
211671_s_at	0.000165	5.56e-07	-5.88753	6.08999	-1.05196	NR3C1	nuclear receptor subfamily 3 group C member 1	2908	U01351
203757_s_at	0.000174	5.95e-07	-5.86732	6.02686	-1.13738	CEACAM6	carcinoembryonic antigen related cell adhesion molecule 6	4680	BC005008
216511_s_at	0.000206	7.43e-07	-5.80072	5.81888	-0.889364	TCF7L2	transcription factor 7 like 2	6934	AJ270770
203638_s_at	0.000213	7.77e-07	-5.7872	5.77669	-1.82402	FGFR2	fibroblast growth factor receptor 2	2263	NM_022970
207076_s_at	0.000219	8.19e-07	-5.77113	5.72654	-1.54767	ASS1	argininosuccinate synthase 1	445	NM_000050
200025_s_at	0.000221	8.41e-07	-5.76323	5.70191	-1.02186	RPL27	ribosomal protein L27	6155	NM_000988
201681_s_at	0.000221	8.46e-07	-5.76158	5.69677	-0.824535	DLG5	discs large MAGUK scaffold protein 5	9231	AB011155
214734_at	0.000221	8.55e-07	-5.75828	5.68645	-1.27145	EXPH5	exophilin 5	23086	AB014524
214598_at	0.000236	9.31e-07	-5.73265	5.60652	-1.17287	CLDN8	claudin 8	9073	AL049977
212148_at	0.000236	9.36e-07	-5.73099	5.60135	-1.00631	PBX1	PBX homeobox 1	5087	AL049381
202425_x_at	0.000267	1.07e-06	-5.69128	5.47752	-0.790248	PPP3CA	protein phosphatase 3 catalytic subunit alpha	5530	NM_000944
205290_s_at	0.000306	1.24e-06	-5.64682	5.339	-0.971171	BMP2	bone morphogenetic protein 2	650	NM_001200
212328_at	0.000306	1.27e-06	-5.63921	5.31528	-0.787964	LIMCH1	LIM and calponin homology domains 1	22998	AB029025
212675_s_at	0.000306	1.28e-06	-5.63666	5.30735	-0.910736	CEP68	centrosomal protein 68	23177	AB011154
213229_at	0.000323	1.37e-06	-5.6171	5.24643	-0.795862	DICER1	dicer 1, ribonuclease III	23405	BF590131
201986_at	0.000335	1.47e-06	-5.59574	5.17996	-0.703583	MED13	mediator complex subunit 13	9969	AB011165
204130_at	0.000335	1.47e-06	-5.59547	5.17912	-1.54584	HSD11B2	hydroxysteroid 11-beta dehydrogenase 2	3291	NM_000196
213312_at	0.000335	1.48e-06	-5.59297	5.17134	-1.20086	SMIM8	small integral membrane protein 8	57150	NM_020425
218259_at	0.000346	1.54e-06	-5.58014	5.13144	-0.781146	MKL2	MKL1/myocardin like 2	57496	NM_014048
217284_x_at	0.000368	1.67e-06	-5.55608	5.05658	-2.40004	SERHL2	serine hydrolase-like 2	253190	AL589866
222266_at	0.000368	1.68e-06	-5.55409	5.05041	-1.32118				BF796940
210908_s_at	0.000368	1.69e-06	-5.55212	5.04428	-1.00019	PFDN5	prefoldin subunit 5	5204	AB055804
205030_at	0.000375	1.75e-06	-5.54151	5.01129	-2.44168	FABP7	fatty acid binding protein 7	2173	NM_001446
204374_s_at	0.000377	1.78e-06	-5.53679	4.99662	-2.21616	GALK1	galactokinase 1	2584	BG474736
218276_s_at	0.000378	1.8e-06	-5.53352	4.98645	-0.947157	SAV1	salvador family WW domain containing protein 1	60485	NM_021818
212599_at	0.000382	1.86e-06	-5.52449	4.9584	-1.00181	AUTS2	autism susceptibility candidate 2	26053	AK025298
212593_s_at	0.000382	1.9e-06	-5.51706	4.93532	-0.940062	MIR4680///PDCD4	microRNA 4680///programmed cell death 4 (neoplastic transformation inhibitor)	100616113///27250	N92498
216037_x_at	0.000382	1.91e-06	-5.51573	4.93116	-0.792432	TCF7L2	transcription factor 7 like 2	6934	AA664011
218499_at	0.000393	2e-06	-5.50242	4.88983	-1.74838	STK26	serine/threonine protein kinase 26	51765	NM_016542
213800_at	0.000394	2.02e-06	-5.49879	4.87855	-1.96174	CFH	complement factor H	3075	X04697
201650_at	0.000403	2.09e-06	-5.48921	4.84879	-2.37454	KRT19	keratin 19	3880	NM_002276
206799_at	0.000474	2.51e-06	-5.43335	4.67544	-2.87379	SCGB1D2	secretoglobin family 1D member 2	10647	NM_006551
202071_at	0.000474	2.52e-06	-5.43247	4.67273	-0.957935	SDC4	syndecan 4	6385	NM_002999
204442_x_at	0.0005	2.68e-06	-5.41339	4.61357	-0.977901	LTBP4	latent transforming growth factor beta binding protein 4	8425	NM_003573
203883_s_at	0.000502	2.71e-06	-5.40989	4.60271	-0.904784	RAB11FIP2	RAB11 family interacting protein 2	22841	BG249608
221747_at	0.00051	2.8e-06	-5.4002	4.57271	-0.737158	TNS1	tensin 1	7145	AL046979
212850_s_at	0.000517	2.93e-06	-5.38631	4.52967	-0.890321	LRP4	LDL receptor related protein 4	4038	AA584297
205200_at	0.000532	3.04e-06	-5.37508	4.49489	-1.28241	EXOSC7///CLEC3B	exosome component 7///C-type lectin domain family 3 member B	23016///7123	NM_003278
202747_s_at	0.000536	3.09e-06	-5.37035	4.48023	-1.23659	ITM2A	integral membrane protein 2A	9452	NM_004867
216823_at	0.00054	3.13e-06	-5.36597	4.46668	-1.36592	SNORD73A///RPS3A	small nucleolar RNA, C/D box 73A///ribosomal protein S3A	8944///6189
201753_s_at	0.000569	3.38e-06	-5.34286	4.39516	-1.36197	ADD3	adducin 3	120	NM_019903
214720_x_at	0.000571	3.45e-06	-5.33713	4.37743	-0.627	SEPT10	septin 10	151011	BF981643
213929_at	0.000578	3.53e-06	-5.32947	4.35377	-1.23287	EXPH5	exophilin 5	23086	AL050204
210829_s_at	0.000578	3.54e-06	-5.32895	4.35216	-0.919347	SSBP2	single stranded DNA binding protein 2	23635	AF077048
216348_at	0.000591	3.67e-06	-5.31802	4.31835	-1.17585
204290_s_at	0.000592	3.7e-06	-5.31538	4.31019	-0.912598	ALDH6A1	aldehyde dehydrogenase 6 family member A1	4329	NM_005589
213792_s_at	0.000593	3.74e-06	-5.31237	4.30089	-1.10515	INSR	insulin receptor	3643
205029_s_at	0.000608	3.86e-06	-5.30305	4.27208	-2.7038	FABP7	fatty acid binding protein 7	2173	NM_001446
212239_at	0.000626	4.05e-06	-5.2881	4.22591	-0.664358	PIK3R1	phosphoinositide-3-kinase regulatory subunit 1	5295
215388_s_at	0.000626	4.09e-06	-5.285	4.21631	-1.88529	CFHR1///CFH	complement factor H related 1///complement factor H	3078///3075	X56210
200912_s_at	0.000626	4.11e-06	-5.28339	4.21135	-1.07934	MIR1248///SNORA81///SNORA4///SNORD2///SNORA63///EIF4A2	microRNA 1248///small nucleolar RNA, H/ACA box 81///small nucleolar RNA, H/ACA box 4///small nucleolar RNA, C/D box 2///small nucleolar RNA, H/ACA box 63///eukaryotic translation initiation factor 4A2	100302143///677847///619568///619567///6043///1974	NM_001967
209502_s_at	0.000626	4.12e-06	-5.28267	4.20914	-0.873422	BAIAP2	BAI1 associated protein 2	10458	BC002495
201752_s_at	0.000626	4.15e-06	-5.28043	4.20221	-1.0307	ADD3	adducin 3	120
201924_at	0.000626	4.19e-06	-5.27788	4.19434	-0.892902	AFF1	AF4/FMR2 family member 1	4299	NM_005935
206910_x_at	0.000626	4.2e-06	-5.27685	4.19115	-0.879816	CFHR2	complement factor H related 2	3080	NM_005666
204028_s_at	0.000649	4.41e-06	-5.26199	4.14528	-0.726749	RABGAP1	RAB GTPase activating protein 1	23637	NM_012197
206149_at	0.000652	4.48e-06	-5.25762	4.13179	-1.55254	CHP2	calcineurin like EF-hand protein 2	63928	NM_022097
201256_at	0.000652	4.49e-06	-5.25671	4.12899	-0.783674	COX7A2L	cytochrome c oxidase subunit 7A2 like	9167	NM_004718
202515_at	0.000676	4.69e-06	-5.24367	4.08876	-0.631807	DLG1	discs large MAGUK scaffold protein 1	1739	BG251175
201839_s_at	0.000682	4.76e-06	-5.23908	4.07462	-1.29656	EPCAM	epithelial cell adhesion molecule	4072	NM_002354
212582_at	0.000687	4.86e-06	-5.23241	4.05404	-1.01634	OSBPL8	oxysterol binding protein like 8	114882	AL049923
214505_s_at	0.000687	4.89e-06	-5.23106	4.0499	-0.7213	FHL1	four and a half LIM domains 1	2273	AF220153
210880_s_at	0.00069	4.95e-06	-5.22715	4.03785	-0.745869	EFS	embryonal Fyn-associated substrate	10278	AB001467
209493_at	0.00069	4.97e-06	-5.22571	4.03341	-1.40493	PDZD2	PDZ domain containing 2	23037	AF338650
202053_s_at	0.000712	5.16e-06	-5.21454	3.99898	-0.936381	ALDH3A2	aldehyde dehydrogenase 3 family member A2	224	L47162
212244_at	0.000742	5.41e-06	-5.19982	3.95364	-0.877873	GCOM1///POLR2M	GRINL1A complex locus 1///RNA polymerase II subunit M	145781///81488	AL050091
208228_s_at	0.000768	5.7e-06	-5.18394	3.90474	-1.31375	FGFR2	fibroblast growth factor receptor 2	2263	M87771
219871_at	0.00078	5.95e-06	-5.17081	3.86433	-0.84714	KLF3-AS1	KLF3 antisense RNA 1	79667
220576_at	0.00078	5.97e-06	-5.17022	3.86252	-1.10555	PGAP1	post-GPI attachment to proteins 1	80055	NM_024989
206765_at	0.00078	5.97e-06	-5.17021	3.86248	-0.839122	KCNJ2	potassium voltage-gated channel subfamily J member 2	3759	AF153820
214586_at	0.000788	6.07e-06	-5.165	3.84646	-1.42231	GPR37	G protein-coupled receptor 37	2861	T16257
208003_s_at	0.000824	6.38e-06	-5.14986	3.79991	-0.855344	NFAT5	nuclear factor of activated T-cells 5	10725	NM_006599
204020_at	0.000892	7.15e-06	-5.11503	3.69292	-0.736678	PURA	purine rich element binding protein A	5813	BF739943
212462_at	0.000903	7.33e-06	-5.10733	3.66928	-0.791583	KAT6B	lysine acetyltransferase 6B	23522	AU144267
212848_s_at	0.000922	7.61e-06	-5.09593	3.6343	-0.873699	C9orf3	chromosome 9 open reading frame 3	84909	BG036668
212741_at	0.000922	7.64e-06	-5.09466	3.63039	-1.45995	MAOA	monoamine oxidase A	4128	AA923354
209784_s_at	0.000942	7.93e-06	-5.08329	3.59553	-1.0314	JAG2	jagged 2	3714	AF029778
209465_x_at	0.000948	8.03e-06	-5.07958	3.58415	-2.11038	PTN	pleiotrophin	5764	AL565812
212761_at	0.000955	8.13e-06	-5.07572	3.57232	-0.932469	TCF7L2	transcription factor 7 like 2	6934	AI949687
201540_at	0.00097	8.33e-06	-5.06809	3.54894	-1.38303	FHL1	four and a half LIM domains 1	2273	NM_001449
218191_s_at	0.00097	8.34e-06	-5.06799	3.54864	-0.571262	LMBRD1	LMBR1 domain containing 1	55788	NM_018368
212695_at	0.000983	8.55e-06	-5.06035	3.52522	-0.638358	CRY2	cryptochrome circadian clock 2	1408	AB014558
208656_s_at	0.000983	8.58e-06	-5.05906	3.52127	-0.729447	CCNI	cyclin I	10983	AF135162
203538_at	0.000998	8.81e-06	-5.05124	3.4973	-0.796671	CAMLG	calcium modulating ligand	819	NM_001745
217906_at	0.00105	9.39e-06	-5.0315	3.43689	-0.707831	KLHDC2	kelch domain containing 2	23588	NM_014315
203824_at	0.00106	9.53e-06	-5.02699	3.42308	-1.08748	TSPAN8	tetraspanin 8	7103	NM_004616
202746_at	0.00106	9.55e-06	-5.02641	3.4213	-1.60926	ITM2A	integral membrane protein 2A	9452
219970_at	0.00106	9.6e-06	-5.02483	3.41648	-1.20399	GIPC2	GIPC PDZ domain containing family member 2	54810	NM_017655
214279_s_at	0.00109	1.01e-05	-5.00969	3.37021	-0.856818	NDRG2	NDRG family member 2	57447	W74452
212677_s_at	0.0011	1.03e-05	-5.00254	3.34834	-0.697132	CEP68	centrosomal protein 68	23177	BG530481
217336_at	0.0011	1.04e-05	-4.9997	3.33966	-0.89328
203338_at	0.0011	1.05e-05	-4.9985	3.33601	-0.87508	PPP2R5E	protein phosphatase 2 regulatory subunit B'epsilon	5529	NM_006246
32137_at	0.0011	1.05e-05	-4.99609	3.32863	-0.77485	JAG2	jagged 2	3714	Y14330
202328_s_at	0.0011	1.06e-05	-4.99383	3.32171	-0.728851	LOC101930075///PKD1	polycystin-1-like///polycystin 1, transient receptor potential channel interacting	101930075///5310	NM_000296
214235_at	0.0011	1.06e-05	-4.99377	3.32155	-0.957844	CYP3A5	cytochrome P450 family 3 subfamily A member 5	1577	X90579
203318_s_at	0.00113	1.09e-05	-4.98529	3.29564	-0.511662	ZNF148	zinc finger protein 148	7707	NM_021964
209318_x_at	0.00114	1.12e-05	-4.97828	3.27424	-0.863193	PLAGL1	PLAG1 like zinc finger 1	5325	BG547855
213156_at	0.00118	1.17e-05	-4.96329	3.22851	-1.0661	ZBTB20	zinc finger and BTB domain containing 20	26137	BG251521
215239_x_at	0.00118	1.18e-05	-4.96148	3.22299	-0.600758	ZNF273	zinc finger protein 273	10793	AU132789
211467_s_at	0.0012	1.21e-05	-4.95435	3.20123	-1.00417	NFIB	nuclear factor I B	4781	U70862
213164_at	0.0012	1.21e-05	-4.95365	3.19909	-1.11489	SLC5A3	solute carrier family 5 member 3	6526	AI867198
213236_at	0.0012	1.22e-05	-4.95045	3.18935	-0.670521	SASH1	SAM and SH3 domain containing 1	23328	AK025495
212442_s_at	0.0012	1.23e-05	-4.94854	3.18352	-0.763075	CERS6	ceramide synthase 6	253782	BG289001
205883_at	0.00121	1.25e-05	-4.94328	3.16749	-1.40379	ZBTB16	zinc finger and BTB domain containing 16	7704	NM_006006
210298_x_at	0.00123	1.28e-05	-4.93626	3.1461	-1.53243	FHL1	four and a half LIM domains 1	2273	AF098518
212074_at	0.00125	1.32e-05	-4.92607	3.11505	-0.74583	SUN1	Sad1 and UNC84 domain containing 1	23353	BE972774
205407_at	0.00127	1.35e-05	-4.9195	3.09505	-1.21634	RECK	reversion inducing cysteine rich protein with kazal motifs	8434	NM_021111
203961_at	0.00127	1.35e-05	-4.91915	3.09399	-1.11183	NEBL	nebulette	10529
200038_s_at	0.00127	1.36e-05	-4.91741	3.0887	-0.913795	RPL17-C18orf32///SNORD58C///C18orf32///SNORD58A///SNORD58B///RPL17	RPL17-C18orf32 readthrough///small nucleolar RNA, C/D box 58C///chromosome 18 open reading frame 32///small nucleolar RNA, C/D box 58A///small nucleolar RNA, C/D box 58B///ribosomal protein L17	100526842///100124516///497661///26791///26790///6139	NM_000985
221103_s_at	0.00127	1.38e-05	-4.91351	3.07682	-0.754858	CFAP44	cilia and flagella associated protein 44	55779	NM_018338
217833_at	0.00128	1.4e-05	-4.90898	3.06305	-0.8062	SYNCRIP	synaptotagmin binding cytoplasmic RNA interacting protein	10492	AL520908
204004_at	0.00128	1.41e-05	-4.90774	3.05927	-0.879698	PAWR	pro-apoptotic WT1 regulator	5074
221045_s_at	0.00138	1.53e-05	-4.88089	2.97764	-0.871107	PER3	period circadian clock 3	8863	NM_016831
206509_at	0.00142	1.61e-05	-4.86597	2.93231	-1.84322	PIP	prolactin induced protein	5304	NM_002652
217523_at	0.00145	1.67e-05	-4.85538	2.90018	-1.37143	CD44	CD44 molecule (Indian blood group)	960	AV700298
216060_s_at	0.00145	1.67e-05	-4.85386	2.89554	-0.887536	DAAM1	dishevelled associated activator of morphogenesis 1	23002
200082_s_at	0.00147	1.7e-05	-4.84823	2.87848	-0.947271	RPS7	ribosomal protein S7	6201
203917_at	0.00147	1.71e-05	-4.84686	2.87431	-1.727	CXADR	coxsackie virus and adenovirus receptor	1525	NM_001338
204591_at	0.00147	1.75e-05	-4.83972	2.85266	-2.31991	CHL1	cell adhesion molecule L1 like	10752	NM_006614
217707_x_at	0.00147	1.77e-05	-4.83737	2.84556	-0.907534	SMARCA2	SWI/SNF related, matrix associated, actin dependent regulator of chromatin, subfamily a, member 2	6595	AI535683
219929_s_at	0.00148	1.78e-05	-4.83398	2.83526	-0.691431	ZFYVE21	zinc finger FYVE-type containing 21	79038	NM_024071
212537_x_at	0.00149	1.81e-05	-4.82996	2.82308	-0.953628	RPL17-C18orf32///SNORD58C///C18orf32///SNORD58A///SNORD58B///RPL17	RPL17-C18orf32 readthrough///small nucleolar RNA, C/D box 58C///chromosome 18 open reading frame 32///small nucleolar RNA, C/D box 58A///small nucleolar RNA, C/D box 58B///ribosomal protein L17	100526842///100124516///497661///26791///26790///6139	BE733979
210544_s_at	0.00149	1.83e-05	-4.8262	2.81168	-0.777353	ALDH3A2	aldehyde dehydrogenase 3 family member A2	224	BC002430
206080_at	0.00152	1.88e-05	-4.8171	2.78414	-1.04731	PLCH2	phospholipase C eta 2	9651	NM_014638
213158_at	0.00152	1.93e-05	-4.80915	2.76004	-0.71947	ZBTB20	zinc finger and BTB domain containing 20	26137	AA045174
201674_s_at	0.00152	1.95e-05	-4.80656	2.75222	-0.789192	AKAP1	A-kinase anchoring protein 1	8165	BC000729
212270_x_at	0.00152	1.96e-05	-4.80496	2.74738	-0.988139	RPL17-C18orf32///SNORD58C///C18orf32///SNORD58A///SNORD58B///RPL17	RPL17-C18orf32 readthrough///small nucleolar RNA, C/D box 58C///chromosome 18 open reading frame 32///small nucleolar RNA, C/D box 58A///small nucleolar RNA, C/D box 58B///ribosomal protein L17	100526842///100124516///497661///26791///26790///6139	BG168283
204284_at	0.00154	1.99e-05	-4.80028	2.73321	-1.22324	PPP1R3C	protein phosphatase 1 regulatory subunit 3C	5507	N26005
219496_at	0.00154	2.01e-05	-4.79748	2.72474	-0.81199	SOWAHC	sosondowah ankyrin repeat domain family member C	65124	NM_023016
200026_at	0.00155	2.02e-05	-4.79505	2.71738	-0.840925	RPL34	ribosomal protein L34	6164	NM_000995
203825_at	0.00156	2.05e-05	-4.79099	2.70511	-0.595716	BRD3	bromodomain containing 3	8019	NM_007371
204519_s_at	0.00159	2.11e-05	-4.78243	2.67923	-0.98226	PLLP	plasmolipin	51090	NM_015993
220751_s_at	0.00162	2.17e-05	-4.7736	2.65255	-1.09247	FAXDC2	fatty acid hydroxylase domain containing 2	10826
218031_s_at	0.00163	2.19e-05	-4.77067	2.64369	-0.827542	FOXN3	forkhead box N3	1112	NM_005197
201150_s_at	0.00168	2.28e-05	-4.75793	2.60524	-1.06207	TIMP3	TIMP metallopeptidase inhibitor 3	7078	NM_000362
222229_x_at	0.0017	2.31e-05	-4.75386	2.59295	-0.758575
204313_s_at	0.00175	2.39e-05	-4.74353	2.56177	-0.653084	CREB1	cAMP responsive element binding protein 1	1385	AA161486
213016_at	0.00175	2.41e-05	-4.74054	2.55274	-0.856551	BBX	BBX, HMG-box containing	56987	AA573805
218041_x_at	0.00177	2.45e-05	-4.73558	2.53782	-0.808574	SLC38A2	solute carrier family 38 member 2	54407	NM_018976
211737_x_at	0.0018	2.5e-05	-4.72914	2.5184	-1.09306	PTN	pleiotrophin	5764	BC005916
201557_at	0.0018	2.52e-05	-4.72729	2.51282	-0.581853	VAMP2	vesicle associated membrane protein 2	6844	NM_014232
221588_x_at	0.0018	2.53e-05	-4.72632	2.50991	-0.736656	ALDH6A1	aldehyde dehydrogenase 6 family member A1	4329
218510_x_at	0.00184	2.59e-05	-4.71821	2.48548	-0.738587	FAM134B	family with sequence similarity 134 member B	54463	AI816291
212616_at	0.00184	2.6e-05	-4.71727	2.48264	-0.961979	CHD9	chromodomain helicase DNA binding protein 9	80205	BF668950
218583_s_at	0.00189	2.68e-05	-4.70836	2.45581	-0.597431	DCUN1D1	defective in cullin neddylation 1 domain containing 1	54165	NM_020640
201496_x_at	0.00193	2.75e-05	-4.69993	2.43046	-2.11337	MYH11	myosin heavy chain 11	4629	S67238
205803_s_at	0.00193	2.76e-05	-4.69931	2.42857	-0.770448	TRPC1	transient receptor potential cation channel subfamily C member 1	7220	NM_003304
201036_s_at	0.00197	2.82e-05	-4.69214	2.40701	-0.986761	HADH	hydroxyacyl-CoA dehydrogenase	3033	NM_005327
217901_at	0.00209	3.02e-05	-4.67135	2.34454	-1.12043	DSG2	desmoglein 2	1829	BF031829
220161_s_at	0.0021	3.05e-05	-4.6674	2.33269	-0.775043	EPB41L4B	erythrocyte membrane protein band 4.1 like 4B	54566	NM_019114
212629_s_at	0.00211	3.09e-05	-4.66399	2.32246	-0.658747	PKN2	protein kinase N2	5586
213701_at	0.00214	3.16e-05	-4.65708	2.30171	-0.618693	C12orf29	chromosome 12 open reading frame 29	91298	AW299245
209379_s_at	0.00219	3.24e-05	-4.64861	2.27629	-0.68373	CCSER2	coiled-coil serine rich protein 2	54462	AF241785
201257_x_at	0.00221	3.32e-05	-4.64153	2.25508	-0.891805	SNORD73A///RPS3A	small nucleolar RNA, C/D box 73A///ribosomal protein S3A	8944///6189	NM_001006
218312_s_at	0.00224	3.38e-05	-4.63568	2.23755	-1.47349	ZSCAN18	zinc finger and SCAN domain containing 18	65982	NM_023926
208655_at	0.00225	3.41e-05	-4.63276	2.2288	-0.648698	CCNI	cyclin I	10983	BG530368
209106_at	0.00229	3.5e-05	-4.62485	2.20509	-0.675736	NCOA1	nuclear receptor coactivator 1	8648	BF576458
216918_s_at	0.00231	3.53e-05	-4.6218	2.19596	-1.63094	DST	dystonin	667
205489_at	0.00232	3.56e-05	-4.61988	2.19021	-0.784167	CRYM	crystallin mu	1428	NM_001888
205498_at	0.00233	3.6e-05	-4.61589	2.17829	-0.971319	GHR	growth hormone receptor	2690	NM_000163
211569_s_at	0.00235	3.65e-05	-4.61199	2.1666	-0.639402	HADH	hydroxyacyl-CoA dehydrogenase	3033	AF001903
207002_s_at	0.00235	3.67e-05	-4.61029	2.16151	-0.796234	PLAGL1	PLAG1 like zinc finger 1	5325
202790_at	0.00235	3.67e-05	-4.61017	2.16118	-0.82552	CLDN7	claudin 7	1366	NM_001307
213227_at	0.00235	3.67e-05	-4.60996	2.16055	-0.77398	PGRMC2	progesterone receptor membrane component 2	10424	BE879873
205328_at	0.00235	3.69e-05	-4.60867	2.15667	-1.15848	CLDN10	claudin 10	9071	NM_006984
209466_x_at	0.00237	3.75e-05	-4.6031	2.14002	-0.927431	PTN	pleiotrophin	5764	M57399
208826_x_at	0.00238	3.77e-05	-4.60135	2.13478	-0.823746	HINT1	histidine triad nucleotide binding protein 1	3094	U27143
213050_at	0.00241	3.85e-05	-4.59541	2.11704	-1.15662	COBL	cordon-bleu WH2 repeat protein	23242	AA594937
204031_s_at	0.00247	4e-05	-4.58305	2.08012	-0.672843	PCBP2	poly(rC) binding protein 2	5094	NM_005016
204589_at	0.00247	4e-05	-4.58301	2.07999	-0.829898	NUAK1	NUAK family kinase 1	9891	NM_014840
201408_at	0.00248	4.06e-05	-4.57851	2.06656	-0.723544	PPP1CB	protein phosphatase 1 catalytic subunit beta	5500	W67887
213032_at	0.00252	4.14e-05	-4.57207	2.04733	-1.28012	NFIB	nuclear factor I B	4781	AI186739
220924_s_at	0.00259	4.26e-05	-4.56328	2.02111	-0.786643	SLC38A2	solute carrier family 38 member 2	54407	NM_018976
209750_at	0.00261	4.33e-05	-4.5585	2.00685	-1.00971	NR1D2	nuclear receptor subfamily 1 group D member 2	9975	N32859
212578_x_at	0.00261	4.33e-05	-4.55825	2.00612	-0.800365	RPS17	ribosomal protein S17	6218	BF026595
218552_at	0.00265	4.4e-05	-4.55301	1.9905	-0.724446	ECHDC2	enoyl-CoA hydratase domain containing 2	55268	NM_018281
203697_at	0.00265	4.44e-05	-4.55038	1.98264	-2.13428	FRZB	frizzled-related protein	2487	U91903
202449_s_at	0.00265	4.48e-05	-4.54751	1.9741	-0.782015	RXRA	retinoid X receptor alpha	6256	NM_002957
209759_s_at	0.00265	4.51e-05	-4.54572	1.96877	-0.676051	ECI1	enoyl-CoA delta isomerase 1	1632	BC002746
207785_s_at	0.00265	4.53e-05	-4.54414	1.96406	-0.735212	RBPJ	recombination signal binding protein for immunoglobulin kappa J region	3516	NM_015874
213661_at	0.00265	4.56e-05	-4.54231	1.95861	-1.02342	PAMR1	peptidase domain containing associated with muscle regeneration 1	25891	AI671186
209613_s_at	0.00265	4.59e-05	-4.54005	1.95188	-1.0838	ADH1B	alcohol dehydrogenase 1B (class I), beta polypeptide	125	M21692
210475_at	0.00265	4.59e-05	-4.53984	1.95126	-1.24923	POU3F1	POU class 3 homeobox 1	5453	L26494
209394_at	0.00266	4.63e-05	-4.53735	1.94386	-0.691545	ASMTL	acetylserotonin O-methyltransferase-like	8623	BC002508
221246_x_at	0.00275	4.8e-05	-4.52613	1.91047	-0.96806	TNS1	tensin 1	7145
205571_at	0.00276	4.82e-05	-4.52454	1.90574	-0.530088	LIPT1	lipoyltransferase 1	51601	NM_015929
213939_s_at	0.00278	4.87e-05	-4.52142	1.89646	-1.49634	RUFY3	RUN and FYVE domain containing 3	22902	AI871641
200024_at	0.00278	4.92e-05	-4.51789	1.88596	-0.586388	RPS5	ribosomal protein S5	6193	NM_001009
209763_at	0.00278	4.93e-05	-4.51759	1.88506	-1.26047	CHRDL1	chordin like 1	91851
204712_at	0.00278	4.96e-05	-4.51565	1.87932	-1.37058	WIF1	WNT inhibitory factor 1	11197	NM_007191
201665_x_at	0.00279	5e-05	-4.51337	1.87254	-0.925235	RPS17	ribosomal protein S17	6218	NM_001021
201133_s_at	0.00282	5.09e-05	-4.50782	1.85603	-0.535109	PJA2	praja ring finger ubiquitin ligase 2	9867	AA142966
212992_at	0.00286	5.16e-05	-4.50322	1.84236	-1.26487	AHNAK2	AHNAK nucleoprotein 2	113146	AI935123
213530_at	0.00288	5.23e-05	-4.49906	1.83	-0.568006	RAB3GAP1	RAB3 GTPase activating protein catalytic subunit 1	22930	AI040009
219615_s_at	0.00288	5.25e-05	-4.49764	1.82581	-0.564805	KCNK5	potassium two pore domain channel subfamily K member 5	8645	NM_003740
212391_x_at	0.00289	5.28e-05	-4.4961	1.82124	-0.839843	SNORD73A///RPS3A	small nucleolar RNA, C/D box 73A///ribosomal protein S3A	8944///6189
221748_s_at	0.00294	5.4e-05	-4.48896	1.80004	-0.88194	TNS1	tensin 1	7145	AL046979
204400_at	0.00296	5.44e-05	-4.48648	1.79269	-1.35889	EFS	embryonal Fyn-associated substrate	10278	NM_005864
200093_s_at	0.00296	5.5e-05	-4.48331	1.78328	-0.830427	HINT1	histidine triad nucleotide binding protein 1	3094
202135_s_at	0.00297	5.51e-05	-4.48236	1.78047	-0.53902	ACTR1B	ARP1 actin-related protein 1 homolog B, centractin beta	10120	NM_005735
221274_s_at	0.00299	5.58e-05	-4.47873	1.7697	-0.507065	LMAN2L	lectin, mannose binding 2 like	81562	NM_030805
208779_x_at	0.003	5.64e-05	-4.47537	1.75976	-0.729584	MIR4640///DDR1	microRNA 4640///discoidin domain receptor tyrosine kinase 1	100616237///780	L20817
219343_at	0.00309	5.91e-05	-4.46034	1.71523	-0.515559	CDC37L1	cell division cycle 37 like 1	55664	NM_017913
207721_x_at	0.00309	5.92e-05	-4.46011	1.71453	-0.808008	HINT1	histidine triad nucleotide binding protein 1	3094	NM_005340
203787_at	0.00309	5.95e-05	-4.45842	1.70955	-0.979651	SSBP2	single stranded DNA binding protein 2	23635	NM_012446
219451_at	0.00309	5.95e-05	-4.4582	1.70888	-0.70857	MSRB2	methionine sulfoxide reductase B2	22921	NM_012228
205044_at	0.00309	5.99e-05	-4.45649	1.70382	-0.729301	GABRP	gamma-aminobutyric acid type A receptor pi subunit	2568	NM_014211
204455_at	0.00331	6.46e-05	-4.43254	1.63303	-1.48108	DST	dystonin	667	NM_001723
206453_s_at	0.00334	6.58e-05	-4.42674	1.61587	-0.94748	NDRG2	NDRG family member 2	57447	NM_016250
201409_s_at	0.00334	6.58e-05	-4.42645	1.61503	-0.966282	PPP1CB	protein phosphatase 1 catalytic subunit beta	5500	NM_002709
212897_at	0.00342	6.76e-05	-4.41784	1.58962	-0.83703	CDK19	cyclin dependent kinase 19	23097	AI738802
202738_s_at	0.00347	6.91e-05	-4.41114	1.56986	-0.589188	PHKB	phosphorylase kinase regulatory subunit beta	5257
209068_at	0.00349	6.95e-05	-4.40918	1.56405	-0.815539	HNRNPDL	heterogeneous nuclear ribonucleoprotein D like	9987	D89678
213941_x_at	0.0035	7.03e-05	-4.40587	1.55431	-0.944761	RPS7	ribosomal protein S7	6201
207169_x_at	0.00363	7.37e-05	-4.3908	1.5099	-0.829231	MIR4640///DDR1	microRNA 4640///discoidin domain receptor tyrosine kinase 1	100616237///780	NM_001954
217092_x_at	0.00363	7.39e-05	-4.38988	1.50719	-0.85752
214724_at	0.00363	7.41e-05	-4.38915	1.50503	-1.16973	DIXDC1	DIX domain containing 1	85458	AF070621
201807_at	0.00363	7.42e-05	-4.38841	1.50286	-0.751159	VPS26A	VPS26, retromer complex component A	9559	NM_004896
201844_s_at	0.00367	7.53e-05	-4.38409	1.49014	-0.561399	RYBP	RING1 and YY1 binding protein	23429	W84482
209368_at	0.00367	7.55e-05	-4.3832	1.48753	-1.32281	EPHX2	epoxide hydrolase 2	2053	AF233336
208860_s_at	0.00376	7.78e-05	-4.37346	1.45887	-0.677911	ATRX	ATRX, chromatin remodeler	546	U09820
207955_at	0.00381	7.93e-05	-4.36745	1.4412	-1.70636	CCL27	C-C motif chemokine ligand 27	10850	NM_006664
207604_s_at	0.00381	7.93e-05	-4.3674	1.44106	-0.894821	SLC4A7	solute carrier family 4 member 7	9497	NM_003615
214295_at	0.00383	8.03e-05	-4.36341	1.42934	-0.765833	KIAA0485	uncharacterized LOC57235	57235	AW129056
206466_at	0.00388	8.17e-05	-4.35823	1.41412	-1.0117	ACSBG1	acyl-CoA synthetase bubblegum family member 1	23205	AB014531
216505_x_at	0.00391	8.26e-05	-4.35444	1.40298	-0.871488
212446_s_at	0.00392	8.3e-05	-4.35299	1.39871	-0.510758	CERS6	ceramide synthase 6	253782	AI658534
201591_s_at	0.00392	8.3e-05	-4.35294	1.39857	-0.464919	NISCH	nischarin	11188	NM_007184
209793_at	0.00392	8.36e-05	-4.35087	1.39251	-1.49072	GRIA1	glutamate ionotropic receptor AMPA type subunit 1	2890	AL567302
221476_s_at	0.00392	8.37e-05	-4.3505	1.39142	-0.746268	RPL15	ribosomal protein L15	6138	AF279903
205594_at	0.00392	8.39e-05	-4.34963	1.38887	-1.21053	ZNF652	zinc finger protein 652	22834	NM_014897
212865_s_at	0.00395	8.46e-05	-4.34694	1.38095	-0.948573	COL14A1	collagen type XIV alpha 1 chain	7373	BF449063
218816_at	0.00398	8.57e-05	-4.34285	1.36898	-0.965249	LRRC1	leucine rich repeat containing 1	55227	NM_018214
212985_at	0.00399	8.61e-05	-4.34148	1.36496	-0.763078	APBB2	amyloid beta precursor protein binding family B member 2	323	BF115739
214451_at	0.00401	8.66e-05	-4.33972	1.3598	-2.29384	TFAP2B	transcription factor AP-2 beta	7021	NM_003221
204753_s_at	0.00407	8.83e-05	-4.33323	1.34077	-0.759432	HLF	HLF, PAR bZIP transcription factor	3131
219789_at	0.0041	8.92e-05	-4.33007	1.33151	-1.12117	NPR3	natriuretic peptide receptor 3	4883
1007_s_at	0.0041	8.93e-05	-4.32989	1.33096	-0.650962	MIR4640///DDR1	microRNA 4640///discoidin domain receptor tyrosine kinase 1	100616237///780	U48705
201431_s_at	0.00411	8.98e-05	-4.32802	1.32549	-0.867355	DPYSL3	dihydropyrimidinase like 3	1809	NM_001387
213353_at	0.00412	9.01e-05	-4.32702	1.32255	-1.21862	ABCA5	ATP binding cassette subfamily A member 5	23461	BF693921
204380_s_at	0.00418	9.21e-05	-4.32011	1.30234	-0.519885	FGFR3	fibroblast growth factor receptor 3	2261	M58051
216221_s_at	0.00419	9.25e-05	-4.31859	1.29787	-0.489951	PUM2	pumilio RNA binding family member 2	23369	D87078
200009_at	0.00419	9.28e-05	-4.31773	1.29536	-0.775045	GDI2	GDP dissociation inhibitor 2	2665	NM_001494
200087_s_at	0.00421	9.34e-05	-4.31561	1.28915	-0.590724	TMED2	transmembrane p24 trafficking protein 2	10959	AK024976
213900_at	0.00423	9.42e-05	-4.31277	1.28085	-0.778066	FAM189A2	family with sequence similarity 189 member A2	9413	AA524029
217747_s_at	0.00423	9.47e-05	-4.31098	1.27561	-0.650878	RPS9	ribosomal protein S9	6203	NM_001013
202777_at	0.00434	9.75e-05	-4.30186	1.24894	-0.728625	SHOC2	SHOC2, leucine rich repeat scaffold protein	8036	NM_007373
208666_s_at	0.00437	9.84e-05	-4.29906	1.24074	-0.942704	ST13	suppression of tumorigenicity 13 (colon carcinoma) (Hsp70 interacting protein)	6767	BE866412
222303_at	0.00449	0.000102	-4.28887	1.21099	-1.50443				AV700891
204963_at	0.00456	0.000104	-4.28222	1.19156	-0.791174	SSPN	sarcospan	8082	AL136756
201054_at	0.00458	0.000105	-4.27952	1.1837	-0.622258	HNRNPA0	heterogeneous nuclear ribonucleoprotein A0	10949	BE966599
204605_at	0.00458	0.000105	-4.27768	1.17832	-0.611115	CGRRF1	cell growth regulator with ring finger domain 1	10668	NM_006568
203306_s_at	0.00458	0.000105	-4.27709	1.1766	-1.00118	SLC35A1	solute carrier family 35 member A1	10559	NM_006416
213611_at	0.00466	0.000108	-4.27003	1.15602	-0.884829	AQP5	aquaporin 5	362	BF726531
201017_at	0.00466	0.000108	-4.26998	1.15587	-1.08645	EIF1AX	eukaryotic translation initiation factor 1A, X-linked	1964	BG149698
203980_at	0.00468	0.000109	-4.26697	1.14709	-1.67085	FABP4	fatty acid binding protein 4	2167	NM_001442
221899_at	0.00468	0.000109	-4.26541	1.14253	-1.01949	N4BP2L2	NEDD4 binding protein 2 like 2	10443
211285_s_at	0.00468	0.000109	-4.26492	1.14111	-0.744286	UBE3A	ubiquitin protein ligase E3A	7337	U84404
218901_at	0.00468	0.00011	-4.26465	1.14033	-1.01287	PLSCR4	phospholipid scramblase 4	57088	NM_020353
209303_at	0.00468	0.00011	-4.26382	1.13791	-0.677154	NDUFS4	NADH:ubiquinone oxidoreductase subunit S4	4724	BC005270
221796_at	0.00474	0.000112	-4.25823	1.12161	-1.40116	NTRK2	neurotrophic receptor tyrosine kinase 2	4915	AA707199
200008_s_at	0.00483	0.000115	-4.24941	1.09595	-0.741536	GDI2	GDP dissociation inhibitor 2	2665	D13988
214036_at	0.00483	0.000115	-4.24794	1.09167	-0.542035	EFNA5	ephrin A5	1946	BE464799
209099_x_at	0.00483	0.000116	-4.24632	1.08697	-0.706705	JAG1	jagged 1	182	U73936
221795_at	0.00483	0.000116	-4.24586	1.08561	-1.1244	NTRK2	neurotrophic receptor tyrosine kinase 2	4915	AI346341
204131_s_at	0.00483	0.000116	-4.24551	1.08459	-0.631907	FOXO3	forkhead box O3	2309	N25732
212095_s_at	0.00483	0.000117	-4.24376	1.07951	-0.743073	MTUS1	microtubule associated tumor suppressor 1	57509
201892_s_at	0.00493	0.00012	-4.23516	1.05451	-0.651655	IMPDH2	inosine monophosphate dehydrogenase 2	3615	NM_000884
203187_at	0.00494	0.000121	-4.23341	1.04943	-0.472564	DOCK1	dedicator of cytokinesis 1	1793	NM_001380
213260_at	0.00494	0.000122	-4.23149	1.04383	-0.856138	FOXC1	forkhead box C1	2296	AU145890
213687_s_at	0.00494	0.000122	-4.23143	1.04366	-0.765778	RPL35A	ribosomal protein L35a	6165	BE968801
205141_at	0.00495	0.000122	-4.23037	1.04059	-0.701055	ANG	angiogenin	283	NM_001145
211965_at	0.00498	0.000123	-4.22717	1.03128	-0.748755	ZFP36L1	ZFP36 ring finger protein like 1	677	BE620915
214097_at	0.00506	0.000126	-4.22084	1.01291	-1.04343	RPS21	ribosomal protein S21	6227
211623_s_at	0.00506	0.000126	-4.21963	1.0094	-0.587688	FBL	fibrillarin	2091	M30448
219304_s_at	0.00506	0.000126	-4.21911	1.00789	-1.07349	PDGFD	platelet derived growth factor D	80310	NM_025208
218962_s_at	0.00508	0.000127	-4.21736	1.00281	-0.753343	TMEM168	transmembrane protein 168	64418	NM_022484
203140_at	0.00509	0.000127	-4.21642	1.00008	-0.729521	BCL6	B-cell CLL/lymphoma 6	604	NM_001706
204036_at	0.00511	0.000128	-4.2136	0.991899	-0.756672	LPAR1	lysophosphatidic acid receptor 1	1902	AW269335
203711_s_at	0.00516	0.000131	-4.2082	0.97625	-1.21012	HIBCH	3-hydroxyisobutyryl-CoA hydrolase	26275	NM_014362
208695_s_at	0.00518	0.000131	-4.20641	0.971048	-0.539433	RPL39	ribosomal protein L39	6170	BC001019
211487_x_at	0.00528	0.000134	-4.19911	0.949895	-0.811671	RPS17	ribosomal protein S17	6218	BC004886
200877_at	0.00529	0.000135	-4.19697	0.943695	-0.767119	CCT4	chaperonin containing TCP1 subunit 4	10575	NM_006430
212498_at	0.00534	0.000137	-4.19309	0.932461	-0.759998	2019-03-06	membrane associated ring-CH-type finger 6	10299	AF056433
221527_s_at	0.00535	0.000138	-4.19178	0.928664	-0.797056	PARD3	par-3 family cell polarity regulator	56288	AF196185
203705_s_at	0.00543	0.00014	-4.18496	0.908915	-0.761791	FZD7	frizzled class receptor 7	8324	AI333651
204379_s_at	0.00549	0.000142	-4.1804	0.895738	-1.91033	FGFR3	fibroblast growth factor receptor 3	2261	NM_000142
203906_at	0.00553	0.000144	-4.17647	0.884375	-0.609527	IQSEC1	IQ motif and Sec7 domain 1	9922
200061_s_at	0.00556	0.000145	-4.17444	0.878506	-0.692652	RPS24	ribosomal protein S24	6229	BC000523
213694_at	0.00558	0.000146	-4.17241	0.872626	-0.796449	RSBN1	round spermatid basic protein 1	54665	AW027347
208667_s_at	0.00564	0.000148	-4.16787	0.859516	-0.83871	ST13	suppression of tumorigenicity 13 (colon carcinoma) (Hsp70 interacting protein)	6767	U17714
204760_s_at	0.00564	0.000148	-4.1677	0.859017	-1.09348	NR1D1///THRA	nuclear receptor subfamily 1 group D member 1///thyroid hormone receptor, alpha	9572///7067	NM_021724
212366_at	0.0057	0.00015	-4.16336	0.846499	-0.941924	ZNF292	zinc finger protein 292	23036	BF223237
205226_at	0.00581	0.000154	-4.15442	0.82071	-1.67837	PDGFRL	platelet derived growth factor receptor like	5157	NM_006207
217974_at	0.00582	0.000155	-4.15239	0.814849	-1.21876	TM7SF3	transmembrane 7 superfamily member 3	51768	NM_016551
213369_at	0.00585	0.000157	-4.15008	0.80818	-0.92351	CDHR1	cadherin related family member 1	92211	AI825832
204082_at	0.00585	0.000157	-4.14881	0.804514	-0.708596	PBX3	PBX homeobox 3	5090	NM_006195
212416_at	0.00586	0.000158	-4.147	0.79928	-0.557416	SCAMP1	secretory carrier membrane protein 1	9522	AV745949
200963_x_at	0.00587	0.000159	-4.14522	0.794157	-0.688754	RPL31	ribosomal protein L31	6160	NM_000993
211542_x_at	0.00605	0.000165	-4.13387	0.761463	-0.547924	RPS10	ribosomal protein S10	6204	BC004334
207057_at	0.00615	0.000169	-4.12519	0.736492	-0.804913	SLC16A7	solute carrier family 16 member 7	9194	NM_004731
219571_s_at	0.00615	0.000169	-4.12462	0.734848	-0.553219	ZNF12	zinc finger protein 12	7559	NM_016265
218946_at	0.00625	0.000172	-4.1188	0.718105	-0.79171	NFU1	NFU1 iron-sulfur cluster scaffold	27247	NM_015700
202661_at	0.00628	0.000174	-4.11625	0.710764	-0.895952	ITPR2	inositol 1,4,5-trisphosphate receptor type 2	3709	AI963873
200095_x_at	0.00629	0.000174	-4.11534	0.70817	-0.500472	RPS10	ribosomal protein S10	6204
212100_s_at	0.00635	0.000176	-4.11156	0.697291	-0.525417	POLDIP3	DNA polymerase delta interacting protein 3	84271
212096_s_at	0.0064	0.000178	-4.10819	0.687629	-0.815746	MTUS1	microtubule associated tumor suppressor 1	57509	AL096842
222072_at	0.0064	0.000178	-4.10813	0.687445	-1.11186	ADD3-AS1	ADD3 antisense RNA 1	100505933	AW450360
204259_at	0.00643	0.00018	-4.10549	0.679871	-1.25225	MMP7	matrix metallopeptidase 7	4316	NM_002423
212510_at	0.00649	0.000182	-4.10096	0.666875	-0.691873	GPD1L	glycerol-3-phosphate dehydrogenase 1-like	23171	AA135522
204314_s_at	0.00649	0.000183	-4.10003	0.6642	-0.617031	CREB1	cAMP responsive element binding protein 1	1385	NM_004379
210273_at	0.00649	0.000183	-4.09989	0.663782	-1.30604	PCDH7	protocadherin 7	5099	AB006757
212459_x_at	0.00649	0.000183	-4.09909	0.661499	-0.682397	SUCLG2	succinate-CoA ligase GDP-forming beta subunit	8801	BF593940
209272_at	0.00652	0.000185	-4.09682	0.654975	-0.603813	NAB1	NGFI-A binding protein 1	4664	AF045451
202724_s_at	0.00652	0.000185	-4.09625	0.653351	-0.731167	FOXO1	forkhead box O1	2308	NM_002015
218974_at	0.00655	0.000186	-4.09358	0.645703	-1.01401	SOBP	sine oculis binding protein homolog	55084	NM_018013
203706_s_at	0.00664	0.000189	-4.08835	0.630701	-1.13353	FZD7	frizzled class receptor 7	8324	NM_003507
210347_s_at	0.00664	0.00019	-4.08804	0.629813	-1.00841	BCL11A	B-cell CLL/lymphoma 11A	53335	AF080216
205473_at	0.00664	0.00019	-4.08774	0.628957	-1.06461	ATP6V1B1	ATPase H+ transporting V1 subunit B1	525	NM_001692
213436_at	0.00666	0.000191	-4.08615	0.624393	-0.827415	CNR1	cannabinoid receptor 1	1268	U73304
205258_at	0.00667	0.000192	-4.08447	0.619581	-1.31371	INHBB	inhibin beta B subunit	3625	NM_002193
204651_at	0.00667	0.000192	-4.08361	0.617098	-0.473117	NRF1	nuclear respiratory factor 1	4899	AW003022
207802_at	0.00673	0.000194	-4.08026	0.607514	-1.35066	CRISP3	cysteine rich secretory protein 3	10321	NM_006061
209031_at	0.00676	0.000195	-4.07838	0.602124	-1.3348	CADM1	cell adhesion molecule 1	23705	AL519710
219418_at	0.00676	0.000196	-4.07818	0.601565	-0.514544	SLC23A3///NHEJ1	solute carrier family 23 member 3///non-homologous end joining factor 1	151295///79840	NM_024782
218197_s_at	0.0068	0.000197	-4.07563	0.594253	-1.04561	OXR1	oxidation resistance 1	55074	NM_018002
216035_x_at	0.00681	0.000198	-4.07365	0.5886	-0.585475	TCF7L2	transcription factor 7 like 2	6934	AV721430
218449_at	0.00692	0.000202	-4.06743	0.57081	-0.671136	UFSP2	UFM1 specific peptidase 2	55325	NM_018359
221123_x_at	0.00694	0.000203	-4.06596	0.566597	-0.74145	FBXO16///ZNF395	F-box protein 16///zinc finger protein 395	157574///55893	NM_018660
209211_at	0.00699	0.000206	-4.06164	0.554232	-1.1783	KLF5	Kruppel like factor 5	688	AF132818
219298_at	0.00704	0.000208	-4.05876	0.546	-0.608556	ECHDC3	enoyl-CoA hydratase domain containing 3	79746	NM_024693
210299_s_at	0.00707	0.000209	-4.05672	0.540175	-0.895661	FHL1	four and a half LIM domains 1	2273	AF063002
204989_s_at	0.00708	0.000209	-4.05581	0.537583	-0.871672	ITGB4	integrin subunit beta 4	3691	BF305661
204288_s_at	0.00709	0.00021	-4.0552	0.535839	-1.13759	SORBS2	sorbin and SH3 domain containing 2	8470	NM_021069
217969_at	0.00714	0.000212	-4.05213	0.527051	-0.733893	VPS51	VPS51, GARP complex subunit	738	NM_013265
206554_x_at	0.00719	0.000214	-4.04937	0.519181	-0.842412	SETMAR	SET domain and mariner transposase fusion gene	6419	NM_006515
202552_s_at	0.0072	0.000214	-4.04851	0.516723	-1.05111	LOC101929500///CRIM1	uncharacterized LOC101929500///cysteine rich transmembrane BMP regulator 1	101929500///51232	NM_016441
216733_s_at	0.00725	0.000216	-4.04568	0.50866	-0.824014	GATM	glycine amidinotransferase	2628	X86401
201829_at	0.00734	0.00022	-4.04023	0.493088	-0.85939	NET1	neuroepithelial cell transforming 1	10276	AW263232
221589_s_at	0.00734	0.00022	-4.03998	0.492395	-0.802587	ALDH6A1	aldehyde dehydrogenase 6 family member A1	4329
209733_at	0.00737	0.000222	-4.03757	0.48551	-0.646433	MID2	midline 2	11043
209210_s_at	0.00739	0.000223	-4.03592	0.480819	-0.709003	FERMT2	fermitin family member 2	10979	Z24725
213374_x_at	0.00752	0.000227	-4.02912	0.461438	-0.848305	HIBCH	3-hydroxyisobutyryl-CoA hydrolase	26275
201915_at	0.00757	0.00023	-4.02599	0.452506	-0.502528	SEC63	SEC63 homolog, protein translocation regulator	11231	AI806665
207842_s_at	0.00758	0.00023	-4.02481	0.449156	-0.614203	MIR6866///CASC3	microRNA 6866///cancer susceptibility candidate 3	102466986///22794	NM_007359
204359_at	0.00766	0.000233	-4.02116	0.438753	-1.02277	LOC100506718///FLRT2	uncharacterized LOC100506718///fibronectin leucine rich transmembrane protein 2	100506718///23768	NM_013231
217795_s_at	0.00769	0.000235	-4.01863	0.431562	-0.388069	TMEM43	transmembrane protein 43	79188	W74580
213695_at	0.00771	0.000236	-4.01733	0.427866	-0.83401	PON3	paraoxonase 3	5446	L48516
218491_s_at	0.00775	0.000238	-4.01426	0.419127	-0.574784	THYN1	thymocyte nuclear protein 1	29087	NM_014174
201034_at	0.00775	0.000238	-4.01373	0.417622	-1.14315	ADD3	adducin 3	120	BE545756
209612_s_at	0.00781	0.00024	-4.01104	0.409964	-1.51656	ADH1B	alcohol dehydrogenase 1B (class I), beta polypeptide	125	M24317
204431_at	0.00788	0.000243	-4.0072	0.399053	-0.781604	TLE2	transducin like enhancer of split 2	7089	NM_003260
200947_s_at	0.00793	0.000245	-4.00464	0.391771	-0.590297	GLUD1	glutamate dehydrogenase 1	2746	NM_005271
218170_at	0.00801	0.000249	-3.99962	0.377515	-0.741367	ISOC1	isochorismatase domain containing 1	51015	NM_016048
212327_at	0.00807	0.000251	-3.99691	0.369809	-0.640131	LIMCH1	LIM and calponin homology domains 1	22998	AK026815
214835_s_at	0.00822	0.000256	-3.9899	0.349931	-0.591921	SUCLG2	succinate-CoA ligase GDP-forming beta subunit	8801	AF131748
202105_at	0.00826	0.000258	-3.98794	0.344372	-0.741852	IGBP1	immunoglobulin (CD79A) binding protein 1	3476	NM_001551
205765_at	0.00826	0.000258	-3.98745	0.34296	-1.26565	CYP3A5	cytochrome P450 family 3 subfamily A member 5	1577	NM_000777
205259_at	0.00829	0.00026	-3.98566	0.337894	-0.856076	NR3C2	nuclear receptor subfamily 3 group C member 2	4306	NM_000901
209108_at	0.00835	0.000262	-3.98309	0.330612	-0.664741	TSPAN6	tetraspanin 6	7105	AF053453
212688_at	0.00838	0.000264	-3.98035	0.322848	-0.494017	PIK3CB	phosphatidylinositol-4,5-bisphosphate 3-kinase catalytic subunit beta	5291	BC003393
212179_at	0.00838	0.000264	-3.98017	0.322337	-0.659509	PNISR	PNN interacting serine and arginine rich protein	25957	AW157501
212640_at	0.00846	0.000268	-3.97571	0.3097	-0.581636	HACD2	3-hydroxyacyl-CoA dehydratase 2	201562	AV712602
218383_at	0.00852	0.000271	-3.97128	0.297149	-0.656267	MIR4707///HAUS4	microRNA 4707///HAUS augmin like complex subunit 4	100616424///54930	NM_017815
206989_s_at	0.00853	0.000272	-3.97042	0.29472	-0.634478	SCAF11	SR-related CTD associated factor 11	9169	NM_004719
202967_at	0.00862	0.000276	-3.9661	0.282476	-0.559962	GSTA4	glutathione S-transferase alpha 4	2941	NM_001512
203571_s_at	0.00868	0.000279	-3.96267	0.272772	-1.29697	ADIRF	adipogenesis regulatory factor	10974	NM_006829
217783_s_at	0.0087	0.00028	-3.96118	0.268554	-0.635184	YPEL5	yippee like 5	51646	NM_016061
204894_s_at	0.0087	0.00028	-3.96057	0.266836	-0.980877	AOC3	amine oxidase, copper containing 3	8639	NM_003734
213110_s_at	0.0087	0.000281	-3.95972	0.264437	-1.27053	COL4A5	collagen type IV alpha 5 chain	1287	AW052179
214680_at	0.00872	0.000282	-3.95856	0.261143	-1.19344	NTRK2	neurotrophic receptor tyrosine kinase 2	4915	BF674712
214271_x_at	0.00885	0.000288	-3.95238	0.243679	-0.593999	RPL12	ribosomal protein L12	6136
210749_x_at	0.00885	0.000289	-3.95085	0.239371	-0.665916	MIR4640///DDR1	microRNA 4640///discoidin domain receptor tyrosine kinase 1	100616237///780	L11315
220728_at	0.00886	0.000289	-3.95025	0.237666	-1.28466
220559_at	0.0089	0.000293	-3.94681	0.227969	-0.941277	EN1	engrailed homeobox 1	2019	NM_001426
200705_s_at	0.009	0.000297	-3.94221	0.214957	-0.693248	SNORA41///EEF1B2	small nucleolar RNA, H/ACA box 41///eukaryotic translation elongation factor 1 beta 2	619569///1933	NM_001959
219935_at	0.009	0.000297	-3.94159	0.213217	-1.15846	ADAMTS5	ADAM metallopeptidase with thrombospondin type 1 motif 5	11096	NM_007038
217988_at	0.00907	0.0003	-3.93805	0.203233	-0.585245	CCNB1IP1	cyclin B1 interacting protein 1	57820	NM_021178
204734_at	0.00907	0.0003	-3.93802	0.203146	-1.74452	KRT15	keratin 15	3866	NM_002275
221120_at	0.00916	0.000304	-3.93401	0.191826	-0.79604
204793_at	0.00916	0.000305	-3.93264	0.18797	-0.453435	GPRASP1	G protein-coupled receptor associated sorting protein 1	9737	NM_014710
209116_x_at	0.00927	0.00031	-3.928	0.174905	-0.811335	HBB	hemoglobin subunit beta	3043	M25079
203962_s_at	0.00936	0.000314	-3.92393	0.163425	-0.902469	NEBL	nebulette	10529	NM_006393
209385_s_at	0.00936	0.000314	-3.92357	0.16242	-0.500113	PROSC	proline synthetase cotranscribed homolog (bacterial)	11212	AL136616
211596_s_at	0.00936	0.000314	-3.92304	0.160917	-1.35365	LRIG1	leucine rich repeats and immunoglobulin like domains 1	26018	AB050468
201134_x_at	0.00938	0.000316	-3.92182	0.157483	-0.646193	COX7C	cytochrome c oxidase subunit 7C	1350	NM_001867
215768_at	0.0095	0.000321	-3.91669	0.143036	-0.810343				AL049337
215425_at	0.00954	0.000323	-3.91459	0.137133	-0.785404	BTG3	BTG anti-proliferation factor 3	10950	AL049332
206874_s_at	0.00955	0.000323	-3.91408	0.135699	-0.745277	SLK	STE20 like kinase	9748
208697_s_at	0.00967	0.000328	-3.90947	0.122724	-0.715234	EIF3E	eukaryotic translation initiation factor 3 subunit E	3646	BC000734
213015_at	0.00975	0.000331	-3.90617	0.113455	-0.569975	BBX	BBX, HMG-box containing	56987	BF448315
208763_s_at	0.00979	0.000333	-3.90442	0.108527	-0.689595	TSC22D3	TSC22 domain family member 3	1831	AL110191
216199_s_at	0.00982	0.000335	-3.90214	0.102129	-0.692792	MAP3K4	mitogen-activated protein kinase kinase kinase 4	4216
203803_at	0.00983	0.000336	-3.9011	0.099216	-0.705249	PCYOX1	prenylcysteine oxidase 1	51449
218967_s_at	0.00983	0.000336	-3.90084	0.09848	-0.709837	PTER	phosphotriesterase related	9317	NM_030664
221868_at	0.00983	0.000337	-3.89998	0.096058	-0.835269	PAIP2B	poly(A) binding protein interacting protein 2B	400961	AB032981
218780_at	0.00984	0.000338	-3.89928	0.094094	-0.733153	HOOK2	hook microtubule tethering protein 2	29911	NM_013312
41644_at	0.00985	0.000339	-3.89849	0.091869	-0.479143	SASH1	SAM and SH3 domain containing 1	23328	AB018333
217961_at	0.00985	0.000339	-3.89824	0.09118	-0.590708	SLC25A38	solute carrier family 25 member 38	54977	NM_017875
201432_at	0.00989	0.000341	-3.89628	0.085667	-0.560516	CAT	catalase	847	NM_001752
203006_at	0.0101	0.000347	-3.89027	0.068796	-0.567963	INPP5A	inositol polyphosphate-5-phosphatase A	3632	NM_005539
216268_s_at	0.0101	0.000348	-3.89007	0.068242	-0.587254	JAG1	jagged 1	182	U77914
219909_at	0.0101	0.000348	-3.88922	0.065851	-1.10655	MMP28	matrix metallopeptidase 28	79148	NM_024302
219315_s_at	0.0101	0.000349	-3.88857	0.064028	-0.733442	TMEM204	transmembrane protein 204	79652	NM_024600
215772_x_at	0.0101	0.000349	-3.88836	0.063452	-0.659318	SUCLG2	succinate-CoA ligase GDP-forming beta subunit	8801	AL050226
217491_x_at	0.0102	0.000353	-3.88463	0.052979	-0.609441	COX7C	cytochrome c oxidase subunit 7C	1350
206201_s_at	0.0102	0.000355	-3.88266	0.04746	-1.29817	MEOX2	mesenchyme homeobox 2	4223	NM_005924
216520_s_at	0.0102	0.000356	-3.88214	0.046017	-0.510285	LOC101928826///TPT1	uncharacterized LOC101928826///tumor protein, translationally-controlled 1	101928826///7178	AF072098
212233_at	0.0103	0.00036	-3.87833	0.035338	-0.788312	MAP1B	microtubule associated protein 1B	4131	AL523076
221046_s_at	0.0103	0.000362	-3.87688	0.031258	-0.399712	GTPBP8	GTP binding protein 8 (putative)	29083	NM_014170
219024_at	0.0103	0.000363	-3.87539	0.027086	-0.653009	PLEKHA1	pleckstrin homology domain containing A1	59338	NM_021622
214651_s_at	0.0103	0.000364	-3.87519	0.026523	-1.17725	HOXA10-HOXA9///MIR196B///HOXA9	HOXA10-HOXA9 readthrough///microRNA 196b///homeobox A9	100534589///442920///3205	U41813
202423_at	0.0103	0.000364	-3.87512	0.026332	-0.404461	KAT6A	lysine acetyltransferase 6A	7994	NM_006766
209608_s_at	0.0104	0.000366	-3.87301	0.02043	-0.518902	ACAT2	acetyl-CoA acetyltransferase 2	39	BC000408
208609_s_at	0.0104	0.000367	-3.87244	0.01883	-1.22439	TNXB///TNXA	tenascin XB///tenascin XA (pseudogene)	7148///7146	NM_019105
221699_s_at	0.0107	0.000383	-3.85815	-0.021139	-0.826229	DDX50	DEAD-box helicase 50	79009	AF334103
207895_at	0.0108	0.000385	-3.85627	-0.026399	-1.04634	NAALADL1	N-acetylated alpha-linked acidic dipeptidase-like 1	10004	NM_005468
202646_s_at	0.0108	0.000386	-3.85514	-0.02955	-0.551333	CSDE1	cold shock domain containing E1	7812	AA167775
203178_at	0.0108	0.00039	-3.85217	-0.037843	-1.36179	GATM	glycine amidinotransferase	2628	NM_001482
202995_s_at	0.0108	0.00039	-3.85185	-0.038757	-1.09938	FBLN1	fibulin 1	2192	NM_006486
201830_s_at	0.0109	0.000393	-3.84973	-0.044671	-1.23726	NET1	neuroepithelial cell transforming 1	10276	NM_005863
208753_s_at	0.0109	0.000395	-3.84789	-0.0498	-0.781523	NAP1L1	nucleosome assembly protein 1 like 1	4673	BC002387
202660_at	0.0109	0.000395	-3.84742	-0.051108	-0.620079	ITPR2	inositol 1,4,5-trisphosphate receptor type 2	3709	AA834576
200002_at	0.0109	0.000396	-3.84674	-0.053011	-0.469622	RPL35	ribosomal protein L35	11224	NM_007209
201658_at	0.011	0.000401	-3.84312	-0.063133	-0.380276	ARL1	ADP ribosylation factor like GTPase 1	400	AU151560
214774_x_at	0.0112	0.000406	-3.83878	-0.075242	-1.08076	TOX3	TOX high mobility group box family member 3	27324
212151_at	0.0112	0.000407	-3.83801	-0.077373	-0.571074	PBX1	PBX homeobox 1	5087	BF967998
214807_at	0.0112	0.000408	-3.837	-0.080202	-0.85542	PLXDC2	plexin domain containing 2	84898
200931_s_at	0.0112	0.000411	-3.83503	-0.085683	-0.576608	VCL	vinculin	7414	NM_014000
212240_s_at	0.0112	0.000411	-3.83456	-0.086995	-0.660783	PIK3R1	phosphoinositide-3-kinase regulatory subunit 1	5295
201984_s_at	0.0113	0.000413	-3.83268	-0.092244	-0.905328	EGFR	epidermal growth factor receptor	1956	NM_005228
202172_at	0.0113	0.000415	-3.8311	-0.096642	-0.539787	VEZF1	vascular endothelial zinc finger 1	7716	BG035116
213469_at	0.0115	0.000423	-3.8251	-0.113338	-0.992701	PGAP1	post-GPI attachment to proteins 1	80055	AV705244
213846_at	0.0115	0.000424	-3.82412	-0.116078	-0.84556	COX7C	cytochrome c oxidase subunit 7C	1350
206542_s_at	0.0115	0.000425	-3.82368	-0.117304	-0.868525	SMARCA2	SWI/SNF related, matrix associated, actin dependent regulator of chromatin, subfamily a, member 2	6595	AV725365
218919_at	0.0116	0.00043	-3.81992	-0.127776	-0.63485	ZFAND1	zinc finger AN1-type containing 1	79752	NM_024699
213182_x_at	0.0116	0.000431	-3.81894	-0.13048	-1.06348	CDKN1C	cyclin dependent kinase inhibitor 1C	1028	R78668
209543_s_at	0.0116	0.000432	-3.81845	-0.131857	-0.632756	CD34	CD34 molecule	947	M81104
214625_s_at	0.0116	0.000433	-3.81759	-0.13425	-0.913713	MINK1	misshapen like kinase 1	50488	AF218033
203851_at	0.0117	0.000439	-3.8129	-0.14729	-0.794317	IGFBP6	insulin like growth factor binding protein 6	3489	NM_002178
220794_at	0.0117	0.00044	-3.81216	-0.149342	-1.08771	GREM2	gremlin 2, DAN family BMP antagonist	64388	NM_022469
201094_at	0.0117	0.00044	-3.81182	-0.150296	-0.741768	RPS29	ribosomal protein S29	6235	NM_001032
204681_s_at	0.0118	0.000443	-3.81007	-0.155151	-0.738682	RAPGEF5	Rap guanine nucleotide exchange factor 5	9771	NM_012294
200099_s_at	0.0118	0.000443	-3.80942	-0.156949	-0.857667	SNORD73A///RPS3A	small nucleolar RNA, C/D box 73A///ribosomal protein S3A	8944///6189
206479_at	0.0118	0.000446	-3.80784	-0.161355	-1.21319	TRPM1	transient receptor potential cation channel subfamily M member 1	4308	NM_002420
206879_s_at	0.0118	0.000447	-3.80672	-0.164451	-0.765746	NRG2	neuregulin 2	9542	NM_013982
219175_s_at	0.0119	0.00045	-3.80424	-0.171342	-0.763797	SLC41A3	solute carrier family 41 member 3	54946	NM_017836
205529_s_at	0.0119	0.000451	-3.80388	-0.172365	-0.88849	RUNX1T1	RUNX1 translocation partner 1	862	NM_004349
203386_at	0.0119	0.000455	-3.80102	-0.180294	-1.02949	TBC1D4	TBC1 domain family member 4	9882	AI650848
202551_s_at	0.0119	0.000455	-3.80081	-0.18088	-0.802915	LOC101929500///CRIM1	uncharacterized LOC101929500///cysteine rich transmembrane BMP regulator 1	101929500///51232	BG546884
200920_s_at	0.0119	0.000455	-3.8008	-0.180905	-0.609263	BTG1	BTG anti-proliferation factor 1	694	AL535380
209865_at	0.0121	0.000462	-3.79589	-0.194513	-0.935461	SLC35A3	solute carrier family 35 member A3	23443	BC005136
215108_x_at	0.0121	0.000463	-3.79537	-0.195965	-1.11468	TOX3	TOX high mobility group box family member 3	27324	U80736
200717_x_at	0.0122	0.000467	-3.79204	-0.205194	-0.632417	RPL7	ribosomal protein L7	6129	NM_000971
213762_x_at	0.0122	0.000468	-3.79174	-0.206031	-0.563892	LOC101928747///RBMX///SNORD61	uncharacterized LOC101928747///RNA binding motif protein, X-linked///small nucleolar RNA, C/D box 61	101928747///27316///26787
216894_x_at	0.0122	0.000471	-3.78901	-0.213604	-1.0156	CDKN1C	cyclin dependent kinase inhibitor 1C	1028	D64137
206378_at	0.0123	0.000475	-3.78665	-0.220137	-1.95549	SCGB2A2	secretoglobin family 2A member 2	4250	NM_002411
202247_s_at	0.0124	0.000478	-3.78423	-0.226864	-0.631706	MTA1	metastasis associated 1	9112	BE561596
219534_x_at	0.0126	0.00049	-3.77597	-0.249707	-1.02835	CDKN1C	cyclin dependent kinase inhibitor 1C	1028	NM_000076
205381_at	0.0127	0.000492	-3.77502	-0.252339	-0.6115	LRRC17	leucine rich repeat containing 17	10234	NM_005824
205412_at	0.0127	0.000493	-3.77407	-0.254982	-0.710272	ACAT1	acetyl-CoA acetyltransferase 1	38	NM_000019
206274_s_at	0.0127	0.000494	-3.77315	-0.257524	-0.588178	CROCC	ciliary rootlet coiled-coil, rootletin	9696	NM_014675
218692_at	0.0128	0.0005	-3.76956	-0.267452	-0.744539	SYBU	syntabulin	55638	NM_017786
218878_s_at	0.0128	0.000503	-3.76759	-0.272901	-0.625138	SIRT1	sirtuin 1	23411	NM_012238
219064_at	0.0129	0.000508	-3.76437	-0.281789	-1.11813	ITIH5	inter-alpha-trypsin inhibitor heavy chain family member 5	80760	NM_030569
214212_x_at	0.013	0.00051	-3.76306	-0.285405	-0.492119	FERMT2	fermitin family member 2	10979
211941_s_at	0.0131	0.000514	-3.75995	-0.294006	-0.433447	PEBP1	phosphatidylethanolamine binding protein 1	5037	BE969671
219767_s_at	0.0132	0.00052	-3.75604	-0.304803	-0.450451	CRYZL1	crystallin zeta like 1	9946	NM_145858
212093_s_at	0.0132	0.000521	-3.7554	-0.306556	-0.772294	MTUS1	microtubule associated tumor suppressor 1	57509	AI695017
201164_s_at	0.0132	0.000522	-3.75487	-0.308038	-0.392743	PUM1	pumilio RNA binding family member 1	9698	BG474429
217915_s_at	0.0132	0.000524	-3.75363	-0.311463	-0.850972	RSL24D1	ribosomal L24 domain containing 1	51187	NM_016304
206093_x_at	0.0133	0.000528	-3.75145	-0.317467	-2.02003	TNXB///TNXA	tenascin XB///tenascin XA (pseudogene)	7148///7146
218891_at	0.0133	0.000529	-3.75083	-0.319188	-0.630726	C10orf76	chromosome 10 open reading frame 76	79591	NM_024541
204457_s_at	0.0133	0.000529	-3.75043	-0.320293	-0.735672	GAS1	growth arrest specific 1	2619	NM_002048
214172_x_at	0.0134	0.000533	-3.74828	-0.326225	-0.565054	RYK	receptor-like tyrosine kinase	6259	BG032035
201904_s_at	0.0134	0.000534	-3.74763	-0.328015	-0.686325	CTDSPL	CTD small phosphatase like	10217	BF031714
213308_at	0.0135	0.00054	-3.74347	-0.339482	-0.937041	SHANK2	SH3 and multiple ankyrin repeat domains 2	22941	BF435773
203799_at	0.0135	0.000541	-3.74327	-0.34001	-0.959686	LY75-CD302///CD302///LY75	LY75-CD302 readthrough///CD302 molecule///lymphocyte antigen 75	100526664///9936///4065	NM_014880
203859_s_at	0.0135	0.000545	-3.74082	-0.346777	-0.596626	PALM	paralemmin	5064	NM_002579
204939_s_at	0.0136	0.000551	-3.737	-0.357302	-1.05975	PLN	phospholamban	5350	NM_002667
202164_s_at	0.0137	0.000552	-3.73612	-0.359724	-0.580168	CNOT8	CCR4-NOT transcription complex subunit 8	9337	AF180476
207693_at	0.0137	0.000555	-3.73467	-0.363697	-0.858129	CACNB4	calcium voltage-gated channel auxiliary subunit beta 4	785	NM_000726
206101_at	0.0137	0.000557	-3.73333	-0.367389	-0.889468	ECM2	extracellular matrix protein 2	1842	NM_001393
205202_at	0.0137	0.000557	-3.73305	-0.368156	-0.648535	PCMT1	protein-L-isoaspartate (D-aspartate) O-methyltransferase	5110	NM_005389
209046_s_at	0.0137	0.00056	-3.73139	-0.37274	-0.533005	GABARAPL2	GABA type A receptor associated protein like 2	11345	AB030710
205236_x_at	0.0138	0.000565	-3.72828	-0.381297	-0.784113	SOD3	superoxide dismutase 3, extracellular	6649	NM_003102
202429_s_at	0.0138	0.000569	-3.72625	-0.386862	-0.694693	PPP3CA	protein phosphatase 3 catalytic subunit alpha	5530	AL353950
205600_x_at	0.0138	0.000569	-3.72597	-0.387654	-0.419939	HOXB5	homeobox B5	3215
209009_at	0.0138	0.000571	-3.72504	-0.390212	-0.488464	ESD	esterase D	2098	BC001169
203881_s_at	0.0138	0.000571	-3.72476	-0.390982	-1.05917	DMD	dystrophin	1756	NM_004010
200597_at	0.014	0.000578	-3.721	-0.401309	-0.520346	EIF3A	eukaryotic translation initiation factor 3 subunit A	8661	AI123320
209047_at	0.0141	0.000583	-3.71795	-0.409695	-0.938	AQP1	aquaporin 1 (Colton blood group)	358	AL518391
205711_x_at	0.0141	0.000585	-3.71661	-0.413373	-0.649647	ATP5C1	ATP synthase, H+ transporting, mitochondrial F1 complex, gamma polypeptide 1	509	NM_005174
205442_at	0.0142	0.00059	-3.71388	-0.420862	-1.16738	MFAP3L	microfibrillar associated protein 3 like	9848	NM_021647
208645_s_at	0.0142	0.000591	-3.71352	-0.421836	-0.519706	RPS14	ribosomal protein S14	6208	AF116710
200040_at	0.0143	0.000599	-3.70904	-0.434151	-0.566724	KHDRBS1	KH RNA binding domain containing, signal transduction associated 1	10657	NM_006559
214705_at	0.0144	0.000604	-3.70634	-0.441545	-1.01176	PATJ	PATJ, crumbs cell polarity complex component	10207	AJ001306
211056_s_at	0.0145	0.000609	-3.70346	-0.44944	-0.966617	SRD5A1	steroid 5 alpha-reductase 1	6715	BC006373
202553_s_at	0.0145	0.000609	-3.70334	-0.44978	-0.552503	SYF2	SYF2 pre-mRNA splicing factor	25949	NM_015484
222230_s_at	0.0145	0.00061	-3.70281	-0.45124	-0.463919	ACTR10	actin-related protein 10 homolog	55860
203628_at	0.0145	0.000612	-3.70178	-0.454049	-1.14075	IGF1R	insulin like growth factor 1 receptor	3480	H05812
200834_s_at	0.0146	0.000616	-3.69939	-0.460598	-0.742313	RPS21	ribosomal protein S21	6227	NM_001024
212764_at	0.0147	0.000619	-3.69787	-0.464773	-0.691449	ZEB1	zinc finger E-box binding homeobox 1	6935	AI806174
211621_at	0.0147	0.000622	-3.69616	-0.46945	-0.692764	AR	androgen receptor	367	M73069
209550_at	0.0148	0.000629	-3.69242	-0.479678	-0.789982	NDN	necdin, MAGE family member	4692	U35139
209160_at	0.0149	0.000635	-3.68947	-0.487748	-0.946164	AKR1C3	aldo-keto reductase family 1, member C3	8644	AB018580
211929_at	0.0149	0.000635	-3.68936	-0.488054	-0.895639	HNRNPA3	heterogeneous nuclear ribonucleoprotein A3	220988	AA527502
218250_s_at	0.015	0.000639	-3.68692	-0.494738	-0.479796	CNOT7	CCR4-NOT transcription complex subunit 7	29883	NM_013354
219563_at	0.015	0.000643	-3.68505	-0.499848	-0.785234	SYNE3///LINC00341	spectrin repeat containing nuclear envelope family member 3///long intergenic non-protein coding RNA 341	161176///79686
210959_s_at	0.0151	0.000648	-3.68236	-0.507199	-0.838197	SRD5A1	steroid 5 alpha-reductase 1	6715	AF113128
212678_at	0.0152	0.000651	-3.68101	-0.5109	-0.535202	NF1P9///NF1	neurofibromin 1 pseudogene 9///neurofibromin 1	101930150///4763	AW054826
217864_s_at	0.0152	0.000652	-3.68061	-0.511986	-0.394845	PIAS1	protein inhibitor of activated STAT 1	8554	NM_016166
208870_x_at	0.0152	0.000654	-3.67922	-0.515797	-0.617867	ATP5C1	ATP synthase, H+ transporting, mitochondrial F1 complex, gamma polypeptide 1	509	BC000931
213642_at	0.0153	0.000661	-3.67562	-0.525637	-1.28889				BE312027
201148_s_at	0.0153	0.000662	-3.67514	-0.526942	-0.824689	TIMP3	TIMP metallopeptidase inhibitor 3	7078
219854_at	0.0153	0.000664	-3.67447	-0.528757	-0.370007	ZNF14	zinc finger protein 14	7561	NM_021030
211518_s_at	0.0154	0.000669	-3.67191	-0.53577	-1.64019	BMP4	bone morphogenetic protein 4	652	D30751
204451_at	0.0156	0.000677	-3.66752	-0.547744	-0.867194	FZD1	frizzled class receptor 1	8321	NM_003505
203494_s_at	0.0156	0.000678	-3.66731	-0.548304	-0.679057	CEP57	centrosomal protein 57	9702	NM_014679
202555_s_at	0.0157	0.000686	-3.66345	-0.558839	-1.14864	MYLK	myosin light chain kinase	4638
212730_at	0.016	0.000701	-3.65571	-0.579935	-1.1612	SYNM	synemin	23336	AK026420
208990_s_at	0.0161	0.00071	-3.65165	-0.590993	-0.67316	HNRNPH3	heterogeneous nuclear ribonucleoprotein H3	3189	AF132362
220561_at	0.0163	0.000717	-3.64833	-0.600023	-0.603089	IGF2-AS	IGF2 antisense RNA	51214
215963_x_at	0.0163	0.000718	-3.64759	-0.602023	-0.43362	RPL3	ribosomal protein L3	6122
203427_at	0.0163	0.000719	-3.64726	-0.602932	-0.78396	ASF1A	anti-silencing function 1A histone chaperone	25842	NM_014034
221475_s_at	0.0164	0.000724	-3.64485	-0.609488	-0.462227	RPL15	ribosomal protein L15	6138	NM_002948
208963_x_at	0.0164	0.000728	-3.64324	-0.613871	-0.96771	MIR1908///FADS1	microRNA 1908///fatty acid desaturase 1	100302263///3992	BG165833
217131_at	0.0164	0.000729	-3.64289	-0.614812	-0.571477
213922_at	0.0164	0.00073	-3.64222	-0.616631	-0.716085	TTBK2	tau tubulin kinase 2	146057	AW294686
200915_x_at	0.0164	0.000734	-3.64021	-0.622116	-0.452409	KTN1	kinectin 1	3895	NM_004986
222357_at	0.0165	0.000737	-3.63904	-0.625275	-1.13952	ZBTB20	zinc finger and BTB domain containing 20	26137	AW974823
205851_at	0.0166	0.000742	-3.63668	-0.631689	-0.487592	NME6	NME/NM23 nucleoside diphosphate kinase 6	10201	BC001808
203970_s_at	0.0167	0.000749	-3.63366	-0.639891	-0.560752	PEX3	peroxisomal biogenesis factor 3	8504	NM_003630
212042_x_at	0.0167	0.00075	-3.63312	-0.641366	-0.633378	RPL7	ribosomal protein L7	6129	BG389744
211559_s_at	0.0169	0.000763	-3.62718	-0.6575	-0.613521	CCNG2	cyclin G2	901	L49506
213220_at	0.0169	0.000763	-3.62705	-0.657846	-0.722561	BBIP1	BBSome interacting protein 1	92482	AV706096
213348_at	0.017	0.000765	-3.62632	-0.659824	-0.919367	CDKN1C	cyclin dependent kinase inhibitor 1C	1028	N33167
209596_at	0.017	0.000768	-3.62499	-0.663434	-0.754603	MXRA5	matrix remodeling associated 5	25878	AF245505
203951_at	0.017	0.000773	-3.62259	-0.669935	-1.38807	CNN1	calponin 1	1264	NM_001299
202909_at	0.017	0.000774	-3.6223	-0.670728	-0.600519	EPM2AIP1	EPM2A interacting protein 1	9852	NM_014805
213899_at	0.017	0.000774	-3.62227	-0.670802	-0.701902	METAP2	methionyl aminopeptidase 2	10988	AI743685
207961_x_at	0.017	0.000775	-3.62184	-0.671978	-2.13957	MYH11	myosin heavy chain 11	4629	NM_002474
213725_x_at	0.017	0.000777	-3.62088	-0.674577	-1.05294	XYLT1	xylosyltransferase 1	64131	AI693140
209633_at	0.0171	0.000781	-3.6194	-0.678592	-0.65339	PPP2R3A	protein phosphatase 2 regulatory subunit B''alpha	5523	AL389975
200088_x_at	0.0172	0.000789	-3.61605	-0.687658	-0.474454	NBEAL1///RPL12	neurobeachin like 1///ribosomal protein L12	65065///6136
221814_at	0.0173	0.000792	-3.61438	-0.692183	-0.59766	ADGRA2	adhesion G protein-coupled receptor A2	25960	BF511315
210984_x_at	0.0173	0.000795	-3.61321	-0.695349	-0.658405	EGFR	epidermal growth factor receptor	1956	U95089
209006_s_at	0.0173	0.000797	-3.61254	-0.697163	-0.841426	RSRP1	arginine and serine rich protein 1	57035	AF247168
207275_s_at	0.0175	0.000805	-3.60921	-0.706187	-1.23195	ACSL1	acyl-CoA synthetase long-chain family member 1	2180	NM_001995
208015_at	0.0175	0.000809	-3.60716	-0.711733	-0.686286	SMAD1	SMAD family member 1	4086	NM_005900
203963_at	0.0176	0.000816	-3.60449	-0.718965	-1.15365	CA12	carbonic anhydrase 12	771	NM_001218
215012_at	0.0177	0.000819	-3.60336	-0.722002	-0.491118	ZNF451	zinc finger protein 451	26036	AU144775
217870_s_at	0.0177	0.00082	-3.60257	-0.724137	-0.679743	CMPK1	cytidine/uridine monophosphate kinase 1	51727	NM_016308
221787_at	0.0178	0.000825	-3.60087	-0.728757	-0.532513	C6orf120	chromosome 6 open reading frame 120	387263	BF431618
219625_s_at	0.0178	0.000825	-3.60072	-0.729158	-0.611942	COL4A3BP	collagen type IV alpha 3 binding protein	10087	NM_005713
217993_s_at	0.018	0.00084	-3.59466	-0.745526	-0.521123	MAT2B	methionine adenosyltransferase 2B	27430	NM_013283
205079_s_at	0.018	0.000841	-3.59396	-0.7474	-0.57617	MPDZ	multiple PDZ domain crumbs cell polarity complex component	8777	NM_003829
204680_s_at	0.018	0.000842	-3.59379	-0.747862	-0.646638	RAPGEF5	Rap guanine nucleotide exchange factor 5	9771
202444_s_at	0.0181	0.000846	-3.59199	-0.752747	-0.570457	ERLIN1	ER lipid raft associated 1	10613	NM_006459
203081_at	0.0182	0.000853	-3.58947	-0.759541	-0.515021	CTNNBIP1	catenin beta interacting protein 1	56998	NM_020248
221493_at	0.0183	0.000859	-3.58709	-0.765963	-0.622687	TSPYL1	TSPY like 1	7259	AL136629
202723_s_at	0.0184	0.000867	-3.58365	-0.775244	-0.547526	FOXO1	forkhead box O1	2308
209631_s_at	0.0184	0.000869	-3.5828	-0.777521	-1.51265	SEL1L2///GPR37	SEL1L2 ERAD E3 ligase adaptor subunit///G protein-coupled receptor 37	80343///2861	U87460
200858_s_at	0.0184	0.00087	-3.58273	-0.777708	-0.460385	SNORD38B///SNORD55///RPS8	small nucleolar RNA, C/D box 38B///small nucleolar RNA, C/D box 55///ribosomal protein S8	94163///26811///6202	NM_001012
208606_s_at	0.0187	0.000886	-3.57657	-0.794328	-0.848396	WNT4	Wnt family member 4	54361	NM_030761
209212_s_at	0.0187	0.000888	-3.57569	-0.796685	-0.994641	KLF5	Kruppel like factor 5	688	AB030824
204872_at	0.0187	0.000889	-3.57525	-0.797865	-0.853069	TLE4	transducin like enhancer of split 4	7091	NM_007005
211073_x_at	0.0188	0.000897	-3.57214	-0.806237	-0.381933	SNORD83B///SNORD139///RPL3	small nucleolar RNA, C/D box 83B///small nucleolar RNA, C/D box 139///ribosomal protein L3	116938///116936///6122	BC006483
201009_s_at	0.0188	0.000898	-3.57165	-0.807554	-0.656185	TXNIP	thioredoxin interacting protein	10628
213224_s_at	0.019	0.000911	-3.56696	-0.820178	-0.711313	BBIP1	BBSome interacting protein 1	92482	AK025724
217102_at	0.019	0.000912	-3.56665	-0.821026	-0.668903				AF041410
205613_at	0.019	0.000913	-3.56625	-0.822084	-1.03248	SYT17	synaptotagmin 17	51760	NM_016524
221740_x_at	0.0191	0.00092	-3.56339	-0.829783	-0.672376	LRRC37A2	leucine rich repeat containing 37 member A2	474170	AI140364
201865_x_at	0.0192	0.000929	-3.56025	-0.838233	-0.703491	NR3C1	nuclear receptor subfamily 3 group C member 1	2908
203249_at	0.0193	0.000933	-3.55863	-0.842577	-0.69886	EZH1	enhancer of zeste 1 polycomb repressive complex 2 subunit	2145	AB002386
210561_s_at	0.0194	0.000939	-3.55645	-0.848438	-0.744327	WSB1	WD repeat and SOCS box containing 1	26118	AL110243
219915_s_at	0.0194	0.00094	-3.55605	-0.849502	-0.609795	SLC16A10	solute carrier family 16 member 10	117247	NM_018593
217347_at	0.0194	0.000942	-3.55535	-0.85139	-0.641719
203464_s_at	0.0194	0.000944	-3.55458	-0.853452	-0.5248	EPN2-IT1///EPN2	EPN2 intronic transcript 1///epsin 2	100874309///22905	NM_014964
217719_at	0.0194	0.000945	-3.55431	-0.854169	-0.496636	EIF3L	eukaryotic translation initiation factor 3 subunit L	51386	NM_016091
201010_s_at	0.0194	0.000945	-3.55425	-0.854335	-0.591485	TXNIP	thioredoxin interacting protein	10628	NM_006472
202994_s_at	0.0194	0.000947	-3.55373	-0.85573	-1.27252	FBLN1	fibulin 1	2192
218694_at	0.0194	0.00095	-3.55262	-0.85872	-0.753873	ARMCX1	armadillo repeat containing, X-linked 1	51309	NM_016608
201019_s_at	0.0194	0.000952	-3.55193	-0.860573	-0.395902	EIF1AX	eukaryotic translation initiation factor 1A, X-linked	1964	NM_001412
212670_at	0.0194	0.000952	-3.55176	-0.861034	-0.879318	ELN	elastin	2006
206481_s_at	0.0197	0.000964	-3.54744	-0.872619	-0.785965	LDB2	LIM domain binding 2	9079	NM_001290
202073_at	0.0197	0.000965	-3.54704	-0.873688	-0.583905	OPTN	optineurin	10133	AV757675
216305_s_at	0.0197	0.000966	-3.54687	-0.87414	-0.380951	GCFC2	GC-rich sequence DNA-binding factor 2	6936
214143_x_at	0.0198	0.000975	-3.54375	-0.882518	-0.497065	RPL24	ribosomal protein L24	6152
201497_x_at	0.0199	0.000978	-3.54265	-0.88546	-2.01616	MYH11	myosin heavy chain 11	4629	NM_022844
207542_s_at	0.0199	0.000982	-3.54138	-0.888865	-0.820106	AQP1	aquaporin 1 (Colton blood group)	358
213567_at	0.0199	0.000983	-3.54098	-0.889932	-0.356402	KPNA4	karyopherin subunit alpha 4	3840	BF431965
208838_at	0.02	0.000986	-3.53973	-0.893273	-0.519475	CAND1	cullin associated and neddylation dissociated 1	55832	AB020636
219802_at	0.02	0.000988	-3.53924	-0.894594	-1.141	PYROXD1	pyridine nucleotide-disulphide oxidoreductase domain 1	79912	NM_024854
215017_s_at	0.02	0.000991	-3.53818	-0.89744	-0.740533	FNBP1L	formin binding protein 1 like	54874	AW270932
203689_s_at	0.02	0.000992	-3.53789	-0.898226	-0.779979	FMR1	fragile X mental retardation 1	2332
219939_s_at	0.0201	0.001	-3.53475	-0.90663	-0.447064	CSDE1	cold shock domain containing E1	7812	NM_007158
211653_x_at	0.0203	0.00101	-3.53089	-0.91697	-1.01905	LOC101930400///AKR1C2	aldo-keto reductase family 1 member C2-like///aldo-keto reductase family 1, member C2	101930400///1646	M33376
205497_at	0.0204	0.00102	-3.52758	-0.925817	-0.642909	ZNF175	zinc finger protein 175	7728	NM_007147
209337_at	0.0206	0.00104	-3.52225	-0.940067	-0.535334	PSIP1	PC4 and SFRS1 interacting protein 1	11168	AF063020
204538_x_at	0.0207	0.00104	-3.51997	-0.94615	-0.705318	NPIPA1	nuclear pore complex interacting protein family member A1	9284	NM_006985
221878_at	0.0208	0.00105	-3.51836	-0.950447	-0.642101	C2orf68	chromosome 2 open reading frame 68	388969	BF110411
212207_at	0.0208	0.00105	-3.51799	-0.951425	-0.539186	MED13L	mediator complex subunit 13 like	23389	BG426689
220773_s_at	0.0208	0.00105	-3.51784	-0.951841	-0.496247	GPHN	gephyrin	10243	NM_020806
213758_at	0.0208	0.00106	-3.51596	-0.956871	-0.681727	COX4I1	cytochrome c oxidase subunit 4I1	1327
201306_s_at	0.0208	0.00106	-3.51595	-0.956882	-0.541422	ANP32B	acidic nuclear phosphoprotein 32 family member B	10541	NM_006401
204633_s_at	0.0209	0.00106	-3.5148	-0.959962	-0.807962	RPS6KA5	ribosomal protein S6 kinase A5	9252	AF074393
201963_at	0.0209	0.00106	-3.51438	-0.961067	-1.2533	ACSL1	acyl-CoA synthetase long-chain family member 1	2180	NM_001995
201675_at	0.0209	0.00107	-3.51296	-0.964861	-0.586696	AKAP1	A-kinase anchoring protein 1	8165	NM_003488
221523_s_at	0.021	0.00107	-3.51085	-0.970511	-0.941495	RRAGD	Ras related GTP binding D	58528
214723_x_at	0.0211	0.00108	-3.50845	-0.976906	-1.08141	ANKRD36	ankyrin repeat domain 36	375248	AB046861
219778_at	0.0212	0.00108	-3.50771	-0.97886	-0.807102	ZFPM2	zinc finger protein, FOG family member 2	23414	NM_012082
201152_s_at	0.0212	0.00108	-3.50725	-0.980097	-0.625703	MBNL1	muscleblind like splicing regulator 1	4154	N31913
218502_s_at	0.0212	0.00109	-3.50666	-0.981658	-0.585886	TRPS1	transcriptional repressor GATA binding 1	7227	NM_014112
207839_s_at	0.0212	0.00109	-3.5057	-0.984217	-0.529911	TMEM8B	transmembrane protein 8B	51754	NM_016446
207109_at	0.0212	0.00109	-3.50544	-0.98491	-1.31978	POU2F3	POU class 2 homeobox 3	25833	NM_014352
200022_at	0.0212	0.00109	-3.50446	-0.987528	-0.336052	RPL18	ribosomal protein L18	6141	NM_000979
219062_s_at	0.0212	0.00109	-3.50446	-0.987548	-0.469414	ZCCHC2	zinc finger CCHC-type containing 2	54877	NM_017742
216339_s_at	0.0215	0.00111	-3.50027	-0.998686	-0.958556	TNXB///TNXA	tenascin XB///tenascin XA (pseudogene)	7148///7146	AF086641
205022_s_at	0.0215	0.00111	-3.49966	-1.00031	-0.573651	FOXN3	forkhead box N3	1112	NM_005197
203786_s_at	0.0215	0.00111	-3.49918	-1.00161	-0.851477	TPD52L1	tumor protein D52-like 1	7164	NM_003287
209034_at	0.0218	0.00113	-3.49234	-1.0198	-0.789815	PNRC1	proline rich nuclear receptor coactivator 1	10957	AF279899
210762_s_at	0.0219	0.00114	-3.4901	-1.02578	-0.999743	DLC1	DLC1 Rho GTPase activating protein	10395	AF026219
219747_at	0.0219	0.00114	-3.48983	-1.02648	-0.586426	NDNF	neuron derived neurotrophic factor	79625	NM_024574
212814_at	0.022	0.00115	-3.48732	-1.03316	-1.07124	AHCYL2	adenosylhomocysteinase like 2	23382	AB020635
215116_s_at	0.022	0.00115	-3.487	-1.03399	-0.757316	DNM1	dynamin 1	1759	AF035321
201917_s_at	0.022	0.00115	-3.48605	-1.03652	-0.652826	SLC25A36	solute carrier family 25 member 36	55186
211666_x_at	0.022	0.00115	-3.48567	-1.03754	-0.583899	SNORD83B///SNORD139///RPL3	small nucleolar RNA, C/D box 83B///small nucleolar RNA, C/D box 139///ribosomal protein L3	116938///116936///6122	L22453
209107_x_at	0.022	0.00115	-3.48548	-1.03804	-0.372976	NCOA1	nuclear receptor coactivator 1	8648	U19179
204019_s_at	0.022	0.00116	-3.48524	-1.03867	-0.782337	SH3YL1	SH3 and SYLF domain containing 1	26751	NM_015677
212647_at	0.022	0.00116	-3.48415	-1.04157	-0.530762	RRAS	related RAS viral (r-ras) oncogene homolog	6237	NM_006270
219436_s_at	0.022	0.00116	-3.48331	-1.04382	-0.673008	EMCN	endomucin	51705	NM_016242
212387_at	0.0221	0.00117	-3.48163	-1.04828	-0.857644	TCF4	transcription factor 4	6925	BG495771
205076_s_at	0.0221	0.00117	-3.48066	-1.05084	-0.448892	MTMR11	myotubularin related protein 11	10903
211685_s_at	0.0221	0.00117	-3.48032	-1.05175	-0.834461	NCALD	neurocalcin delta	83988	AF251061
204667_at	0.0221	0.00117	-3.47986	-1.05298	-0.491631	FOXA1	forkhead box A1	3169	NM_004496
209732_at	0.0224	0.00119	-3.47422	-1.06795	-0.632542	CLEC2B	C-type lectin domain family 2 member B	9976	BC005254
202177_at	0.0224	0.00119	-3.47394	-1.06868	-0.909685	GAS6	growth arrest specific 6	2621	NM_000820
203221_at	0.0225	0.0012	-3.47247	-1.07259	-0.582241	TLE1	transducin like enhancer of split 1	7088
213593_s_at	0.0227	0.00121	-3.4686	-1.08285	-1.47462	TRA2A	transformer 2 alpha homolog	29896	AW978896
202378_s_at	0.0227	0.00121	-3.46814	-1.08407	-0.596652	LEPROT	leptin receptor overlapping transcript	54741	NM_017526
213313_at	0.0227	0.00122	-3.46755	-1.08563	-0.626396	RABGAP1	RAB GTPase activating protein 1	23637	AI922519
200741_s_at	0.023	0.00124	-3.46175	-1.10099	-0.557439	RPS27	ribosomal protein S27	6232	NM_001030
219059_s_at	0.023	0.00124	-3.46165	-1.10126	-1.01568	LYVE1	lymphatic vessel endothelial hyaluronan receptor 1	10894	AL574194
202544_at	0.0231	0.00124	-3.46064	-1.10393	-0.548514	GMFB	glia maturation factor beta	2764	NM_004124
221942_s_at	0.0232	0.00125	-3.45692	-1.11377	-0.521625	GUCY1A3	guanylate cyclase 1 soluble subunit alpha	2982
218346_s_at	0.0233	0.00126	-3.45552	-1.11747	-0.469994	SESN1	sestrin 1	27244	NM_014454
200817_x_at	0.0233	0.00126	-3.45455	-1.12004	-0.4667	RPS10	ribosomal protein S10	6204	NM_001014
200036_s_at	0.0233	0.00126	-3.45454	-1.12007	-0.525502	RPL10A	ribosomal protein L10a	4736	NM_007104
214665_s_at	0.0233	0.00126	-3.45434	-1.12061	-0.515525	CHP1	calcineurin like EF-hand protein 1	11261	AK000095
202151_s_at	0.0234	0.00127	-3.45322	-1.12356	-0.448756	UBAC1	UBA domain containing 1	10422	NM_016172
219525_at	0.0234	0.00127	-3.45317	-1.12368	-0.500516	SLC47A1	solute carrier family 47 member 1	55244	NM_018242
212533_at	0.0234	0.00127	-3.45269	-1.12495	-0.692095	WEE1	WEE1 G2 checkpoint kinase	7465	X62048
203340_s_at	0.0235	0.00128	-3.4502	-1.13155	-0.364635	SLC25A12	solute carrier family 25 member 12	8604	NM_003705
202217_at	0.0236	0.00129	-3.44808	-1.13715	-0.50865	C21orf33	chromosome 21 open reading frame 33	8209	NM_004649
204570_at	0.0236	0.00129	-3.44781	-1.13787	-1.16446	COX7A1	cytochrome c oxidase subunit 7A1	1346	NM_001864
213546_at	0.0236	0.00129	-3.44759	-1.13843	-0.65609	DKFZP586I1420	uncharacterized protein DKFZp586I1420	222161	AL050378
205384_at	0.0237	0.00129	-3.44638	-1.14164	-0.942232	FXYD1	FXYD domain containing ion transport regulator 1	5348	NM_005031
201612_at	0.0239	0.00132	-3.43996	-1.15857	-0.49262	ALDH9A1	aldehyde dehydrogenase 9 family member A1	223	NM_000696
204083_s_at	0.024	0.00132	-3.43843	-1.16262	-1.07867	TPM2	tropomyosin 2 (beta)	7169	NM_003289
205382_s_at	0.0243	0.00134	-3.43429	-1.17355	-1.68891	CFD	complement factor D	1675	NM_001928
202769_at	0.0243	0.00134	-3.43416	-1.17388	-0.79589	CCNG2	cyclin G2	901	AW134535
215807_s_at	0.0243	0.00134	-3.43342	-1.17583	-0.782291	PLXNB1	plexin B1	5364	AV693216
216836_s_at	0.0243	0.00134	-3.43338	-1.17594	-0.632676	ERBB2	erb-b2 receptor tyrosine kinase 2	2064	X03363
213366_x_at	0.0243	0.00135	-3.43268	-1.17779	-0.590067	ATP5C1	ATP synthase, H+ transporting, mitochondrial F1 complex, gamma polypeptide 1	509	AV711183
202136_at	0.0243	0.00135	-3.43209	-1.17932	-0.64895	ZMYND11	zinc finger MYND-type containing 11	10771	BE250417
203639_s_at	0.0243	0.00135	-3.43196	-1.17968	-0.935763	FGFR2	fibroblast growth factor receptor 2	2263	M80634
203920_at	0.0244	0.00136	-3.42859	-1.18856	-0.50044	NR1H3	nuclear receptor subfamily 1 group H member 3	10062	NM_005693
212231_at	0.0245	0.00137	-3.42713	-1.19239	-0.457167	FBXO21	F-box protein 21	23014	AB020682
204054_at	0.0245	0.00137	-3.42621	-1.19483	-0.606412	PTEN	phosphatase and tensin homolog	5728	NM_000314
212698_s_at	0.0245	0.00137	-3.42586	-1.19573	-0.694511	SEPT10	septin 10	151011	BF966021
65718_at	0.0245	0.00137	-3.42524	-1.19737	-0.492249	ADGRA2	adhesion G protein-coupled receptor A2	25960	AI655903
221806_s_at	0.0245	0.00138	-3.42382	-1.2011	-0.520482	SETD5	SET domain containing 5	55209	BF590997
209134_s_at	0.0245	0.00138	-3.42373	-1.20136	-0.426099	RPS6	ribosomal protein S6	6194	BC000524
217589_at	0.0246	0.00138	-3.42316	-1.20285	-0.903957	RAB40A	RAB40A, member RAS oncogene family	142684
218087_s_at	0.0246	0.00139	-3.4219	-1.20618	-1.20613	SORBS1	sorbin and SH3 domain containing 1	10580	NM_015385
213075_at	0.0249	0.0014	-3.41771	-1.2172	-0.5393	OLFML2A	olfactomedin like 2A	169611	AL050002
202592_at	0.025	0.00141	-3.41614	-1.22131	-0.42866	BLOC1S1	biogenesis of lysosomal organelles complex 1 subunit 1	2647	NM_001487
221568_s_at	0.025	0.00142	-3.41502	-1.22426	-0.450011	LIN7C	lin-7 homolog C, crumbs cell polarity complex component	55327	AF090900
206036_s_at	0.0252	0.00143	-3.411	-1.23481	-0.583175	REL	REL proto-oncogene, NF-kB subunit	5966	NM_002908
213152_s_at	0.0252	0.00143	-3.41064	-1.23576	-0.524354	SRSF8	serine and arginine rich splicing factor 8	10929
204990_s_at	0.0253	0.00144	-3.40974	-1.23813	-0.809381	ITGB4	integrin subunit beta 4	3691	NM_000213
222209_s_at	0.0255	0.00146	-3.40529	-1.24981	-0.700285	TMEM135	transmembrane protein 135	65084	AK000684
218379_at	0.0258	0.00147	-3.40151	-1.25972	-0.474676	RBM7	RNA binding motif protein 7	10179	NM_016090
218150_at	0.0258	0.00147	-3.40109	-1.26082	-0.446576	LOC101929356///ARL5A	uncharacterized LOC101929356///ADP ribosylation factor like GTPase 5A	101929356///26225	NM_012097
214912_at	0.0258	0.00148	-3.4006	-1.26211	-0.753308				AK022067
218793_s_at	0.0259	0.00148	-3.39923	-1.2657	-0.797814	SCML1	sex comb on midleg-like 1 (Drosophila)	6322	NM_006746
210094_s_at	0.026	0.00149	-3.39765	-1.26985	-0.678777	PARD3	par-3 family cell polarity regulator	56288	AF196186
203562_at	0.0261	0.0015	-3.39432	-1.27856	-0.770888	FEZ1	fasciculation and elongation protein zeta 1	9638	NM_005103
218242_s_at	0.0262	0.00151	-3.39324	-1.28138	-0.670171	KMT5B	lysine methyltransferase 5B	51111	NM_017635
203343_at	0.0263	0.00151	-3.39207	-1.28446	-0.528245	UGDH	UDP-glucose 6-dehydrogenase	7358	NM_003359
212957_s_at	0.0268	0.00155	-3.38442	-1.30447	-0.844855	LINC01278	long intergenic non-protein coding RNA 1278	92249	AU154785
205251_at	0.0269	0.00156	-3.38215	-1.31041	-0.545151	PER2	period circadian clock 2	8864	NM_022817
213568_at	0.0271	0.00157	-3.37953	-1.31726	-0.913613	OSR2	odd-skipped related transciption factor 2	116039
214670_at	0.0271	0.00157	-3.37943	-1.31753	-0.684902	ZKSCAN1	zinc finger with KRAB and SCAN domains 1	7586
209604_s_at	0.0272	0.00158	-3.37668	-1.3247	-1.05298	GATA3	GATA binding protein 3	2625	BC003070
213056_at	0.0272	0.00158	-3.37652	-1.3251	-0.787855	FRMD4B	FERM domain containing 4B	23150	AU145019
214620_x_at	0.0273	0.00159	-3.37536	-1.32816	-0.611038	PAM	peptidylglycine alpha-amidating monooxygenase	5066	BF038548
215287_at	0.0273	0.00159	-3.37496	-1.32919	-0.542544	STRN	striatin	6801	AA975427
207079_s_at	0.0273	0.00159	-3.37413	-1.33136	-0.471885	MED6	mediator complex subunit 6	10001	NM_005466
204964_s_at	0.0273	0.0016	-3.37317	-1.33388	-0.619982	SSPN	sarcospan	8082	NM_005086
201600_at	0.0275	0.00161	-3.37069	-1.34035	-0.419811	PHB2	prohibitin 2	11331	NM_001144831
212594_at	0.0275	0.00161	-3.37041	-1.34108	-0.816511	MIR4680///PDCD4	microRNA 4680///programmed cell death 4 (neoplastic transformation inhibitor)	100616113///27250
211696_x_at	0.0277	0.00163	-3.36546	-1.35396	-0.634218	HBB	hemoglobin subunit beta	3043	AF349114
221763_at	0.0279	0.00164	-3.36296	-1.36049	-0.531825	JMJD1C	jumonji domain containing 1C	221037	AI694023
202119_s_at	0.028	0.00165	-3.36183	-1.36344	-0.618075	CPNE3	copine 3	8895	NM_003909
212386_at	0.028	0.00165	-3.36125	-1.36494	-0.763792	TCF4	transcription factor 4	6925	BF592782
209221_s_at	0.028	0.00165	-3.3611	-1.36535	-0.442589	OSBPL2	oxysterol binding protein like 2	9885	AI753638
209377_s_at	0.028	0.00165	-3.36062	-1.36658	-0.565961	HMGN3	high mobility group nucleosomal binding domain 3	9324	AF274949
215123_at	0.0281	0.00167	-3.3582	-1.37289	-1.38836	NPIPA5///NPIPB5///LOC613037///NPIPB4///NPIPB3	nuclear pore complex interacting protein family member A5///nuclear pore complex interacting protein family member B5///nuclear pore complex interacting protein member///nuclear pore complex interacting protein family member B4///nuclear pore complex interacting protein family member B3	100288332///100132247///613037///440345///23117	AL049250
211962_s_at	0.0281	0.00167	-3.35721	-1.37547	-0.506208	ZFP36L1	ZFP36 ring finger protein like 1	677	BG250310
207983_s_at	0.0281	0.00167	-3.35678	-1.37658	-0.398639	STAG2	stromal antigen 2	10735	NM_006603
203355_s_at	0.0281	0.00167	-3.35622	-1.37805	-0.878379	PSD3	pleckstrin and Sec7 domain containing 3	23362	NM_015310
217863_at	0.0281	0.00168	-3.35573	-1.37931	-0.550689	PIAS1	protein inhibitor of activated STAT 1	8554	AI348378
209442_x_at	0.0285	0.00171	-3.34912	-1.3965	-0.700831	ANK3	ankyrin 3, node of Ranvier (ankyrin G)	288	AL136710
200818_at	0.0285	0.00171	-3.34898	-1.39687	-0.610908	ATP5O	ATP synthase, H+ transporting, mitochondrial F1 complex, O subunit	539	NM_001697
201812_s_at	0.0287	0.00172	-3.34682	-1.4025	-0.582815	C4orf46///TOMM7	chromosome 4 open reading frame 46///translocase of outer mitochondrial membrane 7	201725///54543	NM_019059
208646_at	0.0287	0.00172	-3.34629	-1.40386	-0.511934				AF116710
216443_at	0.0288	0.00173	-3.34427	-1.40912	-0.675978				AK024615
56919_at	0.0288	0.00174	-3.34336	-1.41147	-0.378012	WDR48	WD repeat domain 48	57599	AI806628
201447_at	0.029	0.00175	-3.34063	-1.41855	-0.455076	TIA1	TIA1 cytotoxic granule-associated RNA binding protein	7072	H96549
221526_x_at	0.029	0.00175	-3.33984	-1.42063	-0.756066	PARD3	par-3 family cell polarity regulator	56288	AW452651
211282_x_at	0.029	0.00175	-3.33982	-1.42067	-0.748386	TNFRSF25	TNF receptor superfamily member 25	8718	U94506
204287_at	0.0291	0.00176	-3.33885	-1.42318	-0.497771	SYNGR1	synaptogyrin 1	9145	NM_004711
215537_x_at	0.0291	0.00177	-3.33757	-1.42652	-0.512208	DDAH2	dimethylarginine dimethylaminohydrolase 2	23564
209866_s_at	0.0291	0.00177	-3.33732	-1.42717	-1.12124	ADGRL3	adhesion G protein-coupled receptor L3	23284	R50822
214731_at	0.0291	0.00177	-3.33719	-1.42751	-0.73033				AB037854
218844_at	0.0293	0.00178	-3.33514	-1.43281	-0.694026	ACSF2	acyl-CoA synthetase family member 2	80221	NM_025149
203789_s_at	0.0293	0.00178	-3.33474	-1.43384	-0.925259	SEMA3C	semaphorin 3C	10512	NM_006379
202936_s_at	0.0293	0.00178	-3.33407	-1.43558	-1.23726	SOX9	SRY-box 9	6662	NM_000346
201321_s_at	0.0293	0.00178	-3.33395	-1.43591	-0.464977	SMARCC2	SWI/SNF related, matrix associated, actin dependent regulator of chromatin subfamily c member 2	6601	NM_003075
212967_x_at	0.0293	0.00179	-3.33337	-1.4374	-0.603199	NAP1L1	nucleosome assembly protein 1 like 1	4673
200809_x_at	0.0293	0.00179	-3.33332	-1.43753	-0.506495	RPL12	ribosomal protein L12	6136	NM_000976
204675_at	0.0294	0.0018	-3.33164	-1.44189	-0.951418	SRD5A1	steroid 5 alpha-reductase 1	6715	NM_001047
212157_at	0.0294	0.0018	-3.33099	-1.44358	-0.762517	SDC2	syndecan 2	6383
219237_s_at	0.0294	0.0018	-3.33021	-1.44558	-0.623389	DNAJB14	DnaJ heat shock protein family (Hsp40) member B14	79982
203079_s_at	0.0294	0.0018	-3.32994	-1.4463	-0.449877	CUL2	cullin 2	8453	NM_003591
218007_s_at	0.0296	0.00182	-3.32669	-1.4547	-0.830599	RPS27L	ribosomal protein S27 like	51065	NM_015920
219093_at	0.0298	0.00183	-3.32462	-1.46008	-1.13582	PID1	phosphotyrosine interaction domain containing 1	55022	NM_017933
209023_s_at	0.03	0.00185	-3.3208	-1.46997	-0.822055	STAG2	stromal antigen 2	10735	BC001765
40489_at	0.0301	0.00186	-3.3191	-1.47435	-0.46179	ATN1	atrophin 1	1822	D31840
212549_at	0.0301	0.00186	-3.31892	-1.47483	-0.32536	STAT5B	signal transducer and activator of transcription 5B	6777	BE645861
221016_s_at	0.0301	0.00186	-3.31876	-1.47523	-0.89238	TCF7L1	transcription factor 7 like 1	83439	NM_031283
208925_at	0.0302	0.00187	-3.31758	-1.47829	-0.765324	CLDND1	claudin domain containing 1	56650	AF161522
205709_s_at	0.0303	0.00188	-3.31555	-1.48353	-1.08816	CDS1	CDP-diacylglycerol synthase 1	1040	NM_001263
216333_x_at	0.0304	0.00188	-3.31482	-1.48541	-1.58183	TNXB///TNXA	tenascin XB///tenascin XA (pseudogene)	7148///7146	M25813
217792_at	0.0304	0.00189	-3.3138	-1.48806	-0.375962	SNX5	sorting nexin 5	27131	NM_014426
215206_at	0.0306	0.0019	-3.31148	-1.49404	-0.519649				AK025143
212299_at	0.0307	0.00191	-3.31023	-1.49728	-0.4116	NEK9	NIMA related kinase 9	91754	AL117502
221518_s_at	0.0307	0.00191	-3.3097	-1.49863	-0.481972	USP47	ubiquitin specific peptidase 47	55031	BE966019
220512_at	0.0307	0.00191	-3.3092	-1.49995	-0.755446	DLC1	DLC1 Rho GTPase activating protein	10395	NM_024767
222306_at	0.0308	0.00192	-3.30799	-1.50306	-1.11275				AA521034
218934_s_at	0.0309	0.00193	-3.30577	-1.5088	-0.613834	HSPB7	heat shock protein family B (small) member 7	27129	NM_014424
216992_s_at	0.031	0.00194	-3.30462	-1.51176	-0.943871	GRM8	glutamate metabotropic receptor 8	2918	AJ236922
206544_x_at	0.0311	0.00195	-3.30182	-1.51899	-0.801894	SMARCA2	SWI/SNF related, matrix associated, actin dependent regulator of chromatin, subfamily a, member 2	6595	NM_003070
209030_s_at	0.0314	0.00198	-3.2979	-1.52909	-1.00076	CADM1	cell adhesion molecule 1	23705	NM_014333
209484_s_at	0.0314	0.00198	-3.2974	-1.53036	-0.485887	NSL1	NSL1, MIS12 kinetochore complex component	25936	AF201941
212352_s_at	0.0315	0.00199	-3.29619	-1.53348	-0.578361	TMED10	transmembrane p24 trafficking protein 10	10972	BE780075
201370_s_at	0.0319	0.00202	-3.28989	-1.54971	-0.609924	CUL3	cullin 3	8452	AU145232
208754_s_at	0.0319	0.00202	-3.28953	-1.55065	-0.853431	NAP1L1	nucleosome assembly protein 1 like 1	4673	AL162068
207040_s_at	0.0323	0.00206	-3.28266	-1.5683	-0.543229	ST13	suppression of tumorigenicity 13 (colon carcinoma) (Hsp70 interacting protein)	6767	NM_003932
206555_s_at	0.0323	0.00206	-3.28251	-1.5687	-0.569594	THUMPD1	THUMP domain containing 1	55623	NM_017736
210426_x_at	0.0323	0.00207	-3.28154	-1.57119	-1.08747	RORA	RAR related orphan receptor A	6095	U04897
213117_at	0.0323	0.00207	-3.28146	-1.57138	-0.62987	KLHL9	kelch like family member 9	55958	AW138594
204742_s_at	0.0324	0.00208	-3.28024	-1.57453	-0.838678	PDS5B	PDS5 cohesin associated factor B	23047	NM_015032
204719_at	0.0324	0.00208	-3.27981	-1.57563	-1.29083	ABCA8	ATP binding cassette subfamily A member 8	10351	NM_007168
221858_at	0.0325	0.00209	-3.27889	-1.57799	-0.419847	TBC1D12	TBC1 domain family member 12	23232	N34407
218326_s_at	0.0325	0.00209	-3.27828	-1.57956	-0.871553	LGR4	leucine rich repeat containing G protein-coupled receptor 4	55366	NM_018490
219147_s_at	0.0325	0.00209	-3.27817	-1.57984	-0.598275	NMRK1	nicotinamide riboside kinase 1	54981	NM_017881
209678_s_at	0.0325	0.0021	-3.27713	-1.58251	-0.450901	PRKCI	protein kinase C iota	5584	L18964
213677_s_at	0.0326	0.0021	-3.27617	-1.58496	-0.436486	PMS1	PMS1 homolog 1, mismatch repair system component	5378	BG434893
214870_x_at	0.033	0.00214	-3.2701	-1.60055	-0.64142	LOC102724993///LOC101930075///NPIPA8///NPIPA7///NPIPA5///NPIPA2///NPIPA3///PKD1P1///NPIPA1	nuclear pore complex-interacting protein family member A7-like///polycystin-1-like///nuclear pore complex interacting protein family member A8///nuclear pore complex interacting protein family member A7///nuclear pore complex interacting protein family member A5///nuclear pore complex interacting protein family member A2///nuclear pore complex interacting protein family member A3///polycystin 1, …	102724993///101930075///101059953///101059938///100288332///642799///642778///339044///9284
202343_x_at	0.033	0.00214	-3.26929	-1.60261	-0.523682	COX5B	cytochrome c oxidase subunit 5B	1329	NM_001862
203038_at	0.033	0.00214	-3.26919	-1.60288	-0.50822	PTPRK	protein tyrosine phosphatase, receptor type K	5796	NM_002844
215203_at	0.0331	0.00215	-3.26802	-1.60589	-1.10343	GOLGA4	golgin A4	2803
220755_s_at	0.0331	0.00215	-3.26774	-1.6066	-0.713124	C6orf48	chromosome 6 open reading frame 48	50854
202137_s_at	0.0333	0.00217	-3.26417	-1.61574	-0.634483	ZMYND11	zinc finger MYND-type containing 11	10771	NM_006624
213942_at	0.0336	0.00219	-3.26122	-1.6233	-0.57831	MEGF6	multiple EGF like domains 6	1953	AL134303
204940_at	0.0336	0.0022	-3.26039	-1.62542	-0.766555	PLN	phospholamban	5350	NM_002667
205961_s_at	0.0336	0.0022	-3.25966	-1.62728	-0.653806	PSIP1	PC4 and SFRS1 interacting protein 1	11168
218434_s_at	0.0337	0.00221	-3.25839	-1.63055	-0.87942	AACS	acetoacetyl-CoA synthetase	65985	NM_023928
215096_s_at	0.0339	0.00222	-3.25656	-1.63523	-0.502981	ESD	esterase D	2098	AU145746
212249_at	0.0339	0.00222	-3.25601	-1.63664	-0.720594	PIK3R1	phosphoinositide-3-kinase regulatory subunit 1	5295
200937_s_at	0.0339	0.00223	-3.25547	-1.63801	-0.584085	RPL5///SNORD21	ribosomal protein L5///small nucleolar RNA, C/D box 21	6125///6083	NM_000969
36554_at	0.034	0.00224	-3.25369	-1.64256	-0.642787	ASMTL	acetylserotonin O-methyltransferase-like	8623	Y15521
202294_at	0.034	0.00224	-3.25306	-1.64418	-0.499625	STAG1	stromal antigen 1	10274	AI126490
209481_at	0.034	0.00224	-3.25274	-1.64499	-0.499552	SNRK	SNF related kinase	54861	AF226044
217905_at	0.0341	0.00225	-3.25177	-1.64748	-0.422401	MCMBP	minichromosome maintenance complex binding protein	79892	NM_024834
212544_at	0.0341	0.00226	-3.25045	-1.65085	-0.505752	ZNHIT3	zinc finger HIT-type containing 3	9326
209348_s_at	0.0342	0.00227	-3.24891	-1.65477	-0.684445	MAF	MAF bZIP transcription factor	4094	AF055376
217991_x_at	0.0343	0.00227	-3.24818	-1.65666	-0.460819	SSBP3	single stranded DNA binding protein 3	23648	NM_018070
204105_s_at	0.0343	0.00228	-3.24762	-1.65807	-1.35911	NRCAM	neuronal cell adhesion molecule	4897	NM_005010
202973_x_at	0.0343	0.00228	-3.24733	-1.65882	-0.592581	FAM13A	family with sequence similarity 13 member A	10144	NM_014883
200635_s_at	0.0343	0.00228	-3.24675	-1.66031	-0.90439	PTPRF	protein tyrosine phosphatase, receptor type F	5792	AU145351
217807_s_at	0.0343	0.00229	-3.24616	-1.66181	-0.451543	SNORD23///GLTSCR2	small nucleolar RNA, C/D box 23///glioma tumor suppressor candidate region gene 2	692091///29997	NM_015710
214814_at	0.0343	0.00229	-3.2459	-1.66247	-0.498033	YTHDC1	YTH domain containing 1	91746	BF592058
202935_s_at	0.0345	0.00231	-3.24306	-1.66972	-1.07327	SOX9	SRY-box 9	6662
210557_x_at	0.0345	0.00232	-3.24078	-1.67554	-0.719299	CSF1	colony stimulating factor 1	1435	M76453
201334_s_at	0.0346	0.00233	-3.24006	-1.67736	-0.397959	ARHGEF12	Rho guanine nucleotide exchange factor 12	23365	AB002380
210479_s_at	0.0346	0.00233	-3.23992	-1.67774	-1.08178	RORA	RAR related orphan receptor A	6095	L14611
222148_s_at	0.0347	0.00234	-3.2383	-1.68185	-0.503928	RHOT1	ras homolog family member T1	55288	BF688108
200696_s_at	0.0347	0.00234	-3.23829	-1.68188	-0.484756	GSN	gelsolin	2934	NM_000177
220352_x_at	0.0349	0.00236	-3.23501	-1.69024	-0.565857	FLJ42627	uncharacterized LOC645644	645644
204045_at	0.035	0.00237	-3.23265	-1.69625	-0.6046	TCEAL1	transcription elongation factor A like 1	9338	NM_004780
203486_s_at	0.035	0.00238	-3.23242	-1.69684	-0.539199	ARMC8	armadillo repeat containing 8	25852	BF195973
209861_s_at	0.0351	0.00239	-3.23098	-1.70052	-0.521777	METAP2	methionyl aminopeptidase 2	10988	U13261
37943_at	0.0351	0.00239	-3.23053	-1.70166	-0.750647	ZFYVE26	zinc finger FYVE-type containing 26	23503	AB002319
211843_x_at	0.0352	0.0024	-3.22906	-1.70539	-0.556941	CYP3A7-CYP3A51P	CYP3A7-CYP3A51P readthrough	100861540	AF315325
209430_at	0.0353	0.0024	-3.22867	-1.7064	-0.430962	BTAF1	B-TFIID TATA-box binding protein associated factor 1	9044	AJ001017
221988_at	0.0354	0.00241	-3.22743	-1.70955	-0.795477	SMIM7	small integral membrane protein 7	79086
221357_at	0.0354	0.00242	-3.22642	-1.71211	-0.57566	CHRM4	cholinergic receptor muscarinic 4	1132	NM_000741
212427_at	0.0354	0.00242	-3.22632	-1.71239	-0.858938	KIAA0368	KIAA0368	23392	AB002366
212341_at	0.0354	0.00242	-3.22616	-1.71277	-0.462708	YIPF6	Yip1 domain family member 6	286451	AA195936
213080_x_at	0.0354	0.00242	-3.22562	-1.71416	-0.408923	RPL5///SNORD21	ribosomal protein L5///small nucleolar RNA, C/D box 21	6125///6083	BF214492
213455_at	0.0354	0.00243	-3.22501	-1.71569	-0.464922	FAM114A1	family with sequence similarity 114 member A1	92689	W87466
213704_at	0.0355	0.00243	-3.2241	-1.71803	-0.88804	SNORD45C///SNORD45A///SNORD45B///RABGGTB	small nucleolar RNA, C/D box 45C///small nucleolar RNA, C/D box 45A///small nucleolar RNA, C/D box 45B///Rab geranylgeranyltransferase beta subunit	692085///26805///26804///5876
213208_at	0.0356	0.00245	-3.22215	-1.72296	-0.456364	GLTSCR1L	GLTSCR1 like	23506	AI801951
201636_at	0.0357	0.00246	-3.22061	-1.7269	-0.538046	FXR1	FMR1 autosomal homolog 1	8087	BG025078
217627_at	0.036	0.00248	-3.21656	-1.73717	-0.498543	ZNF573	zinc finger protein 573	126231	BE515346
207186_s_at	0.0361	0.00249	-3.21576	-1.7392	-0.688473	BPTF	bromodomain PHD finger transcription factor	2186	NM_004459
218034_at	0.0364	0.00252	-3.21171	-1.7495	-0.446088	FIS1	fission, mitochondrial 1	51024	NM_016068
213864_s_at	0.0365	0.00253	-3.21046	-1.75266	-0.622225	NAP1L1	nucleosome assembly protein 1 like 1	4673
40016_g_at	0.0366	0.00253	-3.20979	-1.75437	-0.637191	MAST4	microtubule associated serine/threonine kinase family member 4	375449	AB002301
217720_at	0.0366	0.00253	-3.20972	-1.75453	-0.379796	CHCHD2	coiled-coil-helix-coiled-coil-helix domain containing 2	51142	NM_016139
201086_x_at	0.0366	0.00254	-3.20882	-1.75682	-0.471665	SON	SON DNA binding protein	6651
217874_at	0.0368	0.00255	-3.20663	-1.76237	-0.459743	SUCLG1	succinate-CoA ligase alpha subunit	8802	NM_003849
208021_s_at	0.0371	0.00258	-3.20259	-1.7726	-0.373848	RFC1	replication factor C subunit 1	5981	NM_002913
202365_at	0.0371	0.00259	-3.20214	-1.77374	-0.450918	UNC119B	unc-119 lipid binding chaperone B	84747	BC004815
221834_at	0.0371	0.00259	-3.20176	-1.77471	-1.19314	LOC100507577///LONP2	uncharacterized LOC100507577///lon peptidase 2, peroxisomal	100507577///83752	AV700132
203387_s_at	0.0371	0.00259	-3.20151	-1.77535	-0.638399	TBC1D4	TBC1 domain family member 4	9882	NM_014832
219498_s_at	0.0371	0.00259	-3.20147	-1.77544	-0.544484	BCL11A	B-cell CLL/lymphoma 11A	53335	NM_018014
201941_at	0.0371	0.00259	-3.20139	-1.77566	-0.386825	CPD	carboxypeptidase D	1362	BE349147
203884_s_at	0.0372	0.0026	-3.20009	-1.77894	-0.769786	RAB11FIP2	RAB11 family interacting protein 2	22841	NM_014904
218380_at	0.0372	0.0026	-3.19962	-1.78014	-0.598923	LOC728392	uncharacterized LOC728392	728392	NM_033004
219112_at	0.0372	0.00261	-3.19907	-1.78152	-0.430464	RAPGEF6	Rap guanine nucleotide exchange factor 6	51735	NM_016340
220221_at	0.0374	0.00263	-3.19634	-1.78844	-0.506305	VPS13D	vacuolar protein sorting 13 homolog D	55187	NM_018156
205854_at	0.0374	0.00263	-3.19617	-1.78888	-0.562894	TULP3	tubby like protein 3	7289
217249_x_at	0.0375	0.00264	-3.19443	-1.79328	-0.531899
201260_s_at	0.0375	0.00264	-3.1942	-1.79384	-0.469835	SYPL1	synaptophysin like 1	6856	NM_006754
203408_s_at	0.0375	0.00264	-3.19419	-1.79387	-0.735456	SATB1	SATB homeobox 1	6304	NM_002971
217936_at	0.0381	0.00269	-3.18755	-1.81067	-0.57316	ARHGAP5	Rho GTPase activating protein 5	394	AW044631
203564_at	0.0382	0.00271	-3.18503	-1.81701	-0.449715	FANCG	Fanconi anemia complementation group G	2189	NM_004629
207943_x_at	0.0382	0.00272	-3.18456	-1.81821	-0.793573	PLAGL1	PLAG1 like zinc finger 1	5325	NM_006718
203409_at	0.0382	0.00272	-3.18437	-1.81869	-0.461185	DDB2	damage specific DNA binding protein 2	1643	NM_000107
200921_s_at	0.0382	0.00272	-3.18419	-1.81913	-0.60124	BTG1	BTG anti-proliferation factor 1	694	NM_001731
212779_at	0.0386	0.00275	-3.1803	-1.82896	-0.633258	KIAA1109	KIAA1109	84162	AB029032
211503_s_at	0.0388	0.00276	-3.17852	-1.83346	-0.409515	RAB14	RAB14, member RAS oncogene family	51552	AF112206
204686_at	0.0388	0.00277	-3.17798	-1.83481	-0.674885	IRS1	insulin receptor substrate 1	3667	NM_005544
206809_s_at	0.0388	0.00277	-3.17691	-1.8375	-0.48643	HNRNPA3///HNRNPA3P1	heterogeneous nuclear ribonucleoprotein A3///heterogeneous nuclear ribonucleoprotein A3 pseudogene 1	220988///10151
221137_at	0.0389	0.00278	-3.17636	-1.8389	-0.547634				AF118071
216321_s_at	0.039	0.00279	-3.17492	-1.84252	-0.630872	NR3C1	nuclear receptor subfamily 3 group C member 1	2908	X03348
213375_s_at	0.0391	0.0028	-3.1734	-1.84635	-0.461853	N4BP2L1	NEDD4 binding protein 2 like 1	90634	N80918
214434_at	0.0392	0.00281	-3.17205	-1.84974	-0.809067	HSPA12A	heat shock protein family A (Hsp70) member 12A	259217	AB007877
219263_at	0.0393	0.00282	-3.17109	-1.85218	-0.971941	RNF128	ring finger protein 128, E3 ubiquitin protein ligase	79589	NM_024539
212614_at	0.0393	0.00283	-3.17032	-1.85411	-0.579226	ARID5B	AT-rich interaction domain 5B	84159	BG285011
202289_s_at	0.0394	0.00283	-3.16961	-1.85589	-0.706669	TACC2	transforming acidic coiled-coil containing protein 2	10579	NM_006997
217724_at	0.0394	0.00283	-3.16932	-1.85662	-0.5219	SERBP1	SERPINE1 mRNA binding protein 1	26135	AF131807
210523_at	0.0394	0.00284	-3.16875	-1.85806	-0.664476	BMPR1B	bone morphogenetic protein receptor type 1B	658	D89675
218532_s_at	0.0395	0.00285	-3.16777	-1.86052	-0.758826	FAM134B	family with sequence similarity 134 member B	54463	NM_019000
200074_s_at	0.0395	0.00285	-3.1672	-1.86196	-0.384859	RPL14	ribosomal protein L14	9045	U16738
220484_at	0.0398	0.00287	-3.16471	-1.86824	-0.86376	MCOLN3	mucolipin 3	55283	NM_018298
207981_s_at	0.0398	0.00288	-3.16377	-1.87059	-0.693576	ESRRG	estrogen related receptor gamma	2104	NM_001438
208804_s_at	0.0399	0.00289	-3.16231	-1.87427	-0.522391	SRSF6	serine and arginine rich splicing factor 6	6431
204484_at	0.04	0.0029	-3.16124	-1.87695	-1.1311	PIK3C2B	phosphatidylinositol-4-phosphate 3-kinase catalytic subunit type 2 beta	5287	NM_002646
203009_at	0.0404	0.00293	-3.15739	-1.88663	-0.777737	BCAM	basal cell adhesion molecule (Lutheran blood group)	4059	NM_005581
209016_s_at	0.0407	0.00296	-3.15402	-1.89509	-1.05768	KRT7	keratin 7	3855	BC002700
201243_s_at	0.0409	0.00298	-3.15154	-1.90131	-0.948857	ATP1B1	ATPase Na+/K+ transporting subunit beta 1	481	NM_001677
212209_at	0.0409	0.00298	-3.15097	-1.90273	-0.564758	MED13L	mediator complex subunit 13 like	23389	AL133033
211442_x_at	0.0411	0.003	-3.14897	-1.90776	-0.930392	CYP3A43	cytochrome P450 family 3 subfamily A member 43	64816	AF280111
219001_s_at	0.0412	0.00301	-3.14753	-1.91136	-0.362764	DCAF10	DDB1 and CUL4 associated factor 10	79269	NM_024345
219765_at	0.0412	0.00301	-3.14705	-1.91256	-0.524404	ZNF329	zinc finger protein 329	79673	NM_024620
218733_at	0.0417	0.00305	-3.14229	-1.9245	-0.369911	MSL2	male-specific lethal 2 homolog (Drosophila)	55167	NM_018133
222101_s_at	0.0419	0.00307	-3.1398	-1.93072	-0.628079	DCHS1	dachsous cadherin-related 1	8642	BF222893
203533_s_at	0.0419	0.00307	-3.13978	-1.93079	-0.729793	CUL5	cullin 5	8065	NM_003478
219689_at	0.042	0.00309	-3.13805	-1.93511	-0.690154	SEMA3G	semaphorin 3G	56920	NM_020163
213891_s_at	0.0421	0.0031	-3.13721	-1.9372	-0.645479	TCF4	transcription factor 4	6925
219850_s_at	0.0421	0.0031	-3.13706	-1.93758	-0.820617	EHF	ETS homologous factor	26298	NM_012153
212382_at	0.0422	0.00311	-3.1361	-1.93998	-0.757603	TCF4	transcription factor 4	6925	BF433429
221675_s_at	0.0422	0.00312	-3.1349	-1.943	-0.512833	CHPT1	choline phosphotransferase 1	56994	AF195624
208643_s_at	0.0424	0.00313	-3.13292	-1.94793	-0.399751	XRCC5	X-ray repair cross complementing 5	7520	J04977
203250_at	0.0428	0.00317	-3.12927	-1.95705	-0.398966	SCAF8	SR-related CTD associated factor 8	22828	NM_014892
201117_s_at	0.0428	0.00317	-3.12862	-1.95868	-1.02202	CPE	carboxypeptidase E	1363	NM_001873
218924_s_at	0.0428	0.00317	-3.12839	-1.95926	-0.617491	CTBS	chitobiase	1486	NM_004388
202265_at	0.0428	0.00317	-3.12823	-1.95966	-0.61443	COMMD3-BMI1///BMI1	COMMD3-BMI1 readthrough///BMI1 proto-oncogene, polycomb ring finger	100532731///648	NM_005180
211426_x_at	0.043	0.0032	-3.12572	-1.96593	-0.340309	GNAQ	G protein subunit alpha q	2776	U40038
201843_s_at	0.0433	0.00322	-3.12287	-1.97303	-0.736275	EFEMP1	EGF containing fibulin like extracellular matrix protein 1	2202
206465_at	0.0435	0.00324	-3.1213	-1.97695	-1.50997	ACSBG1	acyl-CoA synthetase bubblegum family member 1	23205
221113_s_at	0.0435	0.00324	-3.12049	-1.97896	-0.703117	WNT16	Wnt family member 16	51384	NM_016087
222360_at	0.0437	0.00325	-3.11913	-1.98236	-0.534367	DPH5	diphthamide biosynthesis 5	51611	AI291720
201983_s_at	0.0437	0.00326	-3.11853	-1.98385	-1.05792	EGFR	epidermal growth factor receptor	1956
203323_at	0.0437	0.00326	-3.11852	-1.98389	-0.590173	CAV2	caveolin 2	858	BF197655
205089_at	0.0437	0.00326	-3.1185	-1.98392	-0.603413	ZNF7	zinc finger protein 7	7553	NM_003416
221593_s_at	0.0439	0.00329	-3.11556	-1.99127	-0.54689	RPL31	ribosomal protein L31	6160	BC001663
201008_s_at	0.0439	0.00329	-3.11512	-1.99236	-0.605813	TXNIP	thioredoxin interacting protein	10628	AA812232
221669_s_at	0.0439	0.00329	-3.11493	-1.99283	-0.581529	ACAD8	acyl-CoA dehydrogenase family member 8	27034	BC001964
220351_at	0.044	0.00331	-3.11348	-1.99643	-0.852613	ACKR4	atypical chemokine receptor 4	51554	NM_016557
221428_s_at	0.044	0.00331	-3.11326	-1.99699	-0.719118	TBL1XR1	transducin (beta)-like 1 X-linked receptor 1	79718	NM_024665
211841_s_at	0.044	0.00331	-3.11287	-1.99795	-0.835814	TNFRSF25	TNF receptor superfamily member 25	8718	U94510
218432_at	0.044	0.00331	-3.11277	-1.9982	-0.59475	FBXO3	F-box protein 3	26273	NM_012175
203179_at	0.0441	0.00332	-3.11143	-2.00154	-0.57801	GALT	galactose-1-phosphate uridylyltransferase	2592	NM_000155
204540_at	0.0443	0.00334	-3.10966	-2.00595	-0.595835	EEF1A2	eukaryotic translation elongation factor 1 alpha 2	1917	NM_001958
208407_s_at	0.0443	0.00334	-3.10948	-2.00638	-0.532616	TMX2-CTNND1///CTNND1	TMX2-CTNND1 readthrough (NMD candidate)///catenin delta 1	100528016///1500	NM_001331
212061_at	0.0443	0.00335	-3.10907	-2.00741	-0.409639	U2SURP	U2 snRNP associated SURP domain containing	23350	AB002330
222290_at	0.0443	0.00335	-3.10875	-2.00821	-0.615184	OR2A9P///OR2A20P	olfactory receptor family 2 subfamily A member 9 pseudogene///olfactory receptor family 2 subfamily A member 20 pseudogene	441295///401428
213388_at	0.0445	0.00338	-3.10591	-2.01528	-0.608632	LOC101930416///LOC101929792///LOC100996724///PDE4DIP	myomegalin-like///uncharacterized LOC101929792///phosphodiesterase 4D interacting protein-like///phosphodiesterase 4D interacting protein	101930416///101929792///100996724///9659
209094_at	0.0445	0.00338	-3.10583	-2.01548	-0.771922	DDAH1	dimethylarginine dimethylaminohydrolase 1	23576
219696_at	0.0445	0.00338	-3.10519	-2.01707	-0.510519	DENND1B	DENN domain containing 1B	163486
208752_x_at	0.0447	0.0034	-3.1028	-2.023	-0.50584	NAP1L1	nucleosome assembly protein 1 like 1	4673
201406_at	0.0447	0.00341	-3.10216	-2.0246	-0.417163	RPL36A-HNRNPH2///RPL36A	RPL36A-HNRNPH2 readthrough///ribosomal protein L36a	100529097///6173	NM_021029
220076_at	0.0447	0.00341	-3.10206	-2.02485	-0.69211	ANKH	ANKH inorganic pyrophosphate transport regulator	56172	NM_054027
219038_at	0.0449	0.00344	-3.09937	-2.03154	-0.313196	MORC4	MORC family CW-type zinc finger 4	79710	NM_024657
212097_at	0.0449	0.00344	-3.09911	-2.03216	-0.529383	CAV1	caveolin 1	857	AU147399
220410_s_at	0.0449	0.00344	-3.09895	-2.03256	-0.623316	CAMSAP1	calmodulin regulated spectrin associated protein 1	157922
202110_at	0.0449	0.00344	-3.09883	-2.03288	-0.757604	COX7B	cytochrome c oxidase subunit 7B	1349	NM_001866
204048_s_at	0.045	0.00345	-3.09785	-2.0353	-0.526246	PHACTR2	phosphatase and actin regulator 2	9749
216588_at	0.0451	0.00346	-3.09668	-2.03819	-0.762177
210249_s_at	0.0451	0.00347	-3.09614	-2.03955	-0.339463	NCOA1	nuclear receptor coactivator 1	8648	U59302
200993_at	0.0451	0.00347	-3.0958	-2.04038	-0.55033	IPO7	importin 7	10527	AA939270
205824_at	0.0453	0.00349	-3.09396	-2.04496	-1.43016	HSPB2	heat shock protein family B (small) member 2	3316	NM_001541
208153_s_at	0.0455	0.0035	-3.09239	-2.04884	-0.749288	FAT2	FAT atypical cadherin 2	2196	NM_001447
218654_s_at	0.0457	0.00352	-3.09031	-2.05401	-0.58883	MRPS33	mitochondrial ribosomal protein S33	51650	NM_016071
211932_at	0.0458	0.00354	-3.08826	-2.05908	-0.37841	HNRNPA3	heterogeneous nuclear ribonucleoprotein A3	220988	BF195526
204404_at	0.046	0.00356	-3.0869	-2.06244	-0.430087	SLC12A2	solute carrier family 12 member 2	6558	NM_001046
218309_at	0.046	0.00356	-3.08609	-2.06446	-0.54706	CAMK2N1	calcium/calmodulin dependent protein kinase II inhibitor 1	55450	NM_018584
222102_at	0.046	0.00356	-3.08604	-2.06457	-0.71794	GSTA3	glutathione S-transferase alpha 3	2940	NM_000847
220402_at	0.0463	0.00359	-3.08329	-2.07139	-0.528822	TP53AIP1	tumor protein p53 regulated apoptosis inducing protein 1	63970	NM_022112
201643_x_at	0.0463	0.0036	-3.08291	-2.07234	-0.372602	KDM3B	lysine demethylase 3B	51780	NM_016604
203460_s_at	0.0463	0.0036	-3.08265	-2.07297	-0.341302	PSEN1	presenilin 1	5663	NM_007318
205020_s_at	0.0473	0.00369	-3.07343	-2.09577	-0.544083	ARL4A	ADP ribosylation factor like GTPase 4A	10124	NM_005738
205606_at	0.0475	0.00372	-3.07056	-2.10285	-0.952932	LRP6	LDL receptor related protein 6	4040	NM_002336
203908_at	0.0477	0.00373	-3.06921	-2.10621	-0.665118	SLC4A4	solute carrier family 4 member 4	8671	NM_003759
201254_x_at	0.0477	0.00374	-3.068	-2.10918	-0.459831	RPS6	ribosomal protein S6	6194	NM_001010
217543_s_at	0.0477	0.00374	-3.068	-2.10918	-0.39451	MBTPS1	membrane bound transcription factor peptidase, site 1	8720	BE890314
217742_s_at	0.0479	0.00376	-3.06648	-2.11292	-0.376743	WAC	WW domain containing adaptor with coiled-coil	51322	NM_016628
217896_s_at	0.0481	0.00378	-3.06477	-2.11714	-0.377426	FAM192A	family with sequence similarity 192 member A	80011	NM_024946
214035_x_at	0.0481	0.00379	-3.06402	-2.11901	-0.600478				AA308853
209109_s_at	0.0481	0.00379	-3.06397	-2.11912	-0.612965	TSPAN6	tetraspanin 6	7105	U84895
217815_at	0.0483	0.00381	-3.06153	-2.12514	-0.420254	SUPT16H	SPT16 homolog, facilitates chromatin remodeling subunit	11198	NM_007192
219431_at	0.0485	0.00383	-3.05955	-2.13001	-0.468097	ARHGAP10	Rho GTPase activating protein 10	79658	NM_024605
202853_s_at	0.0488	0.00386	-3.05732	-2.13551	-0.604818	RYK	receptor-like tyrosine kinase	6259	NM_002958
215359_x_at	0.049	0.00388	-3.05523	-2.14065	-0.737055	LOC101060181///ZNF44	zinc finger protein ZnFP12///zinc finger protein 44	101060181///51710
217379_at	0.049	0.00389	-3.05452	-2.1424	-0.424208
222275_at	0.0491	0.00389	-3.05393	-2.14385	-0.450809	MRPS30	mitochondrial ribosomal protein S30	10884
205516_x_at	0.0491	0.0039	-3.05339	-2.14518	-0.531025	CIZ1	CDKN1A interacting zinc finger protein 1	25792	NM_012127
61297_at	0.0493	0.00392	-3.05132	-2.15026	-0.463358	CASKIN2	CASK interacting protein 2	57513	AL037338
212771_at	0.0493	0.00392	-3.05124	-2.15048	-0.519147	FAM171A1	family with sequence similarity 171 member A1	221061	AU150943
213272_s_at	0.0493	0.00392	-3.05104	-2.15096	-0.408139	TMEM159	transmembrane protein 159	57146	AF070596
221636_s_at	0.0493	0.00393	-3.05053	-2.15221	-0.478194	MARC2	mitochondrial amidoxime reducing component 2	54996	AL136931
202730_s_at	0.0493	0.00393	-3.05042	-2.1525	-0.653555	MIR4680///PDCD4	microRNA 4680///programmed cell death 4 (neoplastic transformation inhibitor)	100616113///27250	NM_014456
210576_at	0.0494	0.00393	-3.05009	-2.1533	-1.5726	CYP4F8	cytochrome P450 family 4 subfamily F member 8	11283	AF133298
207847_s_at	0.0494	0.00395	-3.04847	-2.15727	-0.696497	MUC1	mucin 1, cell surface associated	4582	NM_002456
206508_at	0.0495	0.00396	-3.04716	-2.16051	-0.592867	CD70	CD70 molecule	970	NM_001252
208770_s_at	0.0495	0.00397	-3.04691	-2.16112	-0.563281	EIF4EBP2	eukaryotic translation initiation factor 4E binding protein 2	1979	BC005057
209022_at	0.0497	0.00398	-3.04541	-2.1648	-0.592792	STAG2	stromal antigen 2	10735
206170_at	0.0497	0.00399	-3.0444	-2.16728	-0.451468	ADRB2	adrenoceptor beta 2	154	NM_000024
213995_at	0.0499	0.00401	-3.04274	-2.17135	-0.539112	ATP5S	ATP synthase, H+ transporting, mitochondrial Fo complex subunit s (factor B)	27109
