# Supplementary material for: Identification of differentially expressed methylated genes in melanoma versus nevi using bioinformatics methods
Source: PeerJ. 2020 Jun 3;8:e9273. doi: 10.7717/peerj.9273 (PMC7275674; doi:10.7717/peerj.9273)
Supplement: Supplemental Information 5 [file peerj-08-9273-s005.xlsx]

## Sheet: Sheet1
ID	adj.P.Val	P.Value	t	B	logFC	Name	UCSC_RefGene_Name	UCSC_RefGene_Accession	UCSC_RefGene_Group	RANGE_START	RANGE_END	RANGE_GB	SPOT_ID
ch.15.68126615R	5.03e-10	1.04e-15	-11.9	25.6104	-0.138	ch.15.68126615R				70339561	70339684	NC_000015.9
ch.11.310923R	2.79e-09	1.57e-14	-11	22.9192	-0.13	ch.11.310923R	GALNTL4	NM_198516	Body	11458355	11458478	NC_000011.9
cg07531860	2.79e-09	2.98e-14	-10.8	22.2826	-0.18	cg07531860	LOC100132707;LOC100132707	NR_024476;NR_024477	TSS1500;TSS1500	154719718	154719841	NC_000007.13
cg13505693	2.82e-09	6.4e-14	-10.6	21.5255	-0.316	cg13505693				155989496	155989619	NC_000007.13
ch.17.2196713R	4.36e-09	1.51e-13	-10.3	20.6736	-0.0934	ch.17.2196713R	AATK	NM_001080395	Body	79124036	79124159	NC_000017.10
ch.12.109182886F	4.36e-09	1.65e-13	-10.3	20.588	-0.196	ch.12.109182886F				110698503	110698626	NC_000012.11
ch.10.2770541R	4.36e-09	1.68e-13	-10.3	20.5647	-0.237	ch.10.2770541R	FAM196A;DOCK1	NM_001039762;NM_001380	5'UTR;Body	128990022	128990145	NC_000010.10
cg01521036	4.36e-09	1.71e-13	-10.3	20.5524	-0.3	cg01521036	FAM90A14;FAM90A13	NM_001164452;NM_001164456	Body;Body	7575240	7575363	NC_000008.10
ch.5.978199R	5.53e-09	2.49e-13	-10.2	20.1771	-0.16	ch.5.978199R				925199	925322	NC_000005.9
ch.1.117057666F	5.53e-09	2.51e-13	-10.1	20.1705	-0.123	ch.1.117057666F				117256143	117256266	NC_000001.10
ch.6.122367561R	5.67e-09	2.78e-13	-10.1	20.0678	-0.0915	ch.6.122367561R				122325862	122325985	NC_000006.11
ch.6.169008488F	6.72e-09	3.46e-13	-10	19.8502	-0.186	ch.6.169008488F				169266563	169266686	NC_000006.11
ch.16.55305377R	8.63e-09	4.8e-13	-9.94	19.5252	-0.137	ch.16.55305377R				56747876	56747999	NC_000016.9
ch.13.39564907R	1.14e-08	6.89e-13	-9.83	19.1672	-0.139	ch.13.39564907R				40666907	40667030	NC_000013.10
ch.3.72737075R	1.14e-08	7.47e-13	-9.81	19.086	-0.194	ch.3.72737075R				72654385	72654508	NC_000003.11
ch.5.2564734R	1.32e-08	8.94e-13	-9.75	18.9076	-0.129	ch.5.2564734R	SIL1;SIL1	NM_001037633;NM_022464	Body;Body	138313101	138313224	NC_000005.9
ch.7.84780R	1.39e-08	9.86e-13	-9.72	18.8106	-0.0531	ch.7.84780R				1851537	1851660	NC_000007.13
ch.16.1230298R	1.39e-08	1.01e-12	-9.71	18.782	-0.112	ch.16.1230298R	GNAO1;GNAO1	NM_020988;NM_138736	Body;Body	56326795	56326918	NC_000016.9
cg15849098	1.39e-08	1.04e-12	-9.7	18.76	-0.395	cg15849098	GIMAP7	NM_153236	TSS200	150211761	150211884	NC_000007.13
ch.10.80061816F	1.39e-08	1.06e-12	-9.7	18.7408	-0.19	ch.10.80061816F				80391810	80391933	NC_000010.10
ch.7.45985950F	1.46e-08	1.17e-12	-9.67	18.6378	-0.1	ch.7.45985950F				46019425	46019548	NC_000007.13
cg04214399	1.46e-08	1.2e-12	-9.66	18.6117	-0.109	cg04214399				35532928	35533051	NC_000005.9
ch.7.33727552F	1.46e-08	1.26e-12	-9.64	18.5639	-0.178	ch.7.33727552F				33761027	33761150	NC_000007.13
cg03643998	1.54e-08	1.37e-12	-9.62	18.4859	-0.127	cg03643998	C1QTNF1;C1QTNF1;C1QTNF1	NM_198594;NM_030968;NM_198593	5'UTR;Body;Body	77042455	77042578	NC_000017.10
ch.7.2635062R	1.63e-08	1.51e-12	-9.59	18.3845	-0.122	ch.7.2635062R	SND1	NM_014390	Body	127719998	127720121	NC_000007.13
ch.9.2285199R	1.63e-08	1.6e-12	-9.57	18.3272	-0.116	ch.9.2285199R	MED27	NM_004269	Body	134851910	134852033	NC_000009.11
cg21681320	1.63e-08	1.61e-12	-9.57	18.321	-0.223	cg21681320	PRDM16;PRDM16	NM_022114;NM_199454	Body;Body	3011044	3011167	NC_000001.10
ch.11.110329410F	1.88e-08	1.96e-12	-9.51	18.1281	-0.0633	ch.11.110329410F				110824200	110824323	NC_000011.9
ch.8.131640933F	1.88e-08	2.02e-12	-9.5	18.1006	-0.086	ch.8.131640933F				131571751	131571874	NC_000008.10
ch.8.128185533F	2.18e-08	2.52e-12	-9.43	17.8803	-0.208	ch.8.128185533F				128116351	128116474	NC_000008.10
cg24663971	2.18e-08	2.57e-12	-9.42	17.8581	-0.306	cg24663971				106410668	106410791	NC_000014.8
cg20364632	2.18e-08	2.59e-12	-9.42	17.8502	-0.23	cg20364632				49636226	49636349	NC_000006.11
ch.1.4512450F	2.21e-08	2.68e-12	-9.41	17.8176	-0.106	ch.1.4512450F	URB2	NM_014777	Body	229794078	229794201	NC_000001.10
cg00055986	2.94e-08	3.88e-12	-9.3	17.4515	-0.31	cg00055986				2537520	2537643	NC_000005.9
cg24842334	3.13e-08	4.19e-12	-9.27	17.3731	-0.245	cg24842334	PTPRN2;PTPRN2;PTPRN2	NM_002847;NM_130842;NM_130843	Body;Body;Body	157647224	157647347	NC_000007.13
ch.5.432310R	3.27e-08	4.5e-12	-9.25	17.3041	-0.141	ch.5.432310R	MYO10	NM_012334	Body	16780479	16780602	NC_000005.9
cg17726575	3.8e-08	5.64e-12	-9.18	17.0797	-0.31	cg17726575	E2F6;E2F6;E2F6;E2F6;E2F6	NR_003094;NR_003092;NR_003095;NM_198256;NR_003093	TSS1500;TSS1500;TSS1500;TSS1500;TSS1500	11606945	11607068	NC_000002.11
cg15948245	3.87e-08	5.96e-12	-9.17	17.0245	-0.101	cg15948245				104581746	104581869	NC_000007.13
ch.1.1026209F	3.87e-08	6.13e-12	-9.16	16.9957	-0.12	ch.1.1026209F				31638974	31639097	NC_000001.10
cg24755459	3.9e-08	6.27e-12	-9.15	16.9746	-0.198	cg24755459				101908865	101908988	NC_000014.8
ch.6.165088341R	4.22e-08	6.87e-12	-9.12	16.8837	-0.119	ch.6.165088341R				165168351	165168474	NC_000006.11
ch.9.2223115R	4.26e-08	7.33e-12	-9.1	16.8183	-0.214	ch.9.2223115R				2233115	2233238	NC_000009.11
cg06775939	4.31e-08	7.54e-12	-9.09	16.7906	-0.186	cg06775939				106714248	106714371	NC_000014.8
ch.14.55474310F	4.38e-08	7.93e-12	-9.08	16.7407	-0.093	ch.14.55474310F				56404557	56404680	NC_000014.8
ch.14.68214257F	4.43e-08	8.15e-12	-9.07	16.7134	-0.106	ch.14.68214257F				69144504	69144627	NC_000014.8
cg12711760	4.43e-08	8.22e-12	-9.07	16.7055	-0.168	cg12711760	NAV2;NAV2;NAV2;NAV2	NM_182964;NM_001111018;NM_145117;NM_001111019	Body;Body;Body;Body	20132923	20133046	NC_000011.9
ch.19.16251119F	4.45e-08	8.36e-12	-9.06	16.688	-0.0881	ch.19.16251119F				16390119	16390242	NC_000019.9
ch.4.154139216R	4.45e-08	8.43e-12	-9.06	16.6802	-0.176	ch.4.154139216R				153919766	153919889	NC_000004.11
cg01812571	4.7e-08	9.2e-12	-9.03	16.5933	-0.213	cg01812571				132970724	132970847	NC_000012.11
ch.1.3903344F	4.74e-08	9.42e-12	-9.03	16.5695	-0.0419	ch.1.3903344F	ELF3;ELF3	NM_004433;NM_001114309	Body;Body	201984137	201984260	NC_000001.10
ch.9.84078312F	4.77e-08	9.63e-12	-9.02	16.5483	-0.108	ch.9.84078312F				84888492	84888615	NC_000009.11
cg04437966	4.99e-08	1.06e-11	-8.99	16.4533	-0.166	cg04437966	FLJ37543	NM_173667	Body	60954562	60954685	NC_000005.9
cg18388786	5.31e-08	1.15e-11	-8.97	16.3727	-0.327	cg18388786	GPR123	NM_001083909	Body	134924050	134924173	NC_000010.10
ch.4.79753186F	5.34e-08	1.17e-11	-8.96	16.3505	-0.227	ch.4.79753186F				79534162	79534285	NC_000004.11
ch.9.1395144F	5.48e-08	1.22e-11	-8.95	16.3106	-0.148	ch.9.1395144F	FANCC	NM_000136	Body	97953133	97953256	NC_000009.11
ch.12.105153690R	5.48e-08	1.24e-11	-8.94	16.295	-0.0901	ch.12.105153690R				106629560	106629683	NC_000012.11
cg16942223	5.48e-08	1.24e-11	-8.94	16.293	-0.319	cg16942223	JAKMIP1	NM_001099433	Body	6050460	6050583	NC_000004.11
cg08637514	5.48e-08	1.25e-11	-8.94	16.2854	-0.417	cg08637514	GIMAP7	NM_153236	5'UTR	150212707	150212830	NC_000007.13
ch.3.38006391R	5.48e-08	1.27e-11	-8.94	16.2768	-0.0459	ch.3.38006391R				38031387	38031510	NC_000003.11
cg06713116	5.56e-08	1.31e-11	-8.93	16.246	-0.2	cg06713116	LOC100132707;LOC100132707	NR_024476;NR_024477	Body;Body	154720452	154720575	NC_000007.13
ch.22.28920330F	5.65e-08	1.36e-11	-8.92	16.2041	-0.215	ch.22.28920330F				30590330	30590453	NC_000022.10
cg09374462	5.66e-08	1.37e-11	-8.91	16.1945	-0.246	cg09374462				49314051	49314174	NC_000004.11
cg20697394	5.86e-08	1.46e-11	-8.89	16.1345	-0.22	cg20697394				132918305	132918428	NC_000012.11
cg09938406	6.06e-08	1.54e-11	-8.88	16.0847	-0.196	cg09938406				2890369	2890492	NC_000001.10
ch.11.1416715R	6.11e-08	1.56e-11	-8.87	16.0681	-0.0868	ch.11.1416715R	LRP5	NM_002335	Body	68206429	68206552	NC_000011.9
ch.13.470465F	6.14e-08	1.58e-11	-8.87	16.0556	-0.196	ch.13.470465F	LHFP	NM_005780	Body	40046596	40046719	NC_000013.10
cg22388316	6.46e-08	1.68e-11	-8.85	15.9967	-0.287	cg22388316	MYT1L	NM_015025	5'UTR	2000192	2000315	NC_000002.11
ch.3.72009955R	6.97e-08	1.88e-11	-8.82	15.883	-0.141	ch.3.72009955R				71927265	71927388	NC_000003.11
ch.9.109447758R	6.97e-08	1.89e-11	-8.82	15.8761	-0.132	ch.9.109447758R				110407937	110408060	NC_000009.11
ch.11.2136200F	7.21e-08	1.99e-11	-8.8	15.8274	-0.142	ch.11.2136200F	PDGFD;PDGFD	NM_025208;NM_033135	Body;Body	103819223	103819346	NC_000011.9
ch.2.217478R	7.63e-08	2.15e-11	-8.78	15.7484	-0.153	ch.2.217478R				8142529	8142652	NC_000002.11
ch.15.859615F	7.95e-08	2.26e-11	-8.76	15.7011	-0.0786	ch.15.859615F	RORA	NM_134261	Body	61367401	61367524	NC_000015.9
cg04775824	7.96e-08	2.29e-11	-8.76	15.6867	-0.265	cg04775824	PTPRN2;PTPRN2;PTPRN2	NM_002847;NM_130842;NM_130843	Body;Body;Body	157410240	157410363	NC_000007.13
cg06437747	7.96e-08	2.31e-11	-8.76	15.6778	-0.213	cg06437747				2890836	2890959	NC_000001.10
cg02166383	8.05e-08	2.4e-11	-8.74	15.6412	-0.444	cg02166383				107252649	107252772	NC_000014.8
cg09020213	8.1e-08	2.44e-11	-8.74	15.6255	-0.284	cg09020213	RASA3	NM_007368	Body	114810096	114810219	NC_000013.10
cg16119613	8.1e-08	2.45e-11	-8.74	15.6194	-0.26	cg16119613				127762762	127762885	NC_000012.11
ch.5.2313526R	8.12e-08	2.48e-11	-8.74	15.6104	-0.227	ch.5.2313526R				126507609	126507732	NC_000005.9
ch.15.814613R	8.5e-08	2.63e-11	-8.72	15.5519	-0.152	ch.15.814613R	MYO1E	NM_004998	Body	59520991	59521114	NC_000015.9
ch.11.110310046R	8.75e-08	2.72e-11	-8.71	15.5167	-0.134	ch.11.110310046R				110804836	110804959	NC_000011.9
ch.1.3577855R	8.84e-08	2.77e-11	-8.7	15.4972	-0.105	ch.1.3577855R	LAMC1	NM_002293	Body	183094577	183094700	NC_000001.10
cg16970323	8.84e-08	2.79e-11	-8.7	15.4926	-0.344	cg16970323	TOX2;TOX2;TOX2;TOX2	NM_001098798;NM_032883;NM_001098797;NM_001098796	3'UTR;3'UTR;3'UTR;3'UTR	42697667	42697790	NC_000020.10
cg01994190	1.12e-07	3.69e-11	-8.62	15.2134	-0.229	cg01994190				119768574	119768697	NC_000002.11
cg26906217	1.14e-07	3.79e-11	-8.61	15.1873	-0.187	cg26906217				17251956	17252079	NC_000011.9
cg04947339	1.14e-07	3.81e-11	-8.61	15.1822	-0.282	cg04947339				106214343	106214466	NC_000014.8
ch.1.839062R	1.16e-07	3.9e-11	-8.6	15.1598	-0.0911	ch.1.839062R	RUNX3	NM_001031680	Body	25282539	25282662	NC_000001.10
cg00946921	1.16e-07	3.97e-11	-8.59	15.1421	-0.307	cg00946921				106025021	106025144	NC_000014.8
ch.1.64660926R	1.16e-07	3.98e-11	-8.59	15.1382	-0.19	ch.1.64660926R				64888338	64888461	NC_000001.10
ch.11.319992F	1.17e-07	4.01e-11	-8.59	15.1304	-0.102	ch.11.319992F	USP47	NM_017944	Body	11914496	11914619	NC_000011.9
cg18191540	1.18e-07	4.11e-11	-8.58	15.1078	-0.296	cg18191540				107281437	107281560	NC_000014.8
ch.5.682918R	1.19e-07	4.16e-11	-8.58	15.0948	-0.0773	ch.5.682918R				31726914	31727037	NC_000005.9
cg25082785	1.19e-07	4.28e-11	-8.57	15.0672	-0.0987	cg25082785				88984321	88984444	NC_000008.10
cg02351277	1.19e-07	4.28e-11	-8.57	15.0661	-0.28	cg02351277				177397780	177397903	NC_000003.11
cg08729434	1.21e-07	4.42e-11	-8.56	15.0343	-0.259	cg08729434				133023100	133023223	NC_000002.11
ch.1.89724558F	1.23e-07	4.56e-11	-8.55	15.0049	-0.123	ch.1.89724558F				89951970	89952093	NC_000001.10
cg06099439	1.23e-07	4.59e-11	-8.55	14.9979	-0.228	cg06099439	PRDM16;PRDM16	NM_022114;NM_199454	Body;Body	3146905	3147028	NC_000001.10
ch.20.115261R	1.24e-07	4.66e-11	-8.55	14.983	-0.138	ch.20.115261R				4663796	4663919	NC_000020.10
cg06483559	1.24e-07	4.68e-11	-8.54	14.9784	-0.253	cg06483559	OR6X1	NM_001005188	1stExon	123624914	123625037	NC_000011.9
cg22871485	1.25e-07	4.77e-11	-8.54	14.9584	-0.267	cg22871485	PRAME;LOC648691;PRAME;PRAME;PRAME;PRAME	NM_206953;NR_027426;NM_006115;NM_206955;NM_206956;NM_206954	TSS200;Body;TSS200;TSS1500;TSS1500;TSS200	22901830	22901953	NC_000022.10
cg03059073	1.25e-07	4.78e-11	-8.54	14.958	-0.326	cg03059073				150130708	150130831	NC_000007.13
cg01539948	1.25e-07	4.81e-11	-8.54	14.9505	-0.197	cg01539948				174427487	174427610	NC_000004.11
cg17518550	1.3e-07	5.09e-11	-8.52	14.8949	-0.328	cg17518550	C1orf150	NM_145278	TSS200	247712383	247712506	NC_000001.10
cg10791343	1.32e-07	5.23e-11	-8.51	14.8683	-0.337	cg10791343	POM121L12	NM_182595	TSS200	53103287	53103410	NC_000007.13
ch.5.5396883R	1.36e-07	5.47e-11	-8.5	14.8229	-0.0921	ch.5.5396883R				5343883	5344006	NC_000005.9
cg08190125	1.41e-07	5.72e-11	-8.48	14.7791	-0.325	cg08190125				106145435	106145558	NC_000014.8
cg04586722	1.46e-07	5.95e-11	-8.47	14.7391	-0.146	cg04586722				26734336	26734459	NC_000021.8
ch.5.78058155R	1.47e-07	6.03e-11	-8.47	14.7268	-0.115	ch.5.78058155R				78022399	78022522	NC_000005.9
cg25384595	1.48e-07	6.14e-11	-8.46	14.7077	-0.277	cg25384595	LILRA1;LILRA1	NM_006863;NM_006863	5'UTR;1stExon	55105156	55105279	NC_000019.9
ch.8.1995451R	1.48e-07	6.19e-11	-8.46	14.6999	-0.151	ch.8.1995451R	MATN2;MATN2	NM_030583;NM_002380	Body;Body	98920744	98920867	NC_000008.10
cg00251678	1.48e-07	6.21e-11	-8.46	14.6968	-0.173	cg00251678	PRDM16;PRDM16	NM_022114;NM_199454	Body;Body	3305629	3305752	NC_000001.10
ch.3.90857F	1.48e-07	6.33e-11	-8.45	14.6784	-0.0586	ch.3.90857F				4990079	4990202	NC_000003.11
cg20848441	1.48e-07	6.36e-11	-8.45	14.6743	-0.215	cg20848441				2805150	2805273	NC_000001.10
ch.3.1226245F	1.48e-07	6.36e-11	-8.45	14.6742	-0.188	ch.3.1226245F	ERC2	NM_015576	Body	55731563	55731686	NC_000003.11
ch.6.44639052F	1.48e-07	6.41e-11	-8.45	14.6656	-0.101	ch.6.44639052F				44531074	44531197	NC_000006.11
cg22498223	1.52e-07	6.63e-11	-8.44	14.6327	-0.288	cg22498223	PTPRN2;PTPRN2;PTPRN2	NM_002847;NM_130842;NM_130843	Body;Body;Body	158277675	158277798	NC_000007.13
cg09577469	1.62e-07	7.2e-11	-8.42	14.5508	-0.291	cg09577469				1457117	1457240	NC_000007.13
ch.7.67314344F	1.62e-07	7.26e-11	-8.41	14.542	-0.11	ch.7.67314344F				67676909	67677032	NC_000007.13
cg09248694	1.63e-07	7.31e-11	-8.41	14.5348	-0.352	cg09248694				5301844	5301967	NC_000011.9
ch.2.105901354F	1.63e-07	7.34e-11	-8.41	14.5306	-0.239	ch.2.105901354F				106534922	106535045	NC_000002.11
cg07071615	1.7e-07	7.72e-11	-8.4	14.4817	-0.175	cg07071615				106214478	106214601	NC_000014.8
cg08106124	1.71e-07	7.8e-11	-8.39	14.4704	-0.0866	cg08106124	APBB2;APBB2;APBB2	NM_004307;NM_001166050;NM_173075	Body;Body;Body	40926641	40926764	NC_000004.11
cg20496061	1.75e-07	8.11e-11	-8.38	14.4325	-0.199	cg20496061				107210949	107211072	NC_000014.8
cg02768721	1.8e-07	8.43e-11	-8.37	14.3942	-0.39	cg02768721	PTPRN2;PTPRN2;PTPRN2	NM_002847;NM_130842;NM_130843	Body;Body;Body	158221370	158221493	NC_000007.13
ch.7.42690727F	1.81e-07	8.48e-11	-8.37	14.3875	-0.129	ch.7.42690727F				42724202	42724325	NC_000007.13
ch.4.3479505R	1.82e-07	8.63e-11	-8.36	14.37	-0.183	ch.4.3479505R				187839728	187839851	NC_000004.11
cg17000343	1.84e-07	8.81e-11	-8.36	14.3502	-0.265	cg17000343	FAM66E	NR_027424	Body	7834142	7834265	NC_000008.10
cg06388350	1.88e-07	9.16e-11	-8.34	14.3113	-0.15	cg06388350				95334135	95334258	NC_000004.11
ch.14.91718448R	1.92e-07	9.65e-11	-8.33	14.2598	-0.119	ch.14.91718448R				92648695	92648818	NC_000014.8
cg16937735	1.94e-07	9.82e-11	-8.32	14.2424	-0.174	cg16937735	PTPRN2;PTPRN2;PTPRN2	NM_002847;NM_130842;NM_130843	Body;Body;Body	157562675	157562798	NC_000007.13
cg04122815	1.94e-07	1.01e-10	-8.32	14.2187	-0.289	cg04122815	C5orf39	NM_001014279	1stExon	43039592	43039715	NC_000005.9
ch.19.50335620F	1.94e-07	1.01e-10	-8.32	14.2183	-0.117	ch.19.50335620F				45643780	45643903	NC_000019.9
cg21052788	2e-07	1.05e-10	-8.3	14.1734	-0.202	cg21052788	PTPRN2;PTPRN2;PTPRN2	NM_002847;NM_130842;NM_130843	Body;Body;Body	157385231	157385354	NC_000007.13
ch.5.3276032R	2.01e-07	1.07e-10	-8.3	14.1598	-0.162	ch.5.3276032R	SH3PXD2B	NM_001017995	Body	171862495	171862618	NC_000005.9
cg00584456	2.04e-07	1.1e-10	-8.29	14.1327	-0.253	cg00584456	FAM66B	NR_027423	Body	7191273	7191396	NC_000008.10
cg00211403	2.04e-07	1.11e-10	-8.29	14.1241	-0.282	cg00211403	WSCD2	NM_014653	5'UTR	108525241	108525364	NC_000012.11
ch.5.2059852R	2.04e-07	1.12e-10	-8.28	14.1124	-0.204	ch.5.2059852R	MCC;MCC	NM_002387;NM_001085377	Body;Body	112527631	112527754	NC_000005.9
cg09881585	2.07e-07	1.14e-10	-8.28	14.0901	-0.217	cg09881585	TTLL8	NM_001080447	Body	50483499	50483622	NC_000022.10
cg22511413	2.07e-07	1.15e-10	-8.28	14.0843	-0.292	cg22511413				122170777	122170900	NC_000006.11
cg18677996	2.08e-07	1.16e-10	-8.27	14.0743	-0.0908	cg18677996				17031869	17031992	NC_000005.9
ch.10.131479F	2.12e-07	1.19e-10	-8.27	14.0507	-0.166	ch.10.131479F				3922387	3922510	NC_000010.10
ch.17.32914407R	2.13e-07	1.2e-10	-8.26	14.042	-0.0693	ch.17.32914407R				35840294	35840417	NC_000017.10
ch.6.4332024F	2.18e-07	1.25e-10	-8.25	14.0062	-0.0525	ch.6.4332024F				4387025	4387148	NC_000006.11
cg08960815	2.18e-07	1.25e-10	-8.25	14.0004	-0.243	cg08960815	GIMAP4	NM_018326	5'UTR	150264767	150264890	NC_000007.13
ch.3.2859325R	2.18e-07	1.26e-10	-8.25	13.9934	-0.235	ch.3.2859325R				143837205	143837328	NC_000003.11
cg16691557	2.18e-07	1.27e-10	-8.25	13.9883	-0.101	cg16691557				115562132	115562255	NC_000006.11
ch.3.13151741F	2.18e-07	1.27e-10	-8.25	13.9853	-0.0523	ch.3.13151741F				13176741	13176864	NC_000003.11
cg00300969	2.23e-07	1.31e-10	-8.24	13.9547	-0.215	cg00300969	DNMT3B;DNMT3B;DNMT3B;DNMT3B	NM_175849;NM_006892;NM_175850;NM_175848	5'UTR;5'UTR;TSS1500;5'UTR	31366486	31366609	NC_000020.10
ch.20.50133246R	2.24e-07	1.34e-10	-8.23	13.9373	-0.227	ch.20.50133246R				50699839	50699962	NC_000020.10
ch.10.2760753F	2.24e-07	1.35e-10	-8.23	13.9273	-0.224	ch.10.2760753F				128591800	128591923	NC_000010.10
ch.17.67353124R	2.24e-07	1.35e-10	-8.23	13.9243	-0.126	ch.17.67353124R				69841529	69841652	NC_000017.10
cg13410764	2.26e-07	1.38e-10	-8.22	13.9028	-0.302	cg13410764				90407888	90408011	NC_000009.11
cg18049030	2.26e-07	1.38e-10	-8.22	13.9018	-0.307	cg18049030				130073418	130073541	NC_000010.10
cg27030541	2.3e-07	1.42e-10	-8.21	13.8785	-0.272	cg27030541	REXO1L2P	NR_003594	TSS200	86568090	86568213	NC_000008.10
cg19823406	2.32e-07	1.44e-10	-8.21	13.8642	-0.12	cg19823406				136845083	136845206	NC_000002.11
cg27316766	2.32e-07	1.45e-10	-8.21	13.8585	-0.276	cg27316766				106066793	106066916	NC_000014.8
ch.1.1356605F	2.32e-07	1.45e-10	-8.21	13.8574	-0.142	ch.1.1356605F	PTPRF;PTPRF	NM_002840;NM_130440	Body;Body	44017468	44017591	NC_000001.10
cg07969622	2.33e-07	1.46e-10	-8.21	13.8475	-0.161	cg07969622	LOC648691;PRAME;PRAME;PRAME;PRAME;PRAME	NR_027426;NM_206956;NM_206955;NM_206953;NM_006115;NM_206954	TSS200;TSS200;TSS200;5'UTR;5'UTR;5'UTR	22901569	22901692	NC_000022.10
ch.4.194519R	2.34e-07	1.5e-10	-8.2	13.825	-0.163	ch.4.194519R				5026704	5026827	NC_000004.11
ch.17.1746650F	2.34e-07	1.5e-10	-8.2	13.8247	-0.115	ch.17.1746650F	PITPNC1;PITPNC1	NM_181671;NM_012417	Body;Body	65640171	65640294	NC_000017.10
ch.2.226734209F	2.4e-07	1.59e-10	-8.18	13.7659	-0.227	ch.2.226734209F				227025965	227026088	NC_000002.11
ch.7.2864275F	2.42e-07	1.61e-10	-8.18	13.7515	-0.195	ch.7.2864275F	CREB3L2	NM_194071	Body	137653600	137653723	NC_000007.13
ch.2.200609314R	2.42e-07	1.61e-10	-8.18	13.7494	-0.087	ch.2.200609314R				200901069	200901192	NC_000002.11
cg08491668	2.42e-07	1.62e-10	-8.18	13.7482	-0.0946	cg08491668	BRD2	NM_005104	TSS1500	32935236	32935359	NC_000006.11
cg25803977	2.42e-07	1.63e-10	-8.17	13.742	-0.139	cg25803977				143820035	143820158	NC_000008.10
cg21400802	2.42e-07	1.63e-10	-8.17	13.7364	-0.293	cg21400802	PGLYRP4	NM_020393	Body	153312501	153312624	NC_000001.10
ch.9.126316596R	2.42e-07	1.64e-10	-8.17	13.7361	-0.102	ch.9.126316596R				127276775	127276898	NC_000009.11
ch.1.4190055F	2.43e-07	1.65e-10	-8.17	13.7248	-0.161	ch.1.4190055F	CENPF	NM_016343	Body	214818353	214818476	NC_000001.10
ch.10.2595292R	2.45e-07	1.68e-10	-8.16	13.7086	-0.161	ch.10.2595292R				122706717	122706840	NC_000010.10
ch.8.19126096F	2.45e-07	1.68e-10	-8.16	13.7076	-0.109	ch.8.19126096F				19081816	19081939	NC_000008.10
ch.2.4104651R	2.47e-07	1.7e-10	-8.16	13.6958	-0.0871	ch.2.4104651R	PARD3B;PARD3B;PARD3B	NM_152526;NM_057177;NM_205863	Body;Body;Body	206156946	206157069	NC_000002.11
ch.16.53179517R	2.55e-07	1.8e-10	-8.14	13.6429	-0.0527	ch.16.53179517R				54622016	54622139	NC_000016.9
ch.6.168367002R	2.56e-07	1.83e-10	-8.14	13.6254	-0.131	ch.6.168367002R				168624153	168624276	NC_000006.11
ch.2.3504351F	2.59e-07	1.86e-10	-8.13	13.606	-0.136	ch.2.3504351F				173215253	173215376	NC_000002.11
ch.5.79606571R	2.71e-07	1.97e-10	-8.12	13.5523	-0.0993	ch.5.79606571R				79570815	79570938	NC_000005.9
ch.6.3179791F	2.73e-07	2e-10	-8.11	13.5376	-0.0787	ch.6.3179791F	AGPAT4	NM_020133	Body	161571839	161571962	NC_000006.11
cg15349304	2.75e-07	2.04e-10	-8.11	13.519	-0.187	cg15349304	KIAA0125	NR_026800	Body	106394764	106394887	NC_000014.8
ch.3.1083063F	2.91e-07	2.23e-10	-8.08	13.4302	-0.065	ch.3.1083063F	SEMA3F	NM_004186	Body	50213698	50213821	NC_000003.11
cg16501560	2.93e-07	2.28e-10	-8.07	13.4065	-0.163	cg16501560	KRTAP12-3;C21orf29	NM_198697;NM_144991	1stExon;Body	46078007	46078130	NC_000021.8
ch.14.96436874F	2.93e-07	2.31e-10	-8.07	13.3951	-0.14	ch.14.96436874F				97367121	97367244	NC_000014.8
ch.21.36723363F	2.93e-07	2.31e-10	-8.07	13.394	-0.119	ch.21.36723363F				37801493	37801616	NC_000021.8
cg24413842	2.93e-07	2.31e-10	-8.07	13.392	-0.249	cg24413842	GIMAP7	NM_153236	TSS200	150211820	150211943	NC_000007.13
ch.7.1100907F	2.93e-07	2.31e-10	-8.07	13.3917	-0.0773	ch.7.1100907F	TNS3	NM_022748	Body	47388000	47388123	NC_000007.13
ch.15.64945366R	2.97e-07	2.36e-10	-8.06	13.373	-0.0863	ch.15.64945366R				67158312	67158435	NC_000015.9
cg06121808	2.99e-07	2.39e-10	-8.06	13.36	-0.217	cg06121808	SLC20A1	NM_005415	Body	113404678	113404801	NC_000002.11
cg14628604	3.04e-07	2.43e-10	-8.06	13.3412	-0.312	cg14628604	PTPRN2;PTPRN2;PTPRN2	NM_002847;NM_130842;NM_130843	Body;Body;Body	157646701	157646824	NC_000007.13
ch.13.654879R	3.05e-07	2.45e-10	-8.05	13.3351	-0.096	ch.13.654879R				48774642	48774765	NC_000013.10
cg10190416	3.1e-07	2.5e-10	-8.05	13.3129	-0.246	cg10190416	LOC400696	NM_207646	TSS1500	40168876	40168999	NC_000019.9
cg27450010	3.17e-07	2.57e-10	-8.04	13.2872	-0.226	cg27450010	LDB2;LDB2	NM_001290;NM_001130834	Body;Body	16639181	16639304	NC_000004.11
ch.1.1767330R	3.24e-07	2.64e-10	-8.03	13.2598	-0.0742	ch.1.1767330R	INADL	NM_176877	Body	62605408	62605531	NC_000001.10
ch.6.2925136R	3.26e-07	2.69e-10	-8.03	13.2416	-0.175	ch.6.2925136R	MTHFD1L	NM_015440	Body	151283923	151284046	NC_000006.11
cg18507365	3.28e-07	2.74e-10	-8.02	13.2243	-0.212	cg18507365	KCNMA1;KCNMA1;KCNMA1;KCNMA1	NM_001161353;NM_001161352;NM_002247;NM_001014797	Body;Body;Body;Body	78871502	78871625	NC_000010.10
ch.1.93237475F	3.33e-07	2.79e-10	-8.01	13.2054	-0.102	ch.1.93237475F				93464887	93465010	NC_000001.10
cg14015765	3.34e-07	2.81e-10	-8.01	13.1987	-0.255	cg14015765				132734310	132734433	NC_000010.10
cg02387843	3.34e-07	2.82e-10	-8.01	13.1969	-0.217	cg02387843	SLC2A9;SLC2A9	NM_020041;NM_001001290	Body;Body	9892887	9893010	NC_000004.11
ch.6.107549394R	3.36e-07	2.83e-10	-8.01	13.1901	-0.253	ch.6.107549394R				107442701	107442824	NC_000006.11
cg23260554	3.37e-07	2.86e-10	-8.01	13.183	-0.22	cg23260554				2934497	2934620	NC_000001.10
ch.10.73329320R	3.38e-07	2.87e-10	-8.01	13.1775	-0.0722	ch.10.73329320R				73659314	73659437	NC_000010.10
ch.14.100067392F	3.38e-07	2.88e-10	-8.01	13.1755	-0.0482	ch.14.100067392F				100997639	100997762	NC_000014.8
cg19685205	3.38e-07	2.89e-10	-8.01	13.1727	-0.213	cg19685205	CLEC4D	NM_080387	Body	8672038	8672161	NC_000012.11
cg14717122	3.39e-07	2.91e-10	-8	13.1648	-0.283	cg14717122	CYP2C8	NM_000770	3'UTR	96796860	96796983	NC_000010.10
cg14178336	3.39e-07	2.91e-10	-8	13.1629	-0.239	cg14178336	CALN1;CALN1	NM_001017440;NM_031468	TSS1500;Body	71803433	71803556	NC_000007.13
cg13278350	3.39e-07	2.92e-10	-8	13.1613	-0.261	cg13278350				155989444	155989567	NC_000007.13
cg26222332	3.47e-07	3e-10	-7.99	13.1334	-0.228	cg26222332	PRDM16;PRDM16	NM_022114;NM_199454	Body;Body	3072643	3072766	NC_000001.10
cg16985023	3.56e-07	3.09e-10	-7.98	13.1035	-0.21	cg16985023				133195834	133195957	NC_000010.10
cg00159780	3.63e-07	3.18e-10	-7.98	13.0749	-0.215	cg00159780	REXO1L2P;REXO1L1	NR_003594;NM_172239	Body;1stExon	86574469	86574592	NC_000008.10
ch.2.23282842R	3.79e-07	3.37e-10	-7.96	13.0172	-0.149	ch.2.23282842R				23429337	23429460	NC_000002.11
cg03334072	3.84e-07	3.44e-10	-7.95	12.9991	-0.278	cg03334072	GIMAP5	NM_018384	5'UTR	150435779	150435902	NC_000007.13
ch.3.2438620R	3.95e-07	3.61e-10	-7.94	12.9502	-0.131	ch.3.2438620R	ITGB5	NM_002213	Body	124566910	124567033	NC_000003.11
cg05682581	3.95e-07	3.62e-10	-7.94	12.9481	-0.19	cg05682581				929958	930081	NC_000008.10
cg06228260	4.02e-07	3.71e-10	-7.93	12.9233	-0.226	cg06228260	PTPRN2;PTPRN2;PTPRN2	NM_002847;NM_130842;NM_130843	Body;Body;Body	157854729	157854852	NC_000007.13
ch.11.1980478F	4.08e-07	3.78e-10	-7.93	12.9046	-0.109	ch.11.1980478F	AMOTL1	NM_130847	Body	94597700	94597823	NC_000011.9
ch.12.41606343F	4.08e-07	3.79e-10	-7.92	12.9024	-0.124	ch.12.41606343F				43320076	43320199	NC_000012.11
cg13643184	4.09e-07	3.81e-10	-7.92	12.8977	-0.17	cg13643184	RASA3	NM_007368	Body	114831705	114831828	NC_000013.10
ch.19.23069876R	4.19e-07	3.95e-10	-7.91	12.8619	-0.0439	ch.19.23069876R				23278036	23278159	NC_000019.9
ch.12.74463574F	4.24e-07	4.07e-10	-7.9	12.8315	-0.147	ch.12.74463574F				76177307	76177430	NC_000012.11
cg07244095	4.24e-07	4.07e-10	-7.9	12.8307	-0.301	cg07244095	RASA3	NM_007368	Body	114833435	114833558	NC_000013.10
cg16250868	4.24e-07	4.09e-10	-7.9	12.8276	-0.368	cg16250868	SDK1	NM_152744	Body	3710628	3710751	NC_000007.13
ch.5.2251785F	4.24e-07	4.09e-10	-7.9	12.8272	-0.251	ch.5.2251785F				123635353	123635476	NC_000005.9
cg17131579	4.24e-07	4.1e-10	-7.9	12.8242	-0.12	cg17131579	PFDN6;WDR46;WDR46	NM_014260;NM_005452;NM_001164267	TSS1500;Body;Body	33256216	33256339	NC_000006.11
cg24499605	4.29e-07	4.17e-10	-7.9	12.8072	-0.224	cg24499605	PRDM16;PRDM16	NM_022114;NM_199454	Body;Body	3142925	3143048	NC_000001.10
cg07912922	4.29e-07	4.18e-10	-7.9	12.8049	-0.317	cg07912922	PHACTR1	NM_030948	Body	13274314	13274437	NC_000006.11
ch.X.714485F	4.33e-07	4.25e-10	-7.89	12.7892	-0.132	ch.X.714485F	EFHC2	NM_025184	Body	44016078	44016201	NC_000023.10
cg13619891	4.35e-07	4.27e-10	-7.89	12.7836	-0.246	cg13619891				106657452	106657575	NC_000014.8
ch.10.2563868F	4.45e-07	4.4e-10	-7.88	12.7547	-0.168	ch.10.2563868F	TIAL1;TIAL1	NM_001033925;NM_003252	Body;Body	121344024	121344147	NC_000010.10
cg06299783	4.56e-07	4.53e-10	-7.87	12.7242	-0.122	cg06299783				133872222	133872345	NC_000011.9
cg26135325	4.65e-07	4.64e-10	-7.87	12.7014	-0.237	cg26135325	LCE3A	NM_178431	1stExon	152595322	152595445	NC_000001.10
cg14930633	4.67e-07	4.68e-10	-7.86	12.6928	-0.161	cg14930633				46519133	46519256	NC_000022.10
cg14698665	4.67e-07	4.71e-10	-7.86	12.6868	-0.263	cg14698665	CTNND2	NM_001332	Body	11389290	11389413	NC_000005.9
cg20456243	4.67e-07	4.72e-10	-7.86	12.6847	-0.246	cg20456243	SPEG	NM_005876	Body	220352476	220352599	NC_000002.11
cg14214856	4.73e-07	4.79e-10	-7.86	12.6692	-0.162	cg14214856				36965362	36965485	NC_000010.10
cg08737116	4.78e-07	4.89e-10	-7.85	12.649	-0.201	cg08737116	SLC22A15	NM_018420	Body	116563487	116563610	NC_000001.10
cg04703696	4.78e-07	4.9e-10	-7.85	12.6481	-0.15	cg04703696	GBGT1	NM_021996	Body	136036629	136036752	NC_000009.11
cg20637915	4.84e-07	4.98e-10	-7.84	12.6307	-0.127	cg20637915				132652520	132652643	NC_000012.11
cg11367260	4.97e-07	5.17e-10	-7.83	12.5936	-0.21	cg11367260				132684529	132684652	NC_000010.10
cg20189761	5e-07	5.25e-10	-7.83	12.5794	-0.179	cg20189761	REXO1L2P;REXO1L1	NR_003594;NM_172239	Body;1stExon	86574449	86574572	NC_000008.10
ch.2.1471425F	5.04e-07	5.3e-10	-7.83	12.5695	-0.15	ch.2.1471425F				64491889	64492012	NC_000002.11
cg11033617	5.13e-07	5.42e-10	-7.82	12.5472	-0.19	cg11033617	RASGEF1C	NM_175062	Body	179562118	179562241	NC_000005.9
cg02698900	5.13e-07	5.43e-10	-7.82	12.5452	-0.305	cg02698900				1094770	1094893	NC_000008.10
ch.9.84051654F	5.13e-07	5.44e-10	-7.82	12.543	-0.136	ch.9.84051654F				84861834	84861957	NC_000009.11
ch.20.10785098F	5.15e-07	5.49e-10	-7.82	12.5347	-0.07	ch.20.10785098F				10837098	10837221	NC_000020.10
ch.13.1117341F	5.19e-07	5.54e-10	-7.81	12.5256	-0.0472	ch.13.1117341F	LMO7	NM_005358	Body	76263533	76263656	NC_000013.10
ch.2.200726997F	5.31e-07	5.7e-10	-7.8	12.4967	-0.0826	ch.2.200726997F				201018752	201018875	NC_000002.11
cg05891292	5.34e-07	5.75e-10	-7.8	12.489	-0.314	cg05891292	POM121L12	NM_182595	TSS200	53103310	53103433	NC_000007.13
cg01832487	5.38e-07	5.79e-10	-7.8	12.4814	-0.107	cg01832487				59787020	59787143	NC_000011.9
ch.8.91747740F	5.39e-07	5.83e-10	-7.8	12.475	-0.169	ch.8.91747740F				91678564	91678687	NC_000008.10
cg14416623	5.5e-07	5.97e-10	-7.79	12.4512	-0.252	cg14416623	NCKAP5;NCKAP5	NM_207363;NM_207481	Body;Body	133561787	133561910	NC_000002.11
ch.4.1889364R	5.51e-07	5.99e-10	-7.79	12.4475	-0.167	ch.4.1889364R	EIF4E;EIF4E;EIF4E	NM_001130678;NM_001968;NM_001130679	Body;Body;Body	99822293	99822416	NC_000004.11
cg11201447	5.54e-07	6.04e-10	-7.79	12.4399	-0.316	cg11201447	MIR1204;PVT1	NR_031609;NR_003367	TSS200;Body	128808063	128808186	NC_000008.10
ch.20.19661794R	5.67e-07	6.19e-10	-7.78	12.4146	-0.0398	ch.20.19661794R				19713794	19713917	NC_000020.10
cg00134295	5.74e-07	6.3e-10	-7.78	12.3986	-0.281	cg00134295	A2M	NM_000014	TSS1500	9269178	9269301	NC_000012.11
cg25586329	5.74e-07	6.3e-10	-7.78	12.3975	-0.23	cg25586329				132800564	132800687	NC_000010.10
cg21656937	5.75e-07	6.33e-10	-7.77	12.393	-0.259	cg21656937				54086662	54086785	NC_000012.11
cg14251777	5.76e-07	6.36e-10	-7.77	12.3877	-0.196	cg14251777	GIMAP8	NM_175571	TSS1500	150147655	150147778	NC_000007.13
cg15544071	5.8e-07	6.44e-10	-7.77	12.376	-0.301	cg15544071	LIFR;LIFR	NM_001127671;NM_002310	Body;Body	38528510	38528633	NC_000005.9
ch.1.4819933F	5.86e-07	6.52e-10	-7.77	12.364	-0.0566	ch.1.4819933F	PLD5	NM_152666	Body	242255650	242255773	NC_000001.10
ch.6.113866684R	5.86e-07	6.53e-10	-7.77	12.363	-0.181	ch.6.113866684R				113759991	113760114	NC_000006.11
ch.12.92153209R	5.88e-07	6.56e-10	-7.76	12.3574	-0.0357	ch.12.92153209R				93629078	93629201	NC_000012.11
ch.17.45797972F	5.89e-07	6.63e-10	-7.76	12.3474	-0.0674	ch.17.45797972F				48442973	48443096	NC_000017.10
cg22337438	5.93e-07	6.7e-10	-7.76	12.3371	-0.315	cg22337438	NLRP12;NLRP12	NM_144687;NM_144687	5'UTR;1stExon	54327437	54327560	NC_000019.9
cg09258240	5.93e-07	6.71e-10	-7.76	12.3348	-0.228	cg09258240	DEGS2	NM_206918	Body	100613518	100613641	NC_000014.8
cg02148654	5.93e-07	6.72e-10	-7.76	12.3333	-0.283	cg02148654				157296159	157296282	NC_000007.13
cg02558638	5.94e-07	6.74e-10	-7.76	12.331	-0.127	cg02558638				198236234	198236357	NC_000002.11
ch.7.318201F	5.94e-07	6.77e-10	-7.75	12.3267	-0.032	ch.7.318201F	GLCCI1	NM_138426	Body	8086111	8086234	NC_000007.13
ch.1.233191923R	5.97e-07	6.81e-10	-7.75	12.3204	-0.051	ch.1.233191923R				235125300	235125423	NC_000001.10
cg04923845	6e-07	6.86e-10	-7.75	12.313	-0.153	cg04923845	VTI1A	NM_145206	3'UTR	114575681	114575804	NC_000010.10
cg12759909	6.05e-07	6.93e-10	-7.75	12.3033	-0.125	cg12759909	NFATC1;NFATC1;NFATC1;NFATC1	NM_172388;NM_172387;NM_172389;NM_006162	3'UTR;3'UTR;3'UTR;3'UTR	77289253	77289376	NC_000018.9
cg12210293	6.06e-07	6.95e-10	-7.75	12.3003	-0.253	cg12210293	GIMAP1	NM_130759	5'UTR	150413801	150413924	NC_000007.13
cg01725474	6.09e-07	7.01e-10	-7.74	12.2923	-0.233	cg01725474				33959409	33959532	NC_000016.9
cg14548802	6.09e-07	7.01e-10	-7.74	12.2922	-0.196	cg14548802	COL5A1	NM_000093	Body	137675380	137675503	NC_000009.11
cg08262220	6.18e-07	7.16e-10	-7.74	12.2713	-0.184	cg08262220	PRDM16;PRDM16	NM_022114;NM_199454	Body;Body	2995506	2995629	NC_000001.10
cg14508696	6.22e-07	7.22e-10	-7.74	12.2631	-0.203	cg14508696				74199578	74199701	NC_000015.9
cg00119279	6.26e-07	7.29e-10	-7.73	12.2537	-0.29	cg00119279				174427146	174427269	NC_000004.11
cg16640358	6.26e-07	7.31e-10	-7.73	12.2499	-0.143	cg16640358				239892057	239892180	NC_000002.11
ch.22.533187F	6.26e-07	7.31e-10	-7.73	12.2497	-0.0515	ch.22.533187F	HMOX1	NM_002133	Body	35783418	35783541	NC_000022.10
cg16803736	6.29e-07	7.39e-10	-7.73	12.2397	-0.118	cg16803736				81452032	81452155	NC_000015.9
cg06856840	6.68e-07	7.88e-10	-7.71	12.1761	-0.277	cg06856840	FAH	NM_000137	Body	80446451	80446574	NC_000015.9
cg11874976	6.69e-07	7.92e-10	-7.71	12.1709	-0.222	cg11874976				101908830	101908953	NC_000014.8
cg24955824	6.77e-07	8.08e-10	-7.7	12.1512	-0.148	cg24955824				3394109	3394232	NC_000005.9
ch.11.110379701F	6.77e-07	8.09e-10	-7.7	12.15	-0.0454	ch.11.110379701F				110874491	110874614	NC_000011.9
ch.19.1079710R	6.78e-07	8.14e-10	-7.7	12.1437	-0.0779	ch.19.1079710R	RHPN2	NM_033103	Body	33483456	33483579	NC_000019.9
cg07227187	6.88e-07	8.32e-10	-7.69	12.1215	-0.185	cg07227187				63652720	63652843	NC_000007.13
ch.10.80205838R	6.92e-07	8.41e-10	-7.69	12.1113	-0.146	ch.10.80205838R				80535832	80535955	NC_000010.10
cg20748397	6.92e-07	8.45e-10	-7.69	12.1064	-0.144	cg20748397	MYO15A	NM_016239	Body	18062972	18063095	NC_000017.10
ch.10.2420334F	6.93e-07	8.48e-10	-7.69	12.1029	-0.0715	ch.10.2420334F				115122200	115122323	NC_000010.10
ch.3.2997854F	6.94e-07	8.51e-10	-7.69	12.0999	-0.0788	ch.3.2997854F				151864598	151864721	NC_000003.11
cg01719405	7.29e-07	9.14e-10	-7.67	12.0284	-0.274	cg01719405				62401258	62401381	NC_000014.8
ch.12.2571969F	7.29e-07	9.15e-10	-7.67	12.0282	-0.172	ch.12.2571969F	CLIP1;CLIP1	NM_198240;NM_002956	5'UTR;5'UTR	122873956	122874079	NC_000012.11
cg13989981	7.4e-07	9.32e-10	-7.66	12.0097	-0.0969	cg13989981	TPST1	NM_003596	5'UTR	65695583	65695706	NC_000007.13
cg24849831	7.49e-07	9.46e-10	-7.66	11.9944	-0.201	cg24849831	MED9	NM_018019	Body	17389971	17390094	NC_000017.10
cg07367601	7.5e-07	9.49e-10	-7.66	11.9915	-0.229	cg07367601				235114342	235114465	NC_000001.10
cg00169897	7.53e-07	9.55e-10	-7.65	11.9853	-0.283	cg00169897				89098782	89098905	NC_000016.9
cg27629673	7.53e-07	9.55e-10	-7.65	11.9847	-0.133	cg27629673	ADCY2	NM_020546	Body	7462856	7462979	NC_000005.9
ch.2.1904845F	7.6e-07	9.7e-10	-7.65	11.9697	-0.134	ch.2.1904845F	POLR1A	NM_015425	Body	86300378	86300501	NC_000002.11
cg08285289	7.65e-07	9.79e-10	-7.65	11.9608	-0.276	cg08285289				1962501	1962624	NC_000005.9
cg12155963	7.72e-07	9.89e-10	-7.64	11.9508	-0.231	cg12155963	GIMAP8	NM_175571	TSS1500	150147553	150147676	NC_000007.13
cg08468401	7.73e-07	9.92e-10	-7.64	11.9479	-0.193	cg08468401				14303131	14303254	NC_000003.11
cg04181013	7.76e-07	9.98e-10	-7.64	11.9412	-0.266	cg04181013				92032397	92032520	NC_000002.11
cg12273284	7.87e-07	1.02e-09	-7.64	11.9216	-0.278	cg12273284	CAMK1D;CAMK1D	NM_020397;NM_153498	Body;Body	12490844	12490967	NC_000010.10
cg17475857	7.9e-07	1.03e-09	-7.63	11.9119	-0.186	cg17475857	DNMT3B;DNMT3B;DNMT3B;DNMT3B	NM_175849;NM_006892;NM_175850;NM_175848	5'UTR;5'UTR;TSS1500;5'UTR	31366466	31366589	NC_000020.10
cg07735220	7.9e-07	1.03e-09	-7.63	11.9115	-0.177	cg07735220				65280591	65280714	NC_000002.11
cg26700215	7.95e-07	1.04e-09	-7.63	11.9025	-0.267	cg26700215	TRIM55;TRIM55;TRIM55;TRIM55	NM_033058;NM_184086;NM_184087;NM_184085	Body;Body;Body;Body	67070006	67070129	NC_000008.10
cg15094119	7.95e-07	1.04e-09	-7.63	11.9022	-0.215	cg15094119	PTPRN2;PTPRN2;PTPRN2	NM_002847;NM_130842;NM_130843	Body;Body;Body	157670003	157670126	NC_000007.13
cg13806966	8.16e-07	1.08e-09	-7.62	11.8649	-0.18	cg13806966	ABCA2;C9orf139;ABCA2	NM_001606;NM_207511;NM_212533	TSS1500;5'UTR;TSS200	139923567	139923690	NC_000009.11
ch.16.97779F	8.16e-07	1.08e-09	-7.62	11.8627	-0.109	ch.16.97779F	CRAMP1L	NM_020825	Body	1711947	1712070	NC_000016.9
ch.1.1391820F	8.16e-07	1.08e-09	-7.62	11.8626	-0.129	ch.1.1391820F	KIF2C	NM_006845	Body	45213534	45213657	NC_000001.10
cg26506790	8.35e-07	1.11e-09	-7.61	11.8372	-0.152	cg26506790				85873323	85873446	NC_000016.9
ch.17.1711350R	8.35e-07	1.11e-09	-7.61	11.8358	-0.229	ch.17.1711350R	PRKCA	NM_002737	Body	64569031	64569154	NC_000017.10
ch.11.2451667R	8.45e-07	1.13e-09	-7.6	11.8188	-0.053	ch.11.2451667R	BCL9L	NM_182557	Body	118775282	118775405	NC_000011.9
cg24499059	8.49e-07	1.14e-09	-7.6	11.8124	-0.119	cg24499059				68859856	68859979	NC_000007.13
ch.6.107578927F	8.5e-07	1.14e-09	-7.6	11.8089	-0.128	ch.6.107578927F				107472234	107472357	NC_000006.11
cg00084798	8.6e-07	1.16e-09	-7.6	11.7937	-0.357	cg00084798				142841965	142842088	NC_000008.10
ch.1.95579934F	8.66e-07	1.17e-09	-7.6	11.7855	-0.23	ch.1.95579934F				95807346	95807469	NC_000001.10
cg09338148	8.82e-07	1.2e-09	-7.59	11.7615	-0.125	cg09338148				87359116	87359239	NC_000016.9
ch.3.2399726R	8.83e-07	1.2e-09	-7.59	11.758	-0.0411	ch.3.2399726R	PDIA5;PDIA5	NM_006810;NR_028444	Body;Body	122832054	122832177	NC_000003.11
cg16561172	8.91e-07	1.22e-09	-7.58	11.7462	-0.0968	cg16561172				128746032	128746155	NC_000008.10
cg00031346	8.98e-07	1.23e-09	-7.58	11.7347	-0.209	cg00031346	FRMD1	NM_024919	Body	168478519	168478642	NC_000006.11
cg25871696	9.01e-07	1.24e-09	-7.58	11.7297	-0.078	cg25871696				81914087	81914210	NC_000013.10
cg14572845	9.11e-07	1.26e-09	-7.57	11.7137	-0.117	cg14572845	COL27A1	NM_032888	Body	117068361	117068484	NC_000009.11
ch.22.467397R	9.42e-07	1.31e-09	-7.56	11.6731	-0.065	ch.22.467397R	SYN3;SYN3;SYN3	NM_133633;NM_003490;NM_001135774	Body;Body;Body	33096709	33096832	NC_000022.10
cg10022139	9.46e-07	1.32e-09	-7.56	11.6672	-0.107	cg10022139	GBP2	NM_004120	TSS1500	89592956	89593079	NC_000001.10
cg00870279	9.61e-07	1.34e-09	-7.55	11.6465	-0.138	cg00870279	PFDN6;WDR46;WDR46	NM_014260;NM_005452;NM_001164267	TSS1500;Body;Body	33256222	33256345	NC_000006.11
cg23328109	9.62e-07	1.35e-09	-7.55	11.6438	-0.196	cg23328109	REXO1L2P	NR_003594	TSS1500	86568163	86568286	NC_000008.10
cg02229757	9.67e-07	1.36e-09	-7.55	11.6361	-0.213	cg02229757				15685126	15685249	NC_000016.9
cg05458429	9.77e-07	1.38e-09	-7.55	11.6204	-0.17	cg05458429	BAI1	NM_001702	TSS1500	143544026	143544149	NC_000008.10
ch.2.47286786F	9.79e-07	1.39e-09	-7.55	11.616	-0.153	ch.2.47286786F				47433282	47433405	NC_000002.11
ch.6.2768623F	9.8e-07	1.39e-09	-7.54	11.6134	-0.0715	ch.6.2768623F	PHACTR2;PHACTR2;PHACTR2;PHACTR2	NM_001100164;NM_001100166;NM_014721;NM_001100165	Body;Body;Body;Body	144037285	144037408	NC_000006.11
cg07516148	9.82e-07	1.39e-09	-7.54	11.6104	-0.281	cg07516148	TAGAP;TAGAP;TAGAP	NM_152133;NM_138810;NM_054114	5'UTR;Body;Body	159463300	159463423	NC_000006.11
cg17101703	9.87e-07	1.41e-09	-7.54	11.5982	-0.231	cg17101703	AAK1	NM_014911	Body	69793701	69793824	NC_000002.11
cg08540215	9.87e-07	1.41e-09	-7.54	11.5965	-0.301	cg08540215	ABP1	NM_001091	TSS1500	150548765	150548888	NC_000007.13
ch.17.27453642F	9.91e-07	1.42e-09	-7.54	11.5902	-0.108	ch.17.27453642F				30429529	30429652	NC_000017.10
ch.15.96924465R	1e-06	1.45e-09	-7.53	11.5697	-0.136	ch.15.96924465R				99106942	99107065	NC_000015.9
cg14928510	1.01e-06	1.48e-09	-7.53	11.5529	-0.338	cg14928510	NLRP7;NLRP7;NLRP7	NM_206828;NM_001127255;NM_139176	Body;Body;Body	55449439	55449562	NC_000019.9
cg05280527	1.01e-06	1.48e-09	-7.53	11.5499	-0.388	cg05280527	NRXN3;NRXN3;NRXN3	NM_004796;NM_001105250;NM_138970	3'UTR;3'UTR;3'UTR	80328450	80328573	NC_000014.8
cg15189015	1.01e-06	1.48e-09	-7.53	11.5492	-0.322	cg15189015	RAB37;CD300LF	NM_175738;NM_139018	Body;Body	72707255	72707378	NC_000017.10
ch.8.26357406F	1.02e-06	1.5e-09	-7.52	11.5379	-0.0349	ch.8.26357406F				26301489	26301612	NC_000008.10
cg03343128	1.03e-06	1.52e-09	-7.52	11.5216	-0.3	cg03343128	C1orf150	NM_145278	TSS1500	247712140	247712263	NC_000001.10
cg12741645	1.03e-06	1.52e-09	-7.52	11.5212	-0.227	cg12741645	AEN	NM_022767	5'UTR	89167736	89167859	NC_000015.9
cg00623774	1.03e-06	1.53e-09	-7.52	11.5186	-0.288	cg00623774				155674426	155674549	NC_000007.13
cg02704570	1.04e-06	1.56e-09	-7.51	11.5013	-0.184	cg02704570	PTPRN2;PTPRN2;PTPRN2	NM_002847;NM_130842;NM_130843	Body;Body;Body	157647109	157647232	NC_000007.13
ch.15.75593923F	1.05e-06	1.57e-09	-7.51	11.4909	-0.131	ch.15.75593923F				77806868	77806991	NC_000015.9
cg01515802	1.05e-06	1.57e-09	-7.51	11.4903	-0.378	cg01515802	LAIR1;LAIR1	NM_021706;NM_002287	TSS200;TSS200	54876749	54876872	NC_000019.9
cg17306740	1.06e-06	1.59e-09	-7.5	11.4778	-0.266	cg17306740	ZBP1;ZBP1;ZBP1;ZBP1;ZBP1;ZBP1;ZBP1;ZBP1	NM_001160419;NM_001160417;NM_030776;NM_001160419;NM_001160418;NM_030776;NM_001160418;NM_001160417	1stExon;1stExon;1stExon;5'UTR;5'UTR;5'UTR;1stExon;5'UTR	56195434	56195557	NC_000020.10
cg11854217	1.07e-06	1.63e-09	-7.5	11.454	-0.151	cg11854217				106235684	106235807	NC_000014.8
cg26879116	1.09e-06	1.66e-09	-7.49	11.4367	-0.341	cg26879116				88845496	88845619	NC_000004.11
cg20899329	1.11e-06	1.71e-09	-7.48	11.4073	-0.326	cg20899329	PTPRN2;PTPRN2;PTPRN2	NM_002847;NM_130842;NM_130843	Body;Body;Body	157410194	157410317	NC_000007.13
cg01952913	1.11e-06	1.73e-09	-7.48	11.3981	-0.306	cg01952913				1094904	1095027	NC_000008.10
cg16337763	1.13e-06	1.76e-09	-7.48	11.3813	-0.258	cg16337763	GALNTL4	NM_198516	Body	11438208	11438331	NC_000011.9
cg26484426	1.14e-06	1.78e-09	-7.47	11.3685	-0.207	cg26484426				132580880	132581003	NC_000010.10
ch.10.2774258R	1.14e-06	1.79e-09	-7.47	11.3641	-0.0401	ch.10.2774258R	DOCK1	NM_001380	Body	129113226	129113349	NC_000010.10
cg26233914	1.14e-06	1.79e-09	-7.47	11.3618	-0.14	cg26233914	ITGAX;ITGAX	NM_000887;NM_000887	1stExon;5'UTR	31366536	31366659	NC_000016.9
cg18618815	1.15e-06	1.8e-09	-7.47	11.3584	-0.205	cg18618815	COL1A1	NM_000088	Body	48275324	48275447	NC_000017.10
ch.3.2442921F	1.15e-06	1.81e-09	-7.47	11.3524	-0.171	ch.3.2442921F	HEG1	NM_020733	Body	124726246	124726369	NC_000003.11
ch.2.4478726F	1.15e-06	1.81e-09	-7.47	11.3512	-0.11	ch.2.4478726F				224602942	224603065	NC_000002.11
ch.7.313144R	1.15e-06	1.82e-09	-7.47	11.3466	-0.109	ch.7.313144R				7827461	7827584	NC_000007.13
ch.16.9041202R	1.15e-06	1.83e-09	-7.46	11.3401	-0.181	ch.16.9041202R				9133701	9133824	NC_000016.9
ch.2.1030760R	1.15e-06	1.83e-09	-7.46	11.3396	-0.0471	ch.2.1030760R				43232845	43232968	NC_000002.11
cg13102244	1.16e-06	1.84e-09	-7.46	11.3324	-0.245	cg13102244	PTPRN2;PTPRN2;PTPRN2	NM_002847;NM_130842;NM_130843	Body;Body;Body	158198569	158198692	NC_000007.13
ch.8.9261340R	1.16e-06	1.86e-09	-7.46	11.3257	-0.119	ch.8.9261340R				9223930	9224053	NC_000008.10
cg18910298	1.18e-06	1.88e-09	-7.46	11.3116	-0.249	cg18910298				101471487	101471610	NC_000014.8
cg06981541	1.18e-06	1.89e-09	-7.46	11.3104	-0.291	cg06981541				155797634	155797757	NC_000007.13
cg09577651	1.18e-06	1.9e-09	-7.45	11.3036	-0.283	cg09577651	SIRPB1;SIRPB1;SIRPB1	NM_001135844;NM_006065;NM_001083910	TSS200;TSS200;TSS200	1600705	1600828	NC_000020.10
ch.12.41530717F	1.18e-06	1.93e-09	-7.45	11.2862	-0.153	ch.12.41530717F				43244450	43244573	NC_000012.11
cg14209165	1.19e-06	1.94e-09	-7.45	11.2826	-0.103	cg14209165				66757362	66757485	NC_000011.9
cg03707955	1.21e-06	1.99e-09	-7.44	11.2588	-0.29	cg03707955	RORA	NM_134261	Body	61237076	61237199	NC_000015.9
ch.9.16291106F	1.21e-06	1.99e-09	-7.44	11.2573	-0.0848	ch.9.16291106F				16301106	16301229	NC_000009.11
cg17054879	1.21e-06	2e-09	-7.44	11.2505	-0.32	cg17054879				91757672	91757795	NC_000002.11
cg15192120	1.22e-06	2.02e-09	-7.44	11.2438	-0.243	cg15192120	PTPRN2;PTPRN2;PTPRN2	NM_002847;NM_130842;NM_130843	Body;Body;Body	157626176	157626299	NC_000007.13
ch.17.1646506R	1.22e-06	2.04e-09	-7.43	11.2347	-0.124	ch.17.1646506R	ERN1	NM_001433	Body	62164903	62165026	NC_000017.10
cg05433557	1.22e-06	2.04e-09	-7.43	11.2341	-0.196	cg05433557	PTPRN2;PTPRN2;PTPRN2	NM_002847;NM_130842;NM_130843	Body;Body;Body	158325024	158325147	NC_000007.13
cg22255532	1.23e-06	2.06e-09	-7.43	11.2221	-0.0772	cg22255532				152872888	152873011	NC_000003.11
cg24878051	1.24e-06	2.08e-09	-7.43	11.2136	-0.264	cg24878051	PRDM16;PRDM16	NM_022114;NM_199454	Body;Body	3305115	3305238	NC_000001.10
cg09118558	1.25e-06	2.1e-09	-7.42	11.2029	-0.213	cg09118558	NAV2;NAV2;NAV2;NAV2	NM_182964;NM_001111018;NM_145117;NM_001111019	Body;Body;Body;Body	20132641	20132764	NC_000011.9
cg04948906	1.25e-06	2.11e-09	-7.42	11.2014	-0.245	cg04948906	OR8B12	NM_001005195	1stExon	124413229	124413352	NC_000011.9
cg13977632	1.25e-06	2.11e-09	-7.42	11.1981	-0.247	cg13977632				7870244	7870367	NC_000008.10
ch.15.61175060F	1.25e-06	2.12e-09	-7.42	11.1953	-0.101	ch.15.61175060F				63388007	63388130	NC_000015.9
cg05208878	1.26e-06	2.13e-09	-7.42	11.1918	-0.13	cg05208878	PRAME;PRAME;PRAME;PRAME;LOC648691;PRAME;PRAME;PRAME;PRAME	NM_206956;NM_006115;NM_206954;NM_006115;NR_027426;NM_206955;NM_206953;NM_206954;NM_206953	TSS200;5'UTR;1stExon;1stExon;TSS200;TSS200;5'UTR;5'UTR;1stExon	22901596	22901719	NC_000022.10
ch.2.123910862R	1.26e-06	2.13e-09	-7.42	11.1898	-0.276	ch.2.123910862R				124194392	124194515	NC_000002.11
ch.3.1119246R	1.27e-06	2.16e-09	-7.42	11.1746	-0.065	ch.3.1119246R	RAD54L2	NM_015106	Body	51637060	51637183	NC_000003.11
ch.6.573831F	1.28e-06	2.2e-09	-7.41	11.1577	-0.13	ch.6.573831F				22835108	22835231	NC_000006.11
ch.5.58219013F	1.3e-06	2.24e-09	-7.41	11.1421	-0.109	ch.5.58219013F				58183256	58183379	NC_000005.9
cg25037384	1.3e-06	2.24e-09	-7.41	11.1386	-0.101	cg25037384	OTX1	NM_014562	TSS1500	63277127	63277250	NC_000002.11
cg14959260	1.3e-06	2.25e-09	-7.4	11.1354	-0.301	cg14959260	SLC2A9;SLC2A9	NM_020041;NM_001001290	Body;Body	9917839	9917962	NC_000004.11
cg06933322	1.31e-06	2.26e-09	-7.4	11.1313	-0.217	cg06933322	LOC340357	NR_015383	Body	12654008	12654131	NC_000008.10
cg25123670	1.32e-06	2.29e-09	-7.4	11.1183	-0.102	cg25123670				94588068	94588191	NC_000014.8
ch.20.1295406F	1.34e-06	2.33e-09	-7.39	11.0989	-0.135	ch.20.1295406F	PMEPA1;PMEPA1;PMEPA1;PMEPA1	NM_199171;NM_199170;NM_199169;NM_020182	Body;Body;Body;Body	56228606	56228729	NC_000020.10
cg20815339	1.34e-06	2.34e-09	-7.39	11.0947	-0.255	cg20815339	PSAPL1;SORCS2	NM_001085382;NM_020777	1stExon;Body	7435357	7435480	NC_000004.11
ch.1.176851855F	1.34e-06	2.35e-09	-7.39	11.0912	-0.184	ch.1.176851855F				178585232	178585355	NC_000001.10
cg21919599	1.36e-06	2.39e-09	-7.39	11.0772	-0.307	cg21919599	NLRP3;NLRP3	NM_001127461;NM_001079821	TSS200;TSS200	247579312	247579435	NC_000001.10
ch.20.327316F	1.37e-06	2.41e-09	-7.38	11.067	-0.108	ch.20.327316F	MACROD2;MACROD2	NM_001033087;NM_080676	5'UTR;Body	15628644	15628767	NC_000020.10
cg08621454	1.37e-06	2.42e-09	-7.38	11.0646	-0.173	cg08621454	FAM66B	NR_027423	Body	7191953	7192076	NC_000008.10
cg12009872	1.37e-06	2.42e-09	-7.38	11.0626	-0.176	cg12009872	CYP19A1;CYP19A1	NM_000103;NM_031226	Body;Body	51520739	51520862	NC_000015.9
cg07890553	1.37e-06	2.43e-09	-7.38	11.0594	-0.263	cg07890553	TMEM39A	NM_018266	TSS1500	119182858	119182981	NC_000003.11
cg14625040	1.38e-06	2.45e-09	-7.38	11.0502	-0.201	cg14625040				6214447	6214570	NC_000002.11
ch.7.1651382F	1.38e-06	2.46e-09	-7.38	11.0471	-0.0948	ch.7.1651382F	HIP1	NM_005338	Body	75264394	75264517	NC_000007.13
ch.1.2344685R	1.38e-06	2.47e-09	-7.38	11.0451	-0.0643	ch.1.2344685R				95177356	95177479	NC_000001.10
ch.10.844982F	1.39e-06	2.5e-09	-7.37	11.0319	-0.111	ch.10.844982F	NRP1	NM_003873	Body	33469591	33469714	NC_000010.10
cg11161597	1.41e-06	2.54e-09	-7.37	11.0163	-0.251	cg11161597				132652473	132652596	NC_000012.11
cg10274029	1.41e-06	2.54e-09	-7.37	11.0156	-0.294	cg10274029				85981336	85981459	NC_000016.9
cg25247520	1.41e-06	2.54e-09	-7.37	11.0152	-0.315	cg25247520	MIR1204;PVT1	NR_031609;NR_003367	TSS200;Body	128808017	128808140	NC_000008.10
cg20634798	1.41e-06	2.56e-09	-7.37	11.008	-0.211	cg20634798	LCE3A	NM_178431	1stExon	152595351	152595474	NC_000001.10
ch.14.35518310F	1.41e-06	2.56e-09	-7.37	11.0079	-0.199	ch.14.35518310F				36448559	36448682	NC_000014.8
cg07470207	1.41e-06	2.57e-09	-7.37	11.0047	-0.282	cg07470207				132828746	132828869	NC_000008.10
cg21878746	1.41e-06	2.57e-09	-7.36	11.0022	-0.304	cg21878746	LAIR1;LAIR1	NM_021706;NM_002287	TSS200;TSS200	54876728	54876851	NC_000019.9
ch.12.114140863R	1.43e-06	2.61e-09	-7.36	10.9871	-0.0257	ch.12.114140863R				115656480	115656603	NC_000012.11
cg00887902	1.46e-06	2.66e-09	-7.36	10.9689	-0.269	cg00887902	XKR4	NM_052898	Body	56436393	56436516	NC_000008.10
cg11120865	1.46e-06	2.68e-09	-7.35	10.9636	-0.0617	cg11120865	SUPT16H	NM_007192	TSS1500	21853037	21853160	NC_000014.8
ch.13.1744822R	1.46e-06	2.68e-09	-7.35	10.9608	-0.107	ch.13.1744822R	MYO16	NM_015011	Body	109806861	109806984	NC_000013.10
cg27050031	1.48e-06	2.72e-09	-7.35	10.9479	-0.218	cg27050031				76278167	76278290	NC_000018.9
cg02564847	1.48e-06	2.73e-09	-7.35	10.9431	-0.0909	cg02564847				43518180	43518303	NC_000015.9
cg26886976	1.48e-06	2.73e-09	-7.35	10.9421	-0.279	cg26886976	CD300LD;C17orf77	NM_001115152;NM_152460	TSS200;Body	72588412	72588535	NC_000017.10
cg16577947	1.49e-06	2.76e-09	-7.34	10.9332	-0.233	cg16577947	SMOC2;SMOC2	NM_022138;NM_001166412	Body;Body	168977235	168977358	NC_000006.11
cg17643598	1.5e-06	2.78e-09	-7.34	10.9245	-0.223	cg17643598	GIMAP7	NM_153236	TSS200	150211855	150211978	NC_000007.13
cg26383138	1.52e-06	2.83e-09	-7.34	10.9084	-0.32	cg26383138	MYT1L	NM_015025	5'UTR	2119533	2119656	NC_000002.11
ch.7.163474F	1.54e-06	2.88e-09	-7.33	10.8908	-0.0567	ch.7.163474F	SDK1	NM_152744	Body	3469498	3469621	NC_000007.13
ch.15.60937411R	1.54e-06	2.88e-09	-7.33	10.8897	-0.104	ch.15.60937411R				63150358	63150481	NC_000015.9
cg00980649	1.55e-06	2.9e-09	-7.33	10.8834	-0.278	cg00980649				106366503	106366626	NC_000014.8
cg04279411	1.55e-06	2.91e-09	-7.33	10.8795	-0.273	cg04279411				230645569	230645692	NC_000001.10
cg20495738	1.55e-06	2.92e-09	-7.33	10.8771	-0.257	cg20495738	CACNA1C;CACNA1C;CACNA1C;CACNA1C;CACNA1C;CACNA1C;CACNA1C;CACNA1C;CACNA1C;CACNA1C;CACNA1C;CACNA1C;CACNA1C;CACNA1C;CACNA1C;CACNA1C;CACNA1C;CACNA1C;CACNA1C;CACNA1C;CACNA1C;CACNA1C;CACNA1C	NM_001129844;NM_001129827;NM_001129839;NM_001129834;NM_001129841;NM_000719;NM_001129830;NM_001167625;NM_001129843;NM_001167624;NM_001129835;NM_001129837;NM_001167623;NM_001129840;NM_199460;NM_001129833;NM_001129832;NM_001129829;NM_001129846;NM_001129836;NM_001129838;NM_001129831;NM_001129842	Body;Body;Body;Body;Body;Body;Body;Body;Body;Body;Body;Body;Body;Body;Body;Body;Body;Body;Body;Body;Body;Body;Body	2338399	2338522	NC_000012.11
cg10875627	1.56e-06	2.94e-09	-7.33	10.8715	-0.141	cg10875627				99993323	99993446	NC_000005.9
cg27092594	1.57e-06	2.98e-09	-7.32	10.8586	-0.23	cg27092594				227517346	227517469	NC_000002.11
cg13018120	1.57e-06	2.99e-09	-7.32	10.855	-0.338	cg13018120	CD300E	NM_181449	TSS200	72619962	72620085	NC_000017.10
cg23281552	1.57e-06	2.99e-09	-7.32	10.8546	-0.308	cg23281552	CREB5;CREB5;CREB5	NM_004904;NM_182899;NM_182898	5'UTR;5'UTR;Body	28521178	28521301	NC_000007.13
cg13736939	1.58e-06	3e-09	-7.32	10.8496	-0.187	cg13736939	PTPRN2;PTPRN2;PTPRN2	NM_002847;NM_130842;NM_130843	Body;Body;Body	157647241	157647364	NC_000007.13
ch.15.67797584R	1.58e-06	3.01e-09	-7.32	10.8464	-0.166	ch.15.67797584R				70010530	70010653	NC_000015.9
cg03692412	1.59e-06	3.04e-09	-7.32	10.8381	-0.149	cg03692412				40626459	40626582	NC_000020.10
cg16243652	1.6e-06	3.07e-09	-7.31	10.8267	-0.119	cg16243652				2629249	2629372	NC_000001.10
ch.5.2679849F	1.62e-06	3.12e-09	-7.31	10.8103	-0.088	ch.5.2679849F	ARHGAP26;ARHGAP26	NM_015071;NM_001135608	Body;Body	142537155	142537278	NC_000005.9
cg17173369	1.63e-06	3.15e-09	-7.31	10.8016	-0.225	cg17173369				169224099	169224222	NC_000006.11
cg01695620	1.63e-06	3.16e-09	-7.31	10.7991	-0.242	cg01695620				58122850	58122973	NC_000008.10
ch.2.11889418R	1.64e-06	3.18e-09	-7.3	10.7929	-0.232	ch.2.11889418R				11971967	11972090	NC_000002.11
cg23919924	1.64e-06	3.18e-09	-7.3	10.7928	-0.193	cg23919924	OR10G8	NM_001004464	1stExon	123900690	123900813	NC_000011.9
cg10423607	1.64e-06	3.18e-09	-7.3	10.7925	-0.341	cg10423607	CPA6;CPA6	NM_020361;NM_001127445	Body;Body	68418480	68418603	NC_000008.10
cg24726333	1.65e-06	3.2e-09	-7.3	10.7851	-0.237	cg24726333				106173575	106173698	NC_000014.8
cg10157972	1.65e-06	3.22e-09	-7.3	10.7803	-0.242	cg10157972	LOC441294	NM_001008747	1stExon	143270135	143270258	NC_000007.13
cg00581154	1.65e-06	3.23e-09	-7.3	10.7781	-0.307	cg00581154	PRDM16;PRDM16	NM_022114;NM_199454	Body;Body	3123695	3123818	NC_000001.10
cg00537121	1.66e-06	3.25e-09	-7.3	10.7713	-0.141	cg00537121	ANKRD13D;ANKRD13D	NM_207354;NR_030767	TSS1500;TSS1500	67055633	67055756	NC_000011.9
cg08185105	1.67e-06	3.27e-09	-7.3	10.7642	-0.215	cg08185105				92031986	92032109	NC_000002.11
cg20031845	1.67e-06	3.29e-09	-7.29	10.7601	-0.27	cg20031845				50306663	50306786	NC_000007.13
cg26236972	1.68e-06	3.31e-09	-7.29	10.7542	-0.321	cg26236972				237921310	237921433	NC_000002.11
ch.11.117308167R	1.7e-06	3.36e-09	-7.29	10.739	-0.0412	ch.11.117308167R				117802957	117803080	NC_000011.9
cg22114991	1.7e-06	3.36e-09	-7.29	10.7378	-0.268	cg22114991				68162874	68162997	NC_000007.13
cg04212285	1.7e-06	3.37e-09	-7.29	10.7363	-0.269	cg04212285	PTPRN2;PTPRN2;PTPRN2	NM_002847;NM_130842;NM_130843	Body;Body;Body	157342638	157342761	NC_000007.13
ch.7.1172609R	1.7e-06	3.38e-09	-7.29	10.7316	-0.105	ch.7.1172609R	GRB10;GRB10;GRB10;GRB10	NM_001001550;NM_001001549;NM_001001555;NM_005311	Body;Body;Body;Body	50730422	50730545	NC_000007.13
cg13987700	1.71e-06	3.4e-09	-7.28	10.7263	-0.218	cg13987700	COL5A1	NM_000093	Body	137657798	137657921	NC_000009.11
cg10309886	1.72e-06	3.42e-09	-7.28	10.7213	-0.244	cg10309886	GNASAS	NR_002785	Body	57407747	57407870	NC_000020.10
cg03505654	1.72e-06	3.43e-09	-7.28	10.7169	-0.369	cg03505654	NLRP3;NLRP3	NM_001079821;NM_001127461	5'UTR;5'UTR	247579608	247579731	NC_000001.10
cg05586457	1.72e-06	3.44e-09	-7.28	10.7138	-0.175	cg05586457	GYPC;GYPC	NM_016815;NM_002101	Body;Body	127416839	127416962	NC_000002.11
cg09294072	1.73e-06	3.46e-09	-7.28	10.7092	-0.288	cg09294072				106366523	106366646	NC_000014.8
ch.9.2049598F	1.73e-06	3.46e-09	-7.28	10.7081	-0.0709	ch.9.2049598F	MAPKAP1;MAPKAP1;MAPKAP1;MAPKAP1;MAPKAP1	NM_024117;NM_001006620;NM_001006617;NM_001006621;NM_001006619	Body;Body;Body;Body;Body	128267225	128267348	NC_000009.11
cg27022558	1.75e-06	3.52e-09	-7.27	10.6916	-0.275	cg27022558				64141041	64141164	NC_000011.9
cg16491050	1.75e-06	3.52e-09	-7.27	10.6912	-0.0802	cg16491050				6818455	6818578	NC_000012.11
cg02868521	1.76e-06	3.55e-09	-7.27	10.6823	-0.27	cg02868521	PTPRN2;PTPRN2;PTPRN2	NM_002847;NM_130842;NM_130843	Body;Body;Body	157700872	157700995	NC_000007.13
cg07856521	1.77e-06	3.57e-09	-7.27	10.6771	-0.351	cg07856521	CALN1;CALN1	NM_001017440;NM_031468	5'UTR;Body	71799177	71799300	NC_000007.13
ch.22.217069R	1.78e-06	3.6e-09	-7.27	10.6702	-0.0958	ch.22.217069R	CABIN1	NM_012295	Body	24499583	24499706	NC_000022.10
ch.9.7776528F	1.78e-06	3.6e-09	-7.27	10.6691	-0.114	ch.9.7776528F				7786528	7786651	NC_000009.11
cg08415977	1.78e-06	3.62e-09	-7.27	10.6655	-0.163	cg08415977	SORCS2	NM_020777	Body	7463138	7463261	NC_000004.11
ch.12.50831229F	1.79e-06	3.64e-09	-7.26	10.6596	-0.165	ch.12.50831229F				52544962	52545085	NC_000012.11
cg13662290	1.8e-06	3.67e-09	-7.26	10.652	-0.248	cg13662290	GIMAP4	NM_018326	TSS200	150264311	150264434	NC_000007.13
cg17147466	1.8e-06	3.68e-09	-7.26	10.6492	-0.117	cg17147466				93353422	93353545	NC_000015.9
cg03844372	1.8e-06	3.71e-09	-7.26	10.6398	-0.288	cg03844372	KIAA1217	NM_001098500	5'UTR	24160305	24160428	NC_000010.10
cg16565696	1.8e-06	3.72e-09	-7.26	10.6381	-0.193	cg16565696	CDH22	NM_021248	Body	44834899	44835022	NC_000020.10
ch.20.325487R	1.8e-06	3.72e-09	-7.26	10.638	-0.126	ch.20.325487R	MACROD2;MACROD2	NM_001033087;NM_080676	5'UTR;Body	15546513	15546636	NC_000020.10
cg12885302	1.81e-06	3.73e-09	-7.26	10.6337	-0.307	cg12885302				129979348	129979471	NC_000010.10
cg16388896	1.84e-06	3.82e-09	-7.25	10.6122	-0.104	cg16388896				106116875	106116998	NC_000014.8
cg22357679	1.85e-06	3.83e-09	-7.25	10.6082	-0.178	cg22357679	SORCS2	NM_020777	Body	7486772	7486895	NC_000004.11
cg04244985	1.87e-06	3.87e-09	-7.25	10.5974	-0.277	cg04244985	KIR3DX1	NR_026716	TSS200	55043845	55043968	NC_000019.9
ch.6.2771202R	1.87e-06	3.88e-09	-7.25	10.5966	-0.0515	ch.6.2771202R	PHACTR2;PHACTR2;PHACTR2;PHACTR2	NM_001100164;NM_001100166;NM_014721;NM_001100165	Body;Body;Body;Body	144123518	144123641	NC_000006.11
cg15800907	1.92e-06	4.01e-09	-7.24	10.562	-0.315	cg15800907	FPR3	NM_002030	3'UTR	52328110	52328233	NC_000019.9
ch.4.255198F	1.93e-06	4.03e-09	-7.24	10.5591	-0.0737	ch.4.255198F	TBC1D14;TBC1D14;TBC1D14	NM_001113361;NM_020773;NM_001113363	Body;Body;Body	7007709	7007832	NC_000004.11
cg20924136	1.94e-06	4.06e-09	-7.23	10.5513	-0.165	cg20924136	FBXO36	NM_174899	Body	230808359	230808482	NC_000002.11
cg16528186	1.94e-06	4.06e-09	-7.23	10.5511	-0.239	cg16528186	CTAGE6	NM_178561	1stExon	143453526	143453649	NC_000007.13
ch.11.42038R	1.94e-06	4.08e-09	-7.23	10.5468	-0.113	ch.11.42038R	AP2A2	NM_012305	Body	967971	968094	NC_000011.9
cg21209629	1.95e-06	4.11e-09	-7.23	10.5393	-0.109	cg21209629				189314788	189314911	NC_000003.11
ch.8.91748119F	1.96e-06	4.15e-09	-7.23	10.5293	-0.0935	ch.8.91748119F				91678943	91679066	NC_000008.10
cg07925587	1.97e-06	4.17e-09	-7.23	10.5251	-0.247	cg07925587	KRT80;KRT80	NM_001081492;NM_182507	Body;Body	52583324	52583447	NC_000012.11
cg06612016	2.01e-06	4.28e-09	-7.22	10.4985	-0.342	cg06612016	PTPRN2;PTPRN2;PTPRN2	NM_002847;NM_130842;NM_130843	Body;Body;Body	158113184	158113307	NC_000007.13
cg13618776	2.01e-06	4.29e-09	-7.22	10.4951	-0.143	cg13618776	TRIM69;TRIM69	NM_080745;NM_182985	Body;Body	45030640	45030763	NC_000015.9
ch.13.76200044F	2.04e-06	4.34e-09	-7.21	10.4836	-0.0674	ch.13.76200044F				77302043	77302166	NC_000013.10
ch.1.3532527F	2.04e-06	4.36e-09	-7.21	10.4791	-0.0785	ch.1.3532527F				180926373	180926496	NC_000001.10
cg07321467	2.07e-06	4.44e-09	-7.21	10.4629	-0.24	cg07321467	BMP3	NM_001201	Body	81960704	81960827	NC_000004.11
ch.7.2184863F	2.08e-06	4.48e-09	-7.2	10.4537	-0.129	ch.7.2184863F	CUX1;CUX1;CUX1	NM_181500;NM_181552;NM_001913	Body;Body;Body	101811420	101811543	NC_000007.13
cg14406134	2.11e-06	4.57e-09	-7.2	10.4331	-0.183	cg14406134	COL27A1	NM_032888	Body	117014922	117015045	NC_000009.11
cg06367135	2.14e-06	4.63e-09	-7.19	10.4199	-0.172	cg06367135	PRDM16;PRDM16	NM_022114;NM_199454	Body;Body	3077835	3077958	NC_000001.10
cg14554371	2.16e-06	4.69e-09	-7.19	10.4073	-0.268	cg14554371	PTPRN2;PTPRN2;PTPRN2	NM_002847;NM_130842;NM_130843	Body;Body;Body	158319029	158319152	NC_000007.13
ch.4.83718914R	2.16e-06	4.71e-09	-7.19	10.4042	-0.0417	ch.4.83718914R				83499890	83500013	NC_000004.11
ch.2.71774667F	2.16e-06	4.71e-09	-7.19	10.4034	-0.151	ch.2.71774667F				71921159	71921282	NC_000002.11
cg07451762	2.2e-06	4.8e-09	-7.18	10.3847	-0.186	cg07451762				28383216	28383339	NC_000016.9
ch.3.82264484R	2.2e-06	4.82e-09	-7.18	10.3811	-0.0618	ch.3.82264484R				82181794	82181917	NC_000003.11
cg02290350	2.22e-06	4.87e-09	-7.18	10.3703	-0.202	cg02290350				58132656	58132779	NC_000008.10
cg20696049	2.22e-06	4.89e-09	-7.18	10.3664	-0.404	cg20696049	PTPRN2;PTPRN2;PTPRN2	NM_002847;NM_130842;NM_130843	Body;Body;Body	157551890	157552013	NC_000007.13
cg22348992	2.22e-06	4.9e-09	-7.18	10.3638	-0.489	cg22348992	CHRNA4	NM_000744	Body	61979563	61979686	NC_000020.10
cg01181233	2.23e-06	4.94e-09	-7.18	10.3567	-0.185	cg01181233	ADAMDEC1;ADAMDEC1;ADAMDEC1	NM_001145271;NM_001145272;NM_014479	5'UTR;5'UTR;Body	24245289	24245412	NC_000008.10
cg03963784	2.24e-06	4.98e-09	-7.17	10.3488	-0.103	cg03963784				144114242	144114365	NC_000007.13
ch.10.5920188R	2.24e-06	4.98e-09	-7.17	10.3484	-0.102	ch.10.5920188R				5880182	5880305	NC_000010.10
cg19051117	2.24e-06	4.99e-09	-7.17	10.3469	-0.175	cg19051117				21767566	21767689	NC_000019.9
cg15552493	2.24e-06	5.01e-09	-7.17	10.3422	-0.23	cg15552493	MAP4K4;MAP4K4;MAP4K4	NM_145687;NM_004834;NM_145686	Body;Body;Body	102387391	102387514	NC_000002.11
ch.6.132373355F	2.24e-06	5.04e-09	-7.17	10.3373	-0.0528	ch.6.132373355F				132331662	132331785	NC_000006.11
cg12337622	2.29e-06	5.16e-09	-7.16	10.3127	-0.348	cg12337622	PTPRN2;PTPRN2;PTPRN2	NM_002847;NM_130842;NM_130843	Body;Body;Body	158050413	158050536	NC_000007.13
ch.11.17063585R	2.29e-06	5.18e-09	-7.16	10.3097	-0.122	ch.11.17063585R				17107009	17107132	NC_000011.9
ch.6.3866157F	2.29e-06	5.18e-09	-7.16	10.3093	-0.0996	ch.6.3866157F				3921158	3921281	NC_000006.11
cg19257864	2.29e-06	5.19e-09	-7.16	10.3073	-0.101	cg19257864	GBA;GBA;GBA;GBA;GBA	NM_001005742;NM_000157;NM_001005750;NM_001005741;NM_001005749	5'UTR;TSS1500;5'UTR;5'UTR;5'UTR	155211736	155211859	NC_000001.10
cg01950077	2.3e-06	5.22e-09	-7.16	10.3017	-0.219	cg01950077				109610932	109611055	NC_000006.11
cg24335981	2.32e-06	5.28e-09	-7.16	10.2895	-0.218	cg24335981	GIMAP1	NM_130759	TSS1500	150413120	150413243	NC_000007.13
ch.13.104351702F	2.34e-06	5.34e-09	-7.15	10.2798	-0.049	ch.13.104351702F				105553701	105553824	NC_000013.10
cg25905369	2.34e-06	5.36e-09	-7.15	10.2764	-0.143	cg25905369	SORCS2	NM_020777	Body	7603982	7604105	NC_000004.11
cg27246933	2.35e-06	5.38e-09	-7.15	10.2724	-0.0766	cg27246933				38168763	38168886	NC_000017.10
cg09789721	2.35e-06	5.38e-09	-7.15	10.2711	-0.236	cg09789721	SORCS2	NM_020777	Body	7463007	7463130	NC_000004.11
ch.13.36776443F	2.37e-06	5.44e-09	-7.15	10.2607	-0.0685	ch.13.36776443F				37878443	37878566	NC_000013.10
cg21075986	2.38e-06	5.47e-09	-7.15	10.2556	-0.279	cg21075986				106666649	106666772	NC_000014.8
cg07428915	2.39e-06	5.51e-09	-7.14	10.248	-0.179	cg07428915				58124249	58124372	NC_000008.10
ch.8.29541315F	2.41e-06	5.55e-09	-7.14	10.2416	-0.127	ch.8.29541315F				29485396	29485519	NC_000008.10
ch.1.224723245R	2.42e-06	5.61e-09	-7.14	10.2299	-0.0987	ch.1.224723245R				226656622	226656745	NC_000001.10
cg06243452	2.43e-06	5.63e-09	-7.14	10.2273	-0.102	cg06243452				127701963	127702086	NC_000006.11
cg14019757	2.43e-06	5.63e-09	-7.14	10.2263	-0.186	cg14019757	ABCA10	NM_080282	5'UTR	67231728	67231851	NC_000017.10
cg23648810	2.44e-06	5.66e-09	-7.14	10.2209	-0.287	cg23648810	KIAA1462	NM_020848	5'UTR	30337992	30338115	NC_000010.10
cg05111146	2.45e-06	5.72e-09	-7.13	10.2118	-0.111	cg05111146	BRD2	NM_005104	TSS1500	32935025	32935148	NC_000006.11
cg10835286	2.46e-06	5.73e-09	-7.13	10.2092	-0.263	cg10835286				66657913	66658036	NC_000002.11
cg01882395	2.46e-06	5.75e-09	-7.13	10.2054	-0.0947	cg01882395	C17orf69;C17orf69	NR_026906;NR_026905	Body;Body	43717810	43717933	NC_000017.10
cg25766247	2.47e-06	5.77e-09	-7.13	10.2032	-0.251	cg25766247				59714165	59714288	NC_000008.10
cg24808105	2.47e-06	5.8e-09	-7.13	10.1976	-0.172	cg24808105				148339194	148339317	NC_000005.9
cg02052265	2.48e-06	5.83e-09	-7.13	10.1923	-0.313	cg02052265	C1orf150	NM_145278	TSS1500	247712110	247712233	NC_000001.10
cg20867475	2.48e-06	5.84e-09	-7.13	10.1912	-0.0925	cg20867475				80173719	80173842	NC_000013.10
ch.2.128865249F	2.48e-06	5.84e-09	-7.13	10.19	-0.0864	ch.2.128865249F				129148779	129148902	NC_000002.11
cg25950036	2.48e-06	5.85e-09	-7.13	10.1882	-0.264	cg25950036	PTPRN2;PTPRN2;PTPRN2	NM_002847;NM_130842;NM_130843	Body;Body;Body	158342934	158343057	NC_000007.13
ch.1.933676F	2.48e-06	5.86e-09	-7.13	10.1872	-0.0636	ch.1.933676F	EYA3	NM_001990	Body	28306549	28306672	NC_000001.10
ch.12.2583928F	2.48e-06	5.88e-09	-7.12	10.183	-0.0437	ch.12.2583928F				123160012	123160135	NC_000012.11
ch.7.21959714R	2.49e-06	5.9e-09	-7.12	10.1801	-0.0656	ch.7.21959714R				21993189	21993312	NC_000007.13
ch.6.751103R	2.49e-06	5.92e-09	-7.12	10.1765	-0.0439	ch.6.751103R	CCHCR1;CCHCR1;CCHCR1	NM_001105563;NM_019052;NM_001105564	Body;Body;Body	31113865	31113988	NC_000006.11
cg11667061	2.55e-06	6.08e-09	-7.12	10.15	-0.24	cg11667061				101909021	101909144	NC_000014.8
cg05762326	2.57e-06	6.14e-09	-7.11	10.1416	-0.125	cg05762326	HTR7;HTR7;HTR7	NM_019860;NM_000872;NM_019859	Body;Body;Body	92591168	92591291	NC_000010.10
cg07813031	2.58e-06	6.19e-09	-7.11	10.1333	-0.292	cg07813031				61298421	61298544	NC_000001.10
ch.7.2011899F	2.58e-06	6.19e-09	-7.11	10.1326	-0.18	ch.7.2011899F				96282247	96282370	NC_000007.13
ch.2.3109681F	2.59e-06	6.22e-09	-7.11	10.1274	-0.168	ch.2.3109681F				151457313	151457436	NC_000002.11
cg12691620	2.59e-06	6.24e-09	-7.11	10.1244	-0.12	cg12691620	C1orf163	NM_023077	3'UTR	53152081	53152204	NC_000001.10
cg24098008	2.59e-06	6.25e-09	-7.11	10.1228	-0.212	cg24098008				132877018	132877141	NC_000010.10
ch.3.3598421F	2.6e-06	6.27e-09	-7.11	10.1194	-0.046	ch.3.3598421F				184086950	184087073	NC_000003.11
ch.10.296387R	2.61e-06	6.31e-09	-7.1	10.1134	-0.0857	ch.10.296387R				10719045	10719168	NC_000010.10
cg11017535	2.61e-06	6.33e-09	-7.1	10.1113	-0.211	cg11017535	P704P	NM_001145442	TSS1500	20020668	20020791	NC_000014.8
cg27083614	2.62e-06	6.35e-09	-7.1	10.1069	-0.142	cg27083614	MATK;MATK;MATK	NM_139354;NM_139355;NM_002378	3'UTR;3'UTR;3'UTR	3778090	3778213	NC_000019.9
cg12722337	2.64e-06	6.42e-09	-7.1	10.0972	-0.193	cg12722337				143085750	143085873	NC_000008.10
cg07998554	2.64e-06	6.43e-09	-7.1	10.0946	-0.307	cg07998554	EMR3	NM_032571	TSS200	14785776	14785899	NC_000019.9
ch.13.22912778R	2.64e-06	6.44e-09	-7.1	10.094	-0.122	ch.13.22912778R				24014778	24014901	NC_000013.10
cg03610323	2.66e-06	6.51e-09	-7.1	10.0829	-0.0824	cg03610323	STAC	NM_003149	Body	36495821	36495944	NC_000003.11
ch.20.1003652F	2.66e-06	6.51e-09	-7.1	10.0828	-0.103	ch.20.1003652F	ZMYND8;ZMYND8;ZMYND8	NM_183048;NM_183047;NM_012408	Body;Body;Body	45956831	45956954	NC_000020.10
cg23643973	2.66e-06	6.53e-09	-7.09	10.0804	-0.127	cg23643973				16877204	16877327	NC_000001.10
ch.3.3371471R	2.67e-06	6.56e-09	-7.09	10.0755	-0.23	ch.3.3371471R	NLGN1	NM_014932	5'UTR	173127198	173127321	NC_000003.11
cg14110030	2.67e-06	6.58e-09	-7.09	10.0731	-0.133	cg14110030	MRPL11;MRPL11;MRPL11	NM_170739;NM_016050;NM_170738	TSS1500;TSS1500;TSS1500	66207458	66207581	NC_000011.9
cg23468678	2.67e-06	6.6e-09	-7.09	10.069	-0.0945	cg23468678				66703010	66703133	NC_000003.11
cg07027502	2.67e-06	6.6e-09	-7.09	10.0688	-0.185	cg07027502	DSCR6	NM_018962	3'UTR	38390692	38390815	NC_000021.8
ch.17.1317324F	2.68e-06	6.64e-09	-7.09	10.0632	-0.0815	ch.17.1317324F				48294274	48294397	NC_000017.10
ch.3.82259654F	2.69e-06	6.67e-09	-7.09	10.0582	-0.0968	ch.3.82259654F				82176964	82177087	NC_000003.11
cg05214088	2.73e-06	6.79e-09	-7.08	10.0408	-0.11	cg05214088	C10orf93	NM_173572	Body	134743551	134743674	NC_000010.10
cg07624815	2.73e-06	6.81e-09	-7.08	10.0381	-0.149	cg07624815	FGD5	NM_152536	Body	14922656	14922779	NC_000003.11
cg19848940	2.74e-06	6.85e-09	-7.08	10.0327	-0.242	cg19848940				112250795	112250918	NC_000012.11
cg19653345	2.75e-06	6.91e-09	-7.08	10.0238	-0.309	cg19653345	PARVG;PARVG;PARVG;PARVG;PARVG;PARVG	NM_001137605;NR_024427;NM_001137606;NR_024428;NR_024426;NM_022141	5'UTR;Body;TSS200;Body;Body;5'UTR	44577222	44577345	NC_000022.10
cg06778183	2.75e-06	6.92e-09	-7.08	10.0229	-0.303	cg06778183	MCTP1;MCTP1	NM_024717;NM_001002796	Body;Body	94129156	94129279	NC_000005.9
ch.16.83989841F	2.78e-06	6.97e-09	-7.08	10.0147	-0.0429	ch.16.83989841F				85432340	85432463	NC_000016.9
cg00706913	2.78e-06	7e-09	-7.07	10.0112	-0.185	cg00706913	PRDM16;PRDM16	NM_022114;NM_199454	Body;Body	3330139	3330262	NC_000001.10
ch.17.1150167F	2.78e-06	7e-09	-7.07	10.0109	-0.0645	ch.17.1150167F	HDAC5;HDAC5	NM_001015053;NM_005474	Body;Body	42158543	42158666	NC_000017.10
cg24375591	2.78e-06	7.01e-09	-7.07	10.0102	-0.13	cg24375591				53284941	53285064	NC_000007.13
cg05088120	2.78e-06	7.01e-09	-7.07	10.0091	-0.222	cg05088120	PTPRN2;PTPRN2;PTPRN2	NM_002847;NM_130842;NM_130843	Body;Body;Body	157455919	157456042	NC_000007.13
cg17336139	2.78e-06	7.03e-09	-7.07	10.0072	-0.229	cg17336139	PRAME;PRAME;PRAME;PRAME;LOC648691;PRAME;PRAME;PRAME;PRAME	NM_206956;NM_006115;NM_206954;NM_006115;NR_027426;NM_206955;NM_206953;NM_206954;NM_206953	TSS200;5'UTR;1stExon;1stExon;TSS200;TSS200;5'UTR;5'UTR;1stExon	22901648	22901771	NC_000022.10
cg08261450	2.78e-06	7.03e-09	-7.07	10.0062	-0.238	cg08261450	TMEM132D	NM_133448	Body	130384734	130384857	NC_000012.11
cg17812313	2.79e-06	7.06e-09	-7.07	10.003	-0.31	cg17812313	PTPRN2;PTPRN2;PTPRN2	NM_002847;NM_130842;NM_130843	Body;Body;Body	158270995	158271118	NC_000007.13
cg20979737	2.82e-06	7.15e-09	-7.07	9.98964	-0.291	cg20979737				244964768	244964891	NC_000001.10
cg21550812	2.83e-06	7.17e-09	-7.07	9.98713	-0.264	cg21550812	SIGLEC14	NM_001098612	Body	52148354	52148477	NC_000019.9
ch.10.2404278R	2.83e-06	7.18e-09	-7.07	9.9865	-0.146	ch.10.2404278R	VTI1A	NM_145206	Body	114567719	114567842	NC_000010.10
cg04910228	2.83e-06	7.2e-09	-7.07	9.98353	-0.194	cg04910228	TSNAX-DISC1;TSNAX-DISC1;TSNAX-DISC1;TSNAX-DISC1;TSNAX-DISC1;TSNAX-DISC1;TSNAX-DISC1;TSNAX-DISC1	NR_028398;NR_028394;NR_028397;NR_028395;NR_028399;NR_028393;NR_028400;NR_028396	Body;Body;Body;Body;Body;Body;Body;Body	231739450	231739573	NC_000001.10
cg08824384	2.83e-06	7.21e-09	-7.07	9.98117	-0.202	cg08824384	AIG1	NM_016108	Body	143479386	143479509	NC_000006.11
cg06457633	2.84e-06	7.23e-09	-7.07	9.97932	-0.348	cg06457633	APBB1IP	NM_019043	TSS1500	26726877	26727000	NC_000010.10
cg02064413	2.84e-06	7.23e-09	-7.07	9.97873	-0.099	cg02064413				89233439	89233562	NC_000004.11
ch.10.119748781R	2.84e-06	7.26e-09	-7.06	9.97499	-0.177	ch.10.119748781R				119758791	119758914	NC_000010.10
ch.12.1107853R	2.85e-06	7.31e-09	-7.06	9.96805	-0.0436	ch.12.1107853R	ESPL1	NM_012291	Body	53673225	53673348	NC_000012.11
ch.16.82520294R	2.91e-06	7.49e-09	-7.06	9.94431	-0.0803	ch.16.82520294R				83962793	83962916	NC_000016.9
cg16217908	2.91e-06	7.49e-09	-7.06	9.94379	-0.236	cg16217908	C3orf52	NM_024616	Body	111809470	111809593	NC_000003.11
cg01586952	2.94e-06	7.6e-09	-7.05	9.92945	-0.149	cg01586952				32891825	32891948	NC_000001.10
cg14365300	2.95e-06	7.64e-09	-7.05	9.92481	-0.18	cg14365300	FAM125B	NM_033446	Body	129252725	129252848	NC_000009.11
cg12565636	2.99e-06	7.76e-09	-7.04	9.90934	-0.217	cg12565636	IDO2	NM_194294	Body	39797497	39797620	NC_000008.10
ch.15.1197129R	2.99e-06	7.77e-09	-7.04	9.90771	-0.103	ch.15.1197129R	ARID3B	NM_006465	Body	74874974	74875097	NC_000015.9
cg00051483	3e-06	7.78e-09	-7.04	9.90618	-0.18	cg00051483	GIMAP7	NM_153236	TSS200	150211811	150211934	NC_000007.13
ch.12.2487434F	3.01e-06	7.82e-09	-7.04	9.9019	-0.139	ch.12.2487434F				120634424	120634547	NC_000012.11
cg13289869	3.01e-06	7.84e-09	-7.04	9.89885	-0.0358	cg13289869	OTX1	NM_014562	TSS1500	63277195	63277318	NC_000002.11
cg12769118	3.02e-06	7.9e-09	-7.04	9.89191	-0.296	cg12769118	C1orf150	NM_145278	TSS200	247712377	247712500	NC_000001.10
cg04777091	3.02e-06	7.9e-09	-7.04	9.89129	-0.281	cg04777091	JAKMIP1	NM_001099433	Body	6050440	6050563	NC_000004.11
cg10318744	3.02e-06	7.91e-09	-7.04	9.8902	-0.251	cg10318744				69282256	69282379	NC_000014.8
cg09866283	3.04e-06	8e-09	-7.04	9.87868	-0.219	cg09866283				101496410	101496533	NC_000014.8
ch.6.2132867R	3.05e-06	8.03e-09	-7.03	9.87517	-0.0469	ch.6.2132867R				109139160	109139283	NC_000006.11
ch.1.95642235F	3.05e-06	8.04e-09	-7.03	9.87416	-0.0398	ch.1.95642235F				95869647	95869770	NC_000001.10
cg11055858	3.05e-06	8.07e-09	-7.03	9.86986	-0.453	cg11055858	PTPRN2;PTPRN2;PTPRN2	NM_002847;NM_130842;NM_130843	Body;Body;Body	157876450	157876573	NC_000007.13
ch.15.1454355R	3.05e-06	8.08e-09	-7.03	9.86919	-0.0248	ch.15.1454355R				86300571	86300694	NC_000015.9
cg09601514	3.05e-06	8.08e-09	-7.03	9.86905	-0.22	cg09601514	MARCO	NM_006770	TSS1500	119698352	119698475	NC_000002.11
cg08725167	3.06e-06	8.12e-09	-7.03	9.86384	-0.344	cg08725167	PTPRN2;PTPRN2;PTPRN2	NM_002847;NM_130842;NM_130843	Body;Body;Body	157606738	157606861	NC_000007.13
ch.2.25452096R	3.06e-06	8.13e-09	-7.03	9.86314	-0.0796	ch.2.25452096R				25598592	25598715	NC_000002.11
ch.12.9379220R	3.06e-06	8.14e-09	-7.03	9.86174	-0.0804	ch.12.9379220R				9487953	9488076	NC_000012.11
cg06551476	3.06e-06	8.16e-09	-7.03	9.8592	-0.238	cg06551476				35045764	35045887	NC_000019.9
cg14184907	3.07e-06	8.2e-09	-7.03	9.85455	-0.203	cg14184907				90257229	90257352	NC_000012.11
cg24403338	3.07e-06	8.2e-09	-7.03	9.85396	-0.196	cg24403338	DNMT3B;DNMT3B;DNMT3B;DNMT3B	NM_175849;NM_006892;NM_175850;NM_175848	5'UTR;5'UTR;TSS1500;5'UTR	31366437	31366560	NC_000020.10
cg07479750	3.07e-06	8.21e-09	-7.03	9.85368	-0.182	cg07479750	PRAMEF11	NM_001146344	5'UTR	12888853	12888976	NC_000001.10
ch.15.45894638R	3.09e-06	8.26e-09	-7.03	9.84765	-0.0793	ch.15.45894638R				48107346	48107469	NC_000015.9
ch.2.42579310F	3.11e-06	8.36e-09	-7.02	9.83514	-0.065	ch.2.42579310F				42725806	42725929	NC_000002.11
cg27646965	3.11e-06	8.37e-09	-7.02	9.83441	-0.169	cg27646965	RAMP1	NM_005855	Body	238814032	238814155	NC_000002.11
cg18144742	3.12e-06	8.42e-09	-7.02	9.82844	-0.149	cg18144742				107252125	107252248	NC_000014.8
cg26188131	3.13e-06	8.45e-09	-7.02	9.82417	-0.236	cg26188131				106095796	106095919	NC_000014.8
ch.4.97150F	3.14e-06	8.47e-09	-7.02	9.82189	-0.119	ch.4.97150F	ZFYVE28	NM_020972	Body	2368003	2368126	NC_000004.11
cg16349827	3.14e-06	8.49e-09	-7.02	9.82044	-0.237	cg16349827	VWA3B	NM_144992	Body	98852938	98853061	NC_000002.11
cg03171300	3.15e-06	8.54e-09	-7.02	9.81381	-0.159	cg03171300	POLR1A	NM_015425	Body	86307199	86307322	NC_000002.11
ch.1.180325684F	3.16e-06	8.57e-09	-7.02	9.81018	-0.0801	ch.1.180325684F				182059061	182059184	NC_000001.10
cg03980072	3.17e-06	8.6e-09	-7.02	9.80715	-0.254	cg03980072				156112798	156112921	NC_000007.13
ch.10.622552R	3.17e-06	8.62e-09	-7.01	9.80532	-0.0557	ch.10.622552R				23664345	23664468	NC_000010.10
cg19757573	3.18e-06	8.65e-09	-7.01	9.80156	-0.343	cg19757573	MIR654;MIR376B;MIR376A2;MIR300;MIR376A1	NR_030390;NR_030157;NR_030266;NR_030582;NR_029868	TSS1500;TSS1500;TSS200;TSS1500;TSS1500	101506246	101506369	NC_000014.8
ch.18.316502R	3.18e-06	8.67e-09	-7.01	9.79956	-0.202	ch.18.316502R	C18orf1;C18orf1	NM_181482;NM_181481	5'UTR;5'UTR	13229005	13229128	NC_000018.9
cg00083659	3.2e-06	8.71e-09	-7.01	9.79434	-0.29	cg00083659	C22orf33;C22orf33	NM_178552;NM_001163857	TSS1500;TSS1500	37404577	37404700	NC_000022.10
cg04272682	3.21e-06	8.76e-09	-7.01	9.7885	-0.135	cg04272682				70315994	70316117	NC_000014.8
ch.10.1700276F	3.21e-06	8.79e-09	-7.01	9.7858	-0.0909	ch.10.1700276F				80418378	80418501	NC_000010.10
cg02071798	3.23e-06	8.84e-09	-7.01	9.78018	-0.0872	cg02071798	SLC41A2	NM_032148	Body	105298569	105298692	NC_000012.11
cg19420930	3.23e-06	8.87e-09	-7.01	9.7771	-0.196	cg19420930	SORCS2	NM_020777	Body	7667618	7667741	NC_000004.11
ch.12.1878964R	3.24e-06	8.9e-09	-7.01	9.77297	-0.0341	ch.12.1878964R				95773961	95774084	NC_000012.11
ch.13.1085822R	3.24e-06	8.91e-09	-7	9.7718	-0.133	ch.13.1085822R	KLF12	NM_007249	Body	74491964	74492087	NC_000013.10
cg02486096	3.25e-06	9e-09	-7	9.76211	-0.203	cg02486096				57373324	57373447	NC_000019.9
cg02467451	3.27e-06	9.1e-09	-7	9.75105	-0.234	cg02467451				132923603	132923726	NC_000012.11
cg04527989	3.27e-06	9.11e-09	-7	9.75063	-0.0744	cg04527989	PTCD2;MRPS27	NM_024754;NM_015084	TSS1500;Body	71614752	71614875	NC_000005.9
ch.2.170674427F	3.29e-06	9.17e-09	-7	9.74375	-0.11	ch.2.170674427F				170966181	170966304	NC_000002.11
cg13158641	3.3e-06	9.22e-09	-6.99	9.73815	-0.049	cg13158641				22071351	22071474	NC_000007.13
ch.10.2166669R	3.32e-06	9.29e-09	-6.99	9.73096	-0.223	ch.10.2166669R	BTRC;BTRC	NM_003939;NM_033637	Body;Body	103204278	103204401	NC_000010.10
cg05772532	3.33e-06	9.35e-09	-6.99	9.72494	-0.124	cg05772532	PLCH2	NM_014638	Body	2425011	2425134	NC_000001.10
cg21375490	3.34e-06	9.4e-09	-6.99	9.7194	-0.299	cg21375490	PTPRN2;PTPRN2;PTPRN2	NM_002847;NM_130842;NM_130843	Body;Body;Body	157411039	157411162	NC_000007.13
cg24311135	3.34e-06	9.41e-09	-6.99	9.71788	-0.235	cg24311135	SIRPB2;SIRPB2	NM_001122962;NM_001134836	TSS200;TSS200	1472264	1472387	NC_000020.10
cg07521929	3.34e-06	9.42e-09	-6.99	9.71738	-0.252	cg07521929	SLC4A9	NM_031467	Body	139742283	139742406	NC_000005.9
cg07163845	3.35e-06	9.46e-09	-6.99	9.71259	-0.22	cg07163845				106071651	106071774	NC_000014.8
cg27650726	3.35e-06	9.48e-09	-6.99	9.71131	-0.0346	cg27650726	LOC93622	NR_015433	Body	6676596	6676719	NC_000004.11
ch.5.5427157F	3.35e-06	9.48e-09	-6.99	9.711	-0.0407	ch.5.5427157F				5374157	5374280	NC_000005.9
cg09762252	3.35e-06	9.51e-09	-6.99	9.70722	-0.282	cg09762252	CALN1;CALN1	NM_001017440;NM_031468	5'UTR;Body	71799220	71799343	NC_000007.13
cg11611097	3.35e-06	9.52e-09	-6.99	9.70704	-0.194	cg11611097				35173534	35173657	NC_000006.11
cg02928476	3.35e-06	9.53e-09	-6.99	9.70598	-0.252	cg02928476				98311382	98311505	NC_000007.13
cg21991633	3.36e-06	9.55e-09	-6.98	9.7038	-0.25	cg21991633				9515211	9515334	NC_000019.9
cg09999977	3.36e-06	9.55e-09	-6.98	9.70372	-0.14	cg09999977	CAMK2B;CAMK2B;CAMK2B;CAMK2B;CAMK2B;CAMK2B;CAMK2B;CAMK2B	NM_172081;NM_172082;NM_172083;NM_172084;NM_172079;NM_001220;NM_172078;NM_172080	Body;Body;Body;Body;Body;Body;Body;Body	44280051	44280174	NC_000007.13
cg04618078	3.38e-06	9.64e-09	-6.98	9.6945	-0.192	cg04618078				58119141	58119264	NC_000008.10
cg16279237	3.39e-06	9.69e-09	-6.98	9.68913	-0.344	cg16279237				106174668	106174791	NC_000014.8
ch.8.214553F	3.39e-06	9.69e-09	-6.98	9.68864	-0.113	ch.8.214553F	PRAGMIN	NM_001080826	Body	8189620	8189743	NC_000008.10
cg03252313	3.4e-06	9.72e-09	-6.98	9.68567	-0.306	cg03252313	CNTNAP2	NM_014141	3'UTR	148117075	148117198	NC_000007.13
ch.13.38799509F	3.4e-06	9.72e-09	-6.98	9.68565	-0.0594	ch.13.38799509F				39901509	39901632	NC_000013.10
ch.2.4671106R	3.4e-06	9.74e-09	-6.98	9.68375	-0.063	ch.2.4671106R	DIS3L2	NM_152383	Body	233179995	233180118	NC_000002.11
cg02621151	3.4e-06	9.76e-09	-6.98	9.68214	-0.277	cg02621151				3092997	3093120	NC_000005.9
cg19802477	3.4e-06	9.78e-09	-6.98	9.67953	-0.209	cg19802477	LILRA4	NM_012276	TSS200	54850444	54850567	NC_000019.9
ch.7.3189261R	3.43e-06	9.89e-09	-6.97	9.66929	-0.0856	ch.7.3189261R	PRKAG2;PRKAG2	NM_001040633;NM_016203	5'UTR;Body	151489100	151489223	NC_000007.13
cg26325867	3.44e-06	9.92e-09	-6.97	9.66578	-0.204	cg26325867				41398693	41398816	NC_000006.11
cg03850234	3.44e-06	9.93e-09	-6.97	9.66512	-0.0299	cg03850234				246862759	246862882	NC_000001.10
ch.10.69843199R	3.44e-06	9.94e-09	-6.97	9.664	-0.0645	ch.10.69843199R				70173193	70173316	NC_000010.10
cg02956699	3.44e-06	9.94e-09	-6.97	9.66342	-0.147	cg02956699	PTPRN2;PTPRN2;PTPRN2	NM_002847;NM_130842;NM_130843	Body;Body;Body	157462264	157462387	NC_000007.13
ch.2.233013039R	3.44e-06	9.95e-09	-6.97	9.66332	-0.0662	ch.2.233013039R				233304795	233304918	NC_000002.11
ch.6.51066775R	3.45e-06	1e-08	-6.97	9.65788	-0.184	ch.6.51066775R				50958816	50958939	NC_000006.11
cg14267780	3.45e-06	1e-08	-6.97	9.65652	-0.249	cg14267780	HCCA2;KRTAP5-4	NM_053005;NM_001012709	Body;TSS200	1643498	1643621	NC_000011.9
cg24351382	3.48e-06	1.01e-08	-6.97	9.64589	-0.267	cg24351382	PTPRN2;PTPRN2;PTPRN2	NM_002847;NM_130842;NM_130843	Body;Body;Body	158278040	158278163	NC_000007.13
ch.3.638689R	3.48e-06	1.01e-08	-6.97	9.64363	-0.0941	ch.3.638689R				31240746	31240869	NC_000003.11
cg14372037	3.48e-06	1.01e-08	-6.97	9.64354	-0.228	cg14372037	SORCS2	NM_020777	Body	7526671	7526794	NC_000004.11
cg22291580	3.48e-06	1.02e-08	-6.97	9.64027	-0.321	cg22291580				144154130	144154253	NC_000008.10
ch.2.252555R	3.5e-06	1.02e-08	-6.96	9.63422	-0.128	ch.2.252555R	ASAP2;ASAP2	NM_001135191;NM_003887	Body;Body	9381833	9381956	NC_000002.11
cg16151362	3.5e-06	1.02e-08	-6.96	9.63357	-0.272	cg16151362				167508053	167508176	NC_000006.11
cg09302922	3.51e-06	1.03e-08	-6.96	9.62904	-0.354	cg09302922				430886	431009	NC_000002.11
cg12117684	3.51e-06	1.03e-08	-6.96	9.6282	-0.19	cg12117684	BMPR1B	NM_001203	3'UTR	96077623	96077746	NC_000004.11
cg27573298	3.51e-06	1.03e-08	-6.96	9.626	-0.244	cg27573298				14697589	14697712	NC_000001.10
cg11828203	3.52e-06	1.04e-08	-6.96	9.61982	-0.108	cg11828203	GHRHR;GHRHR	NM_000823;NM_001009824	Body;Body	31014714	31014837	NC_000007.13
cg09220440	3.53e-06	1.04e-08	-6.96	9.61648	-0.299	cg09220440	PTPRN2;PTPRN2;PTPRN2	NM_002847;NM_130842;NM_130843	Body;Body;Body	158267589	158267712	NC_000007.13
ch.9.13245070R	3.53e-06	1.05e-08	-6.96	9.61402	-0.1	ch.9.13245070R				13255070	13255193	NC_000009.11
cg02886188	3.53e-06	1.05e-08	-6.96	9.6124	-0.211	cg02886188				183727013	183727136	NC_000004.11
ch.17.10619372R	3.55e-06	1.05e-08	-6.96	9.6064	-0.0941	ch.17.10619372R				10678647	10678770	NC_000017.10
cg12184221	3.56e-06	1.06e-08	-6.96	9.6032	-0.224	cg12184221	TMEM39A	NM_018266	TSS1500	119182840	119182963	NC_000003.11
cg13112407	3.56e-06	1.06e-08	-6.96	9.60169	-0.226	cg13112407	ARID5A	NM_212481	Body	97204931	97205054	NC_000002.11
cg13651690	3.58e-06	1.06e-08	-6.95	9.59638	-0.243	cg13651690				106320748	106320871	NC_000014.8
cg00356208	3.58e-06	1.06e-08	-6.95	9.59565	-0.205	cg00356208				55167581	55167704	NC_000016.9
cg17748769	3.58e-06	1.07e-08	-6.95	9.59354	-0.319	cg17748769	PTPRN2;PTPRN2;PTPRN2	NM_002847;NM_130842;NM_130843	Body;Body;Body	158352181	158352304	NC_000007.13
ch.1.93382935F	3.59e-06	1.07e-08	-6.95	9.59154	-0.0471	ch.1.93382935F				93610347	93610470	NC_000001.10
cg21624165	3.59e-06	1.07e-08	-6.95	9.58926	-0.224	cg21624165	GRM6	NM_000843	Body	178411451	178411574	NC_000005.9
cg12230983	3.6e-06	1.08e-08	-6.95	9.58488	-0.208	cg12230983	JARID2	NM_004973	Body	15439701	15439824	NC_000006.11
cg24312489	3.6e-06	1.08e-08	-6.95	9.58433	-0.171	cg24312489	WNT9A	NM_003395	3'UTR	228109169	228109292	NC_000001.10
cg10391102	3.62e-06	1.09e-08	-6.95	9.57551	-0.193	cg10391102	PRDM16;PRDM16	NM_022114;NM_199454	Body;Body	3206316	3206439	NC_000001.10
cg09769218	3.63e-06	1.09e-08	-6.95	9.57385	-0.164	cg09769218	GABRD	NM_000815	Body	1961075	1961198	NC_000001.10
cg20519944	3.63e-06	1.09e-08	-6.95	9.57253	-0.314	cg20519944	PTPRN2;PTPRN2;PTPRN2	NM_002847;NM_130842;NM_130843	Body;Body;Body	157412886	157413009	NC_000007.13
cg20159095	3.65e-06	1.1e-08	-6.94	9.56657	-0.343	cg20159095	PTPRN2;PTPRN2;PTPRN2	NM_002847;NM_130842;NM_130843	Body;Body;Body	157342543	157342666	NC_000007.13
ch.7.2371643F	3.66e-06	1.1e-08	-6.94	9.56257	-0.0375	ch.7.2371643F	DOCK4	NM_014705	Body	111377460	111377583	NC_000007.13
cg26289788	3.66e-06	1.1e-08	-6.94	9.55986	-0.169	cg26289788				8818056	8818179	NC_000003.11
cg15075709	3.67e-06	1.11e-08	-6.94	9.55434	-0.172	cg15075709				1217335	1217458	NC_000011.9
cg08049592	3.69e-06	1.12e-08	-6.94	9.54945	-0.156	cg08049592	AQP12B	NM_001102467	TSS1500	241623436	241623559	NC_000002.11
cg06171420	3.69e-06	1.12e-08	-6.94	9.54658	-0.174	cg06171420				47058388	47058511	NC_000021.8
cg26483332	3.69e-06	1.12e-08	-6.94	9.5465	-0.133	cg26483332	COMTD1	NM_144589	3'UTR	76993756	76993879	NC_000010.10
cg07095091	3.69e-06	1.12e-08	-6.94	9.54623	-0.102	cg07095091	DLEU7	NM_198989	Body	51326803	51326926	NC_000013.10
ch.10.15292952R	3.69e-06	1.12e-08	-6.94	9.54622	-0.0646	ch.10.15292952R				15252946	15253069	NC_000010.10
ch.16.1700675R	3.7e-06	1.12e-08	-6.94	9.54274	-0.0902	ch.16.1700675R	ZNRF1	NM_032268	Body	75044269	75044392	NC_000016.9
ch.12.868326R	3.7e-06	1.13e-08	-6.94	9.54079	-0.0903	ch.12.868326R				43315281	43315404	NC_000012.11
cg03636930	3.72e-06	1.13e-08	-6.94	9.5347	-0.287	cg03636930				1094826	1094949	NC_000008.10
cg26562263	3.72e-06	1.13e-08	-6.94	9.53415	-0.256	cg26562263				21863715	21863838	NC_000019.9
ch.1.4511733R	3.72e-06	1.13e-08	-6.94	9.53375	-0.0733	ch.1.4511733R	URB2	NM_014777	Body	229778196	229778319	NC_000001.10
ch.6.1678538R	3.77e-06	1.15e-08	-6.93	9.52093	-0.103	ch.6.1678538R	IBTK	NM_015525	Body	82898963	82899086	NC_000006.11
cg03567151	3.77e-06	1.15e-08	-6.93	9.52043	-0.191	cg03567151	TEX101	NM_031451	TSS1500	43891281	43891404	NC_000019.9
cg15396734	3.79e-06	1.16e-08	-6.93	9.51427	-0.184	cg15396734	FAM90A13;FAM90A14	NM_001164456;NM_001164452	TSS1500;TSS1500	7572749	7572872	NC_000008.10
cg22703113	3.79e-06	1.16e-08	-6.93	9.51299	-0.231	cg22703113				7185164	7185287	NC_000004.11
cg02355010	3.82e-06	1.17e-08	-6.93	9.50368	-0.0813	cg02355010				47669161	47669284	NC_000007.13
ch.6.122375039R	3.82e-06	1.17e-08	-6.93	9.49979	-0.117	ch.6.122375039R				122333340	122333463	NC_000006.11
cg02286081	3.82e-06	1.17e-08	-6.93	9.49974	-0.328	cg02286081	HLA-DPB1	NM_002121	1stExon	33043841	33043964	NC_000006.11
cg04177251	3.82e-06	1.17e-08	-6.93	9.49913	-0.209	cg04177251				8193123	8193246	NC_000004.11
cg27410165	3.84e-06	1.18e-08	-6.92	9.4937	-0.29	cg27410165				18978169	18978292	NC_000011.9
ch.10.7089384R	3.86e-06	1.19e-08	-6.92	9.48884	-0.0526	ch.10.7089384R				7049378	7049501	NC_000010.10
ch.18.265776F	3.86e-06	1.19e-08	-6.92	9.48695	-0.105	ch.18.265776F				11590106	11590229	NC_000018.9
ch.12.66046708R	3.88e-06	1.2e-08	-6.92	9.47828	-0.0661	ch.12.66046708R				67760441	67760564	NC_000012.11
cg10488012	3.88e-06	1.2e-08	-6.92	9.47795	-0.222	cg10488012				3306368	3306491	NC_000005.9
ch.2.224872986R	3.88e-06	1.2e-08	-6.92	9.47672	-0.0438	ch.2.224872986R				225164742	225164865	NC_000002.11
cg06724693	3.88e-06	1.2e-08	-6.92	9.47666	-0.19	cg06724693	PRDM16;PRDM16	NM_022114;NM_199454	Body;Body	3010896	3011019	NC_000001.10
cg17192862	3.88e-06	1.2e-08	-6.92	9.47624	-0.258	cg17192862	RIMBP2	NM_015347	Body	130921663	130921786	NC_000012.11
cg05632088	3.9e-06	1.21e-08	-6.92	9.46967	-0.34	cg05632088	ZNF735	NM_001159524	TSS200	63667446	63667569	NC_000007.13
ch.2.12395676F	3.9e-06	1.21e-08	-6.92	9.46825	-0.0651	ch.2.12395676F				12478225	12478348	NC_000002.11
cg22533724	3.9e-06	1.21e-08	-6.92	9.46678	-0.13	cg22533724				155760176	155760299	NC_000003.11
cg08926436	3.91e-06	1.22e-08	-6.91	9.46362	-0.24	cg08926436	FAM66A	NR_026789	Body	12235070	12235193	NC_000008.10
ch.2.4958278F	3.91e-06	1.22e-08	-6.91	9.46145	-0.0663	ch.2.4958278F	PASK	NM_015148	Body	242062546	242062669	NC_000002.11
cg12297625	3.92e-06	1.22e-08	-6.91	9.45868	-0.208	cg12297625	PTPRN2;PTPRN2;PTPRN2	NM_002847;NM_130842;NM_130843	Body;Body;Body	157461897	157462020	NC_000007.13
cg26965639	3.92e-06	1.22e-08	-6.91	9.45786	-0.277	cg26965639	TRPV5	NM_019841	Body	142606734	142606857	NC_000007.13
cg16163382	3.95e-06	1.24e-08	-6.91	9.44827	-0.259	cg16163382				37938640	37938763	NC_000002.11
ch.6.147974784R	3.95e-06	1.24e-08	-6.91	9.44772	-0.062	ch.6.147974784R				147933091	147933214	NC_000006.11
cg14506667	3.95e-06	1.24e-08	-6.91	9.44499	-0.197	cg14506667				106410734	106410857	NC_000014.8
cg03503942	4.03e-06	1.27e-08	-6.9	9.41916	-0.205	cg03503942				1715296	1715419	NC_000020.10
cg00228984	4.04e-06	1.28e-08	-6.9	9.41701	-0.209	cg00228984	SIRPB2;SIRPB2	NM_001134836;NM_001122962	Body;Body	1471884	1472007	NC_000020.10
cg13746518	4.04e-06	1.28e-08	-6.9	9.41519	-0.179	cg13746518	RXRA	NM_002957	3'UTR	137332241	137332364	NC_000009.11
cg00561736	4.04e-06	1.28e-08	-6.9	9.41494	-0.203	cg00561736	FAM90A7	NM_001136572	Body	7434441	7434564	NC_000008.10
ch.8.131518788R	4.04e-06	1.28e-08	-6.9	9.41494	-0.0567	ch.8.131518788R				131449606	131449729	NC_000008.10
cg26964875	4.05e-06	1.29e-08	-6.9	9.40936	-0.247	cg26964875	C3orf63	NM_001112736	Body	56715187	56715310	NC_000003.11
cg21955916	4.05e-06	1.29e-08	-6.9	9.40773	-0.299	cg21955916	LILRB2;LILRB2	NM_001080978;NM_005874	TSS200;TSS200	54785127	54785250	NC_000019.9
ch.8.2598327F	4.05e-06	1.29e-08	-6.9	9.40711	-0.0382	ch.8.2598327F	ASAP1	NM_018482	Body	131124146	131124269	NC_000008.10
cg08773462	4.08e-06	1.3e-08	-6.9	9.39742	-0.308	cg08773462				17107610	17107733	NC_000016.9
cg14241836	4.09e-06	1.31e-08	-6.89	9.39339	-0.268	cg14241836				48124921	48125044	NC_000007.13
cg27292264	4.1e-06	1.31e-08	-6.89	9.39053	-0.197	cg27292264	MIR1280;EEFSEC	NR_031703;NM_021937	TSS1500;Body	128079636	128079759	NC_000003.11
ch.6.3276431R	4.11e-06	1.32e-08	-6.89	9.38534	-0.0981	ch.6.3276431R				165452285	165452408	NC_000006.11
cg04384209	4.12e-06	1.33e-08	-6.89	9.37874	-0.14	cg04384209	KDM4B	NM_015015	5'UTR	5029938	5030061	NC_000019.9
cg12138780	4.13e-06	1.33e-08	-6.89	9.3757	-0.25	cg12138780	PTPRN2;PTPRN2;PTPRN2	NM_002847;NM_130842;NM_130843	Body;Body;Body	157514284	157514407	NC_000007.13
ch.20.1019750F	4.16e-06	1.34e-08	-6.89	9.36799	-0.134	ch.20.1019750F	SULF2;SULF2;SULF2	NM_018837;NM_001161841;NM_198596	5'UTR;5'UTR;5'UTR	46409797	46409920	NC_000020.10
ch.9.86947500F	4.16e-06	1.34e-08	-6.89	9.3663	-0.123	ch.9.86947500F				87757680	87757803	NC_000009.11
cg12723251	4.17e-06	1.35e-08	-6.89	9.3624	-0.221	cg12723251	GALNT2	NM_004481	Body	230414987	230415110	NC_000001.10
cg24134504	4.18e-06	1.36e-08	-6.88	9.35709	-0.261	cg24134504				76639479	76639602	NC_000018.9
cg14186245	4.18e-06	1.36e-08	-6.88	9.35602	-0.268	cg14186245				155914047	155914170	NC_000007.13
cg00552087	4.19e-06	1.36e-08	-6.88	9.35198	-0.335	cg00552087	CSMD1	NM_033225	Body	3316893	3317016	NC_000008.10
cg21240736	4.19e-06	1.36e-08	-6.88	9.35058	-0.157	cg21240736				132191482	132191605	NC_000009.11
cg01049678	4.19e-06	1.37e-08	-6.88	9.34956	-0.238	cg01049678	GIMAP8	NM_175571	TSS1500	150147536	150147659	NC_000007.13
cg25818109	4.21e-06	1.37e-08	-6.88	9.34404	-0.271	cg25818109	MASP1	NM_001879	3'UTR	186937654	186937777	NC_000003.11
cg00541303	4.24e-06	1.39e-08	-6.88	9.33251	-0.288	cg00541303				208962374	208962497	NC_000001.10
cg12070304	4.24e-06	1.39e-08	-6.88	9.33208	-0.144	cg12070304				5166758	5166881	NC_000011.9
cg12724498	4.25e-06	1.39e-08	-6.88	9.32905	-0.262	cg12724498	PTPRN2;PTPRN2;PTPRN2	NM_002847;NM_130842;NM_130843	Body;Body;Body	157409918	157410041	NC_000007.13
ch.1.2582316R	4.31e-06	1.42e-08	-6.87	9.3111	-0.0517	ch.1.2582316R	PSMA5	NM_002790	Body	109957975	109958098	NC_000001.10
cg02547263	4.31e-06	1.42e-08	-6.87	9.30934	-0.201	cg02547263				32450501	32450624	NC_000020.10
cg14579546	4.31e-06	1.42e-08	-6.87	9.30868	-0.108	cg14579546	COL27A1	NM_032888	Body	117068159	117068282	NC_000009.11
ch.11.1877857R	4.31e-06	1.43e-08	-6.87	9.3069	-0.0682	ch.11.1877857R				88218727	88218850	NC_000011.9
ch.15.65986670F	4.32e-06	1.43e-08	-6.87	9.30286	-0.0934	ch.15.65986670F				68199616	68199739	NC_000015.9
cg21160877	4.34e-06	1.44e-08	-6.87	9.29759	-0.166	cg21160877				9352827	9352950	NC_000004.11
cg18099070	4.34e-06	1.44e-08	-6.87	9.29637	-0.319	cg18099070	PTPRN2;PTPRN2;PTPRN2	NM_002847;NM_130842;NM_130843	Body;Body;Body	157845265	157845388	NC_000007.13
ch.17.35528401F	4.35e-06	1.45e-08	-6.87	9.29351	-0.0363	ch.17.35528401F				38274875	38274998	NC_000017.10
cg04638655	4.36e-06	1.45e-08	-6.86	9.28841	-0.318	cg04638655	MIR541	NR_030594	TSS1500	101529855	101529978	NC_000014.8
cg24512093	4.36e-06	1.45e-08	-6.86	9.28745	-0.214	cg24512093	ROBO1;ROBO1;ROBO1;ROBO1	NM_001145844;NM_001145845;NM_002941;NM_133631	Body;Body;Body;Body	78698151	78698274	NC_000003.11
ch.12.121680993R	4.36e-06	1.46e-08	-6.86	9.28633	-0.0462	ch.12.121680993R				123115040	123115163	NC_000012.11
cg03460109	4.36e-06	1.46e-08	-6.86	9.28416	-0.174	cg03460109	SORCS2	NM_020777	Body	7427313	7427436	NC_000004.11
ch.19.931611R	4.36e-06	1.46e-08	-6.86	9.28309	-0.0771	ch.19.931611R				24232430	24232553	NC_000019.9
ch.8.49616578R	4.36e-06	1.46e-08	-6.86	9.28236	-0.0407	ch.8.49616578R				49454025	49454148	NC_000008.10
cg12127159	4.39e-06	1.48e-08	-6.86	9.27267	-0.196	cg12127159				33809972	33810095	NC_000007.13
cg02268202	4.46e-06	1.51e-08	-6.85	9.25133	-0.249	cg02268202				101875543	101875666	NC_000014.8
cg04493316	4.46e-06	1.51e-08	-6.85	9.24958	-0.175	cg04493316	PRDM16;PRDM16	NM_022114;NM_199454	Body;Body	2999196	2999319	NC_000001.10
cg02720925	4.47e-06	1.51e-08	-6.85	9.24683	-0.27	cg02720925	TNRC18	NM_001080495	Body	5347820	5347943	NC_000007.13
cg00387964	4.48e-06	1.52e-08	-6.85	9.24476	-0.37	cg00387964	SORCS2	NM_020777	Body	7651935	7652058	NC_000004.11
cg10288307	4.48e-06	1.52e-08	-6.85	9.24462	-0.265	cg10288307	PTPRN2;PTPRN2;PTPRN2	NM_002847;NM_130842;NM_130843	Body;Body;Body	157563602	157563725	NC_000007.13
cg26788737	4.5e-06	1.53e-08	-6.85	9.23901	-0.165	cg26788737	C1orf55	NM_152608	Body	226184782	226184905	NC_000001.10
cg00175487	4.51e-06	1.53e-08	-6.85	9.23421	-0.251	cg00175487	MIR380;MIR299	NR_029872;NR_029841	TSS1500;Body	101490186	101490309	NC_000014.8
cg09216236	4.53e-06	1.55e-08	-6.85	9.22657	-0.15	cg09216236				65719627	65719750	NC_000001.10
cg01497434	4.53e-06	1.55e-08	-6.85	9.22609	-0.242	cg01497434	SORCS2	NM_020777	Body	7646087	7646210	NC_000004.11
cg12660813	4.54e-06	1.55e-08	-6.84	9.22363	-0.19	cg12660813	PRDM16;PRDM16	NM_022114;NM_199454	Body;Body	3192343	3192466	NC_000001.10
cg01536803	4.54e-06	1.55e-08	-6.84	9.22315	-0.255	cg01536803	PTPRN2;PTPRN2;PTPRN2	NM_002847;NM_130842;NM_130843	Body;Body;Body	157968578	157968701	NC_000007.13
ch.15.1556816R	4.55e-06	1.56e-08	-6.84	9.21874	-0.038	ch.15.1556816R	SEMA4B;SEMA4B	NM_020210;NM_198925	Body;Body	90750492	90750615	NC_000015.9
cg01448098	4.56e-06	1.57e-08	-6.84	9.21331	-0.195	cg01448098	PRDM16;PRDM16	NM_022114;NM_199454	Body;Body	3078013	3078136	NC_000001.10
cg24338513	4.57e-06	1.57e-08	-6.84	9.21185	-0.121	cg24338513				210072223	210072346	NC_000001.10
ch.10.95034807F	4.59e-06	1.58e-08	-6.84	9.20585	-0.0869	ch.10.95034807F				95044817	95044940	NC_000010.10
cg00083262	4.6e-06	1.58e-08	-6.84	9.20343	-0.0719	cg00083262				157125526	157125649	NC_000001.10
cg20255272	4.62e-06	1.59e-08	-6.84	9.19721	-0.144	cg20255272	VWA1;VWA1	NM_022834;NM_199121	Body;3'UTR	1373678	1373801	NC_000001.10
cg03247919	4.63e-06	1.6e-08	-6.84	9.19321	-0.2	cg03247919	KIR2DL4;KIR2DL4;KIR2DL4;KIR2DL4;KIR2DL4;KIR2DL4	NM_001080770;NM_002255;NM_002255;NM_001080772;NM_001080772;NM_001080770	5'UTR;1stExon;5'UTR;5'UTR;1stExon;1stExon	55315068	55315191	NC_000019.9
cg16663891	4.67e-06	1.61e-08	-6.83	9.18402	-0.293	cg16663891				66575472	66575595	NC_000003.11
ch.13.29539842F	4.76e-06	1.66e-08	-6.83	9.15916	-0.0773	ch.13.29539842F				30641842	30641965	NC_000013.10
cg19771575	4.76e-06	1.66e-08	-6.83	9.15885	-0.1	cg19771575				132358037	132358160	NC_000012.11
ch.4.77087090F	4.77e-06	1.66e-08	-6.82	9.15567	-0.0781	ch.4.77087090F				76868066	76868189	NC_000004.11
cg16282618	4.78e-06	1.66e-08	-6.82	9.15343	-0.29	cg16282618				129444501	129444624	NC_000011.9
ch.17.1730525R	4.79e-06	1.67e-08	-6.82	9.149	-0.0785	ch.17.1730525R	HELZ	NM_014877	Body	65196202	65196325	NC_000017.10
cg13251666	4.85e-06	1.7e-08	-6.82	9.13317	-0.17	cg13251666				38375485	38375608	NC_000007.13
cg20141434	4.85e-06	1.7e-08	-6.82	9.13235	-0.246	cg20141434	REXO1L2P	NR_003594	TSS200	86568078	86568201	NC_000008.10
cg21138542	4.86e-06	1.71e-08	-6.82	9.1291	-0.189	cg21138542				170581502	170581625	NC_000006.11
cg00534540	4.86e-06	1.71e-08	-6.82	9.12898	-0.163	cg00534540	PTPRN2;PTPRN2;PTPRN2	NM_002847;NM_130842;NM_130843	Body;Body;Body	157586789	157586912	NC_000007.13
cg06162872	4.86e-06	1.71e-08	-6.82	9.12896	-0.204	cg06162872				25546737	25546860	NC_000008.10
cg04904654	4.87e-06	1.71e-08	-6.82	9.1262	-0.0844	cg04904654	GSG1L	NM_001109763	TSS1500	28075596	28075719	NC_000016.9
ch.2.1028977R	4.87e-06	1.71e-08	-6.82	9.12558	-0.0612	ch.2.1028977R				43171019	43171142	NC_000002.11
cg13784855	4.9e-06	1.73e-08	-6.81	9.11741	-0.0667	cg13784855	MIR1204;PVT1	NR_031609;NR_003367	TSS1500;Body	128806938	128807061	NC_000008.10
cg02104049	4.92e-06	1.73e-08	-6.81	9.11419	-0.166	cg02104049				104665750	104665873	NC_000014.8
ch.17.1874959R	4.92e-06	1.73e-08	-6.81	9.11334	-0.0646	ch.17.1874959R				71154188	71154311	NC_000017.10
cg07314096	4.92e-06	1.73e-08	-6.81	9.11273	-0.0804	cg07314096				53714365	53714488	NC_000002.11
cg24506767	4.92e-06	1.74e-08	-6.81	9.10979	-0.0522	cg24506767	PAQR8	NM_133367	5'UTR	52264762	52264885	NC_000006.11
cg26967305	4.94e-06	1.75e-08	-6.81	9.10326	-0.256	cg26967305	KREMEN1	NM_032045	3'UTR	29563734	29563857	NC_000022.10
ch.2.4098543F	4.95e-06	1.75e-08	-6.81	9.10196	-0.132	ch.2.4098543F	PARD3B;PARD3B;PARD3B	NM_152526;NM_057177;NM_205863	Body;Body;Body	205840974	205841097	NC_000002.11
cg05940672	4.96e-06	1.76e-08	-6.81	9.09958	-0.236	cg05940672				10438486	10438609	NC_000002.11
cg02239163	4.99e-06	1.77e-08	-6.81	9.09113	-0.198	cg02239163	SORCS2	NM_020777	Body	7720084	7720207	NC_000004.11
ch.2.1894803R	4.99e-06	1.78e-08	-6.81	9.09002	-0.0644	ch.2.1894803R				85942847	85942970	NC_000002.11
cg12315311	5e-06	1.78e-08	-6.8	9.08581	-0.257	cg12315311	VSTM1	NM_198481	TSS1500	54568443	54568566	NC_000019.9
cg20084652	5.01e-06	1.79e-08	-6.8	9.08275	-0.122	cg20084652	CHID1;CHID1;CHID1;CHID1;CHID1	NM_001142674;NM_023947;NM_001142676;NM_001142675;NM_001142677	5'UTR;5'UTR;5'UTR;5'UTR;5'UTR	908683	908806	NC_000011.9
cg19486673	5.02e-06	1.79e-08	-6.8	9.07979	-0.21	cg19486673	LILRA2;LILRA2	NM_001130917;NM_006866	TSS1500;TSS1500	55085018	55085141	NC_000019.9
ch.4.183293081R	5.05e-06	1.81e-08	-6.8	9.07121	-0.214	ch.4.183293081R				183056087	183056210	NC_000004.11
cg00406369	5.05e-06	1.82e-08	-6.8	9.06606	-0.108	cg00406369				134954447	134954570	NC_000006.11
ch.2.145681601R	5.08e-06	1.83e-08	-6.8	9.05882	-0.0705	ch.2.145681601R				145965131	145965254	NC_000002.11
cg12453675	5.09e-06	1.83e-08	-6.8	9.05738	-0.0973	cg12453675	OR8G1	NM_001002905	1stExon	124120737	124120860	NC_000011.9
cg08152331	5.09e-06	1.84e-08	-6.8	9.05537	-0.0932	cg08152331				73632683	73632806	NC_000004.11
cg03146413	5.09e-06	1.84e-08	-6.8	9.05494	-0.218	cg03146413				156296744	156296867	NC_000007.13
cg08586426	5.12e-06	1.85e-08	-6.79	9.04653	-0.361	cg08586426	LMO2	NM_005574	TSS1500	33915315	33915438	NC_000011.9
cg26271435	5.12e-06	1.86e-08	-6.79	9.04629	-0.193	cg26271435				204993424	204993547	NC_000001.10
ch.13.1081090R	5.12e-06	1.86e-08	-6.79	9.04434	-0.15	ch.13.1081090R	KLF12	NM_007249	3'UTR	74268500	74268623	NC_000013.10
ch.1.201279582R	5.13e-06	1.86e-08	-6.79	9.04121	-0.0583	ch.1.201279582R				203012959	203013082	NC_000001.10
cg23077606	5.13e-06	1.87e-08	-6.79	9.04052	-0.22	cg23077606	SHANK2	NM_012309	Body	70540206	70540329	NC_000011.9
cg27078893	5.18e-06	1.89e-08	-6.79	9.02907	-0.0769	cg27078893	CLEC4E	NM_014358	TSS1500	8694216	8694339	NC_000012.11
cg19271190	5.2e-06	1.9e-08	-6.79	9.02382	-0.219	cg19271190	LST1;LST1;LST1;LST1;LST1;LST1;LST1;LST1	NR_029461;NM_007161;NM_205839;NM_205838;NM_205840;NM_001166538;NR_029462;NM_205837	Body;TSS200;5'UTR;5'UTR;TSS200;TSS200;Body;5'UTR	31554946	31555069	NC_000006.11
cg21853331	5.2e-06	1.9e-08	-6.79	9.02345	-0.152	cg21853331	SDK1;SDK1	NR_027816;NM_152744	Body;3'UTR	4308120	4308243	NC_000007.13
ch.3.72725365F	5.2e-06	1.9e-08	-6.79	9.02309	-0.0869	ch.3.72725365F				72642675	72642798	NC_000003.11
cg23339656	5.21e-06	1.91e-08	-6.78	9.01869	-0.213	cg23339656	ATG16L1;ATG16L1	NM_017974;NM_030803	TSS1500;TSS1500	234159882	234160005	NC_000002.11
cg17020497	5.22e-06	1.91e-08	-6.78	9.01698	-0.283	cg17020497				63028201	63028324	NC_000007.13
cg20972466	5.23e-06	1.92e-08	-6.78	9.01239	-0.139	cg20972466	DPEP1	NM_001128141	TSS200	89679595	89679718	NC_000016.9
cg06348826	5.26e-06	1.94e-08	-6.78	9.00316	-0.167	cg06348826	PRDM16;PRDM16	NM_022114;NM_199454	Body;Body	2994051	2994174	NC_000001.10
ch.15.77890571R	5.26e-06	1.94e-08	-6.78	9.00285	-0.0895	ch.15.77890571R				80103516	80103639	NC_000015.9
ch.10.5571894F	5.31e-06	1.96e-08	-6.78	8.99169	-0.0695	ch.10.5571894F				5581896	5582019	NC_000010.10
ch.2.88242814R	5.33e-06	1.97e-08	-6.78	8.9875	-0.217	ch.2.88242814R				88461699	88461822	NC_000002.11
cg21558614	5.33e-06	1.97e-08	-6.77	8.98516	-0.179	cg21558614				754184	754307	NC_000005.9
cg07717559	5.33e-06	1.98e-08	-6.77	8.98391	-0.291	cg07717559	RAP1GAP2;RAP1GAP2	NM_001100398;NM_015085	TSS1500;TSS1500	2699021	2699144	NC_000017.10
cg11642447	5.33e-06	1.98e-08	-6.77	8.98376	-0.0722	cg11642447				103713235	103713358	NC_000007.13
cg17311649	5.34e-06	1.98e-08	-6.77	8.98254	-0.268	cg17311649				5902873	5902996	NC_000008.10
ch.8.81283154R	5.36e-06	1.99e-08	-6.77	8.97619	-0.111	ch.8.81283154R				81120599	81120722	NC_000008.10
cg22489931	5.37e-06	2e-08	-6.77	8.97259	-0.231	cg22489931	RGMA;RGMA;RGMA;RGMA;RGMA;RGMA	NM_001166289;NM_001166288;NM_020211;NM_001166286;NM_001166283;NM_001166287	Body;Body;Body;Body;Body;Body	93595923	93596046	NC_000015.9
cg12436196	5.41e-06	2.02e-08	-6.77	8.96304	-0.23	cg12436196	PRDM16;PRDM16	NM_022114;NM_199454	Body;Body	2995301	2995424	NC_000001.10
cg07095347	5.41e-06	2.02e-08	-6.77	8.96298	-0.208	cg07095347				133253256	133253379	NC_000006.11
cg01999622	5.45e-06	2.04e-08	-6.77	8.95312	-0.277	cg01999622	PTPRN2;PTPRN2;PTPRN2	NM_002847;NM_130842;NM_130843	Body;Body;Body	157694573	157694696	NC_000007.13
cg15881107	5.47e-06	2.05e-08	-6.76	8.94749	-0.211	cg15881107				13579577	13579700	NC_000005.9
cg20984904	5.49e-06	2.06e-08	-6.76	8.94326	-0.294	cg20984904	PTPRN2;PTPRN2;PTPRN2	NM_002847;NM_130842;NM_130843	Body;Body;Body	157529335	157529458	NC_000007.13
cg05202804	5.5e-06	2.07e-08	-6.76	8.93983	-0.283	cg05202804	C19orf39	NM_175871	TSS1500	11484815	11484938	NC_000019.9
cg05666526	5.5e-06	2.07e-08	-6.76	8.93888	-0.135	cg05666526				43395875	43395998	NC_000010.10
ch.14.50896903F	5.51e-06	2.08e-08	-6.76	8.93228	-0.083	ch.14.50896903F				51827153	51827276	NC_000014.8
cg02709924	5.51e-06	2.08e-08	-6.76	8.93097	-0.262	cg02709924	NRG1;NRG1;NRG1;NRG1;NRG1;NRG1;NRG1;NRG1;NRG1;NRG1;NRG1;NRG1;NRG1;NRG1;NRG1;NRG1;NRG1	NM_013960;NM_001160005;NM_001159995;NM_013957;NM_013956;NM_004495;NM_001159999;NM_013959;NM_013962;NM_001160002;NM_001159996;NM_013964;NM_013958;NM_001160008;NM_001160001;NM_001160007;NM_001160004	Body;Body;Body;Body;Body;Body;Body;Body;Body;Body;TSS1500;Body;Body;Body;Body;Body;Body	32579011	32579134	NC_000008.10
cg10430941	5.54e-06	2.1e-08	-6.76	8.92574	-0.147	cg10430941	ANTXRL	NR_003601	TSS1500	47656773	47656896	NC_000010.10
ch.2.22557879F	5.54e-06	2.1e-08	-6.76	8.92207	-0.0848	ch.2.22557879F				22704374	22704497	NC_000002.11
ch.4.25763146F	5.56e-06	2.12e-08	-6.75	8.91553	-0.0637	ch.4.25763146F				26154048	26154171	NC_000004.11
cg14582691	5.56e-06	2.12e-08	-6.75	8.91485	-0.291	cg14582691	PTPRN2;PTPRN2;PTPRN2	NM_002847;NM_130842;NM_130843	Body;Body;Body	157695026	157695149	NC_000007.13
cg26028371	5.56e-06	2.12e-08	-6.75	8.91337	-0.228	cg26028371				76163007	76163130	NC_000018.9
cg01256260	5.6e-06	2.14e-08	-6.75	8.90292	-0.112	cg01256260				43729657	43729780	NC_000021.8
cg00408567	5.62e-06	2.16e-08	-6.75	8.8978	-0.131	cg00408567	GALNT10;GALNT10	NM_198321;NM_017540	Body;Body	153785262	153785385	NC_000005.9
cg02352369	5.64e-06	2.17e-08	-6.75	8.89331	-0.17	cg02352369				97029475	97029598	NC_000011.9
cg06013494	5.64e-06	2.17e-08	-6.75	8.8929	-0.283	cg06013494	CD300LB	NM_174892	TSS1500	72528764	72528887	NC_000017.10
ch.9.1059422R	5.64e-06	2.17e-08	-6.75	8.89185	-0.206	ch.9.1059422R				83693653	83693776	NC_000009.11
cg09852918	5.66e-06	2.18e-08	-6.75	8.88841	-0.253	cg09852918	CST7	NM_003650	TSS200	24929822	24929945	NC_000020.10
cg27006721	5.67e-06	2.19e-08	-6.75	8.8834	-0.155	cg27006721	ARHGAP22	NM_021226	Body	49760566	49760689	NC_000010.10
cg14429427	5.67e-06	2.19e-08	-6.74	8.88248	-0.227	cg14429427	LPAR1;LPAR1	NM_001401;NM_057159	5'UTR;5'UTR	113785563	113785686	NC_000009.11
cg21758773	5.68e-06	2.2e-08	-6.74	8.87732	-0.289	cg21758773	HLA-E	NM_005516	Body	30458730	30458853	NC_000006.11
cg17747619	5.71e-06	2.21e-08	-6.74	8.87234	-0.19	cg17747619				9604340	9604463	NC_000004.11
cg25273707	5.73e-06	2.22e-08	-6.74	8.86698	-0.218	cg25273707				76037066	76037189	NC_000011.9
ch.14.1168716F	5.75e-06	2.23e-08	-6.74	8.86295	-0.0676	ch.14.1168716F				77543787	77543910	NC_000014.8
cg13762704	5.76e-06	2.24e-08	-6.74	8.85932	-0.195	cg13762704	LILRB1;LILRB1;LILRB1;LILRB1	NM_001081639;NM_006669;NM_001081638;NM_001081637	TSS200;5'UTR;TSS200;TSS1500	55141723	55141846	NC_000019.9
cg21389924	5.76e-06	2.24e-08	-6.74	8.8589	-0.118	cg21389924				12809614	12809737	NC_000003.11
cg05615856	5.76e-06	2.24e-08	-6.74	8.85883	-0.186	cg05615856	HCG27	NR_026791	Body	31171517	31171640	NC_000006.11
cg00537335	5.76e-06	2.24e-08	-6.74	8.85818	-0.192	cg00537335	PTPRN2;PTPRN2;PTPRN2	NM_002847;NM_130842;NM_130843	Body;Body;Body	157989340	157989463	NC_000007.13
ch.10.2535095F	5.79e-06	2.27e-08	-6.74	8.84872	-0.084	ch.10.2535095F				120437770	120437893	NC_000010.10
cg14055212	5.85e-06	2.29e-08	-6.73	8.83636	-0.2	cg14055212	LHFPL3	NM_199000	Body	104445585	104445708	NC_000007.13
cg21147167	5.85e-06	2.3e-08	-6.73	8.83486	-0.0725	cg21147167				146491153	146491276	NC_000003.11
ch.9.107006705R	5.85e-06	2.3e-08	-6.73	8.83391	-0.0481	ch.9.107006705R				107966884	107967007	NC_000009.11
cg04135434	5.86e-06	2.3e-08	-6.73	8.83195	-0.169	cg04135434	PTPRN2;PTPRN2;PTPRN2	NM_002847;NM_130842;NM_130843	Body;Body;Body	157640163	157640286	NC_000007.13
cg02163885	5.88e-06	2.32e-08	-6.73	8.82679	-0.283	cg02163885				27729346	27729469	NC_000006.11
cg23488198	5.88e-06	2.32e-08	-6.73	8.82603	-0.265	cg23488198				2537496	2537619	NC_000005.9
cg11257728	5.88e-06	2.32e-08	-6.73	8.82524	-0.307	cg11257728	PARVG;PARVG;PARVG;PARVG;PARVG;PARVG;PARVG	NM_001137605;NR_024427;NM_001137606;NR_024428;NR_024426;NM_022141;NM_001137606	5'UTR;Body;5'UTR;Body;Body;5'UTR;1stExon	44577265	44577388	NC_000022.10
cg22628926	5.89e-06	2.33e-08	-6.73	8.82237	-0.15	cg22628926	SLC25A11;RNF167;SLC25A11;SLC25A11	NM_001165418;NM_015528;NM_001165417;NM_003562	TSS1500;Body;TSS1500;TSS1500	4844700	4844823	NC_000017.10
ch.7.134603089F	5.99e-06	2.38e-08	-6.72	8.79979	-0.0881	ch.7.134603089F				134952549	134952672	NC_000007.13
cg19453686	6.02e-06	2.4e-08	-6.72	8.7936	-0.184	cg19453686	TC2N	NM_001128596	TSS1500	92334271	92334394	NC_000014.8
cg11833003	6.05e-06	2.42e-08	-6.72	8.78481	-0.116	cg11833003	ARHGEF4;ARHGEF4	NM_032995;NM_015320	Body;Body	131795482	131795605	NC_000002.11
cg27542729	6.06e-06	2.42e-08	-6.72	8.78241	-0.224	cg27542729				177850564	177850687	NC_000001.10
cg10872075	6.06e-06	2.43e-08	-6.72	8.78081	-0.263	cg10872075				106362691	106362814	NC_000014.8
cg21839211	6.09e-06	2.44e-08	-6.71	8.77409	-0.285	cg21839211				167508041	167508164	NC_000006.11
ch.17.1575954R	6.09e-06	2.45e-08	-6.71	8.7728	-0.17	ch.17.1575954R				59575089	59575212	NC_000017.10
cg14212852	6.09e-06	2.45e-08	-6.71	8.77218	-0.112	cg14212852	KCNMB3;KCNMB3	NM_001163677;NM_171828	Body;Body	178980938	178981061	NC_000003.11
cg26967792	6.1e-06	2.45e-08	-6.71	8.77025	-0.263	cg26967792				53257327	53257450	NC_000007.13
cg04663017	6.11e-06	2.46e-08	-6.71	8.76851	-0.178	cg04663017	BAIAP3	NM_003933	Body	1391501	1391624	NC_000016.9
cg07015608	6.15e-06	2.48e-08	-6.71	8.75985	-0.252	cg07015608	PTPRN2;PTPRN2;PTPRN2	NM_002847;NM_130842;NM_130843	Body;Body;Body	158114303	158114426	NC_000007.13
cg26587014	6.18e-06	2.49e-08	-6.71	8.75553	-0.116	cg26587014				45264376	45264499	NC_000019.9
cg05895618	6.19e-06	2.5e-08	-6.71	8.75209	-0.176	cg05895618	CSRP3;CSRP3	NM_001127656;NM_003476	5'UTR;5'UTR	19222395	19222518	NC_000011.9
cg14646983	6.24e-06	2.52e-08	-6.7	8.7424	-0.154	cg14646983				34602974	34603097	NC_000009.11
cg13305823	6.24e-06	2.53e-08	-6.7	8.74105	-0.151	cg13305823	MAS1L	NM_052967	1stExon	29454557	29454680	NC_000006.11
cg15711772	6.24e-06	2.53e-08	-6.7	8.74066	-0.099	cg15711772	VWA3B	NM_144992	Body	98756447	98756570	NC_000002.11
cg19087104	6.26e-06	2.54e-08	-6.7	8.73655	-0.182	cg19087104	ATP2B4;ATP2B4	NM_001001396;NM_001684	5'UTR;5'UTR	203643746	203643869	NC_000001.10
cg01438291	6.26e-06	2.54e-08	-6.7	8.73597	-0.262	cg01438291				71567175	71567298	NC_000011.9
ch.2.20642108R	6.26e-06	2.54e-08	-6.7	8.73469	-0.122	ch.2.20642108R				20778627	20778750	NC_000002.11
cg09999700	6.26e-06	2.55e-08	-6.7	8.73341	-0.149	cg09999700				93695604	93695727	NC_000015.9
cg09652526	6.26e-06	2.55e-08	-6.7	8.73205	-0.27	cg09652526	ZNF831	NM_178457	3'UTR	57833352	57833475	NC_000020.10
cg17900199	6.3e-06	2.57e-08	-6.7	8.72568	-0.12	cg17900199	WDR37	NM_014023	Body	1156548	1156671	NC_000010.10
ch.17.1457304R	6.3e-06	2.57e-08	-6.7	8.7253	-0.0331	ch.17.1457304R	AKAP1	NM_003488	Body	55195361	55195484	NC_000017.10
cg07267845	6.32e-06	2.58e-08	-6.7	8.71918	-0.283	cg07267845	PTPRN2;PTPRN2;PTPRN2	NM_002847;NM_130842;NM_130843	Body;Body;Body	157345566	157345689	NC_000007.13
cg07122905	6.34e-06	2.6e-08	-6.7	8.71425	-0.178	cg07122905	TC2N;TC2N	NM_001128596;NM_001128596	1stExon;5'UTR	92333765	92333888	NC_000014.8
ch.13.32987270F	6.36e-06	2.6e-08	-6.69	8.7107	-0.127	ch.13.32987270F				34089270	34089393	NC_000013.10
ch.8.2197061F	6.37e-06	2.61e-08	-6.69	8.70842	-0.285	ch.8.2197061F				109278439	109278562	NC_000008.10
ch.14.55428957F	6.38e-06	2.62e-08	-6.69	8.7048	-0.0327	ch.14.55428957F				56359204	56359327	NC_000014.8
ch.22.740407F	6.41e-06	2.64e-08	-6.69	8.69769	-0.0408	ch.22.740407F	RANGAP1	NM_002883	Body	41649341	41649464	NC_000022.10
ch.4.125556998F	6.43e-06	2.65e-08	-6.69	8.6942	-0.0598	ch.4.125556998F				125337548	125337671	NC_000004.11
cg12867156	6.43e-06	2.66e-08	-6.69	8.69141	-0.229	cg12867156	SDK1;SDK1	NR_027816;NM_152744	Body;Body	4218211	4218334	NC_000007.13
cg15440376	6.45e-06	2.67e-08	-6.69	8.68543	-0.229	cg15440376				188101115	188101238	NC_000004.11
cg13102120	6.45e-06	2.67e-08	-6.69	8.68436	-0.153	cg13102120	CRADD	NM_003805	TSS1500	94070836	94070959	NC_000012.11
cg08352774	6.45e-06	2.68e-08	-6.69	8.68331	-0.192	cg08352774	TMEM181	NM_020823	Body	158985825	158985948	NC_000006.11
cg19318537	6.46e-06	2.69e-08	-6.69	8.68023	-0.102	cg19318537				120483833	120483956	NC_000011.9
cg06757928	6.5e-06	2.7e-08	-6.68	8.67351	-0.205	cg06757928				2811411	2811534	NC_000001.10
cg12598054	6.5e-06	2.71e-08	-6.68	8.67308	-0.195	cg12598054	SORCS2;PSAPL1	NM_020777;NM_001085382	Body;TSS1500	7437156	7437279	NC_000004.11
cg18884447	6.53e-06	2.72e-08	-6.68	8.66731	-0.181	cg18884447				105018912	105019035	NC_000014.8
cg10487221	6.55e-06	2.73e-08	-6.68	8.66241	-0.241	cg10487221	CDH4	NM_001794	Body	60119551	60119674	NC_000020.10
ch.10.1515233F	6.55e-06	2.74e-08	-6.68	8.66113	-0.0772	ch.10.1515233F	UNC5B	NM_170744	Body	73039321	73039444	NC_000010.10
cg09251328	6.56e-06	2.74e-08	-6.68	8.66008	-0.166	cg09251328	OAZ3;OAZ3	NM_001134939;NM_016178	Body;Body	151741997	151742120	NC_000001.10
cg15746620	6.56e-06	2.74e-08	-6.68	8.65896	-0.232	cg15746620	EMR3	NM_032571	TSS200	14785849	14785972	NC_000019.9
cg17486314	6.56e-06	2.75e-08	-6.68	8.65871	-0.217	cg17486314	BACH2;BACH2	NM_021813;NM_001170794	5'UTR;5'UTR	90778227	90778350	NC_000006.11
cg22388472	6.57e-06	2.75e-08	-6.68	8.65637	-0.203	cg22388472				2365763	2365886	NC_000001.10
ch.5.2255319R	6.64e-06	2.79e-08	-6.68	8.64293	-0.0711	ch.5.2255319R				123799603	123799726	NC_000005.9
cg11541382	6.65e-06	2.79e-08	-6.67	8.64148	-0.156	cg11541382	GIMAP6;GIMAP6	NR_024115;NM_024711	Body;5'UTR	150328663	150328786	NC_000007.13
cg04063166	6.73e-06	2.85e-08	-6.67	8.62319	-0.232	cg04063166	KCNA4	NM_002233	5'UTR	30034452	30034575	NC_000011.9
cg17999865	6.73e-06	2.85e-08	-6.67	8.62268	-0.0619	cg17999865				72004944	72005067	NC_000003.11
cg00398500	6.73e-06	2.85e-08	-6.67	8.62244	-0.175	cg00398500	SLC2A9;SLC2A9	NM_001001290;NM_001001290	1stExon;5'UTR	10041776	10041899	NC_000004.11
cg08208133	6.73e-06	2.85e-08	-6.67	8.62126	-0.234	cg08208133	HTR3A;HTR3A;HTR3A	NM_001161772;NM_000869;NM_213621	TSS200;Body;Body	113848161	113848284	NC_000011.9
cg27113548	6.73e-06	2.85e-08	-6.67	8.62086	-0.181	cg27113548				106354912	106355035	NC_000014.8
cg02848072	6.73e-06	2.85e-08	-6.67	8.62078	-0.124	cg02848072				86556171	86556294	NC_000008.10
cg00830435	6.76e-06	2.87e-08	-6.67	8.61388	-0.269	cg00830435				2918526	2918649	NC_000001.10
ch.15.76992553F	6.78e-06	2.88e-08	-6.67	8.6115	-0.0697	ch.15.76992553F				79205498	79205621	NC_000015.9
cg06282863	6.79e-06	2.88e-08	-6.67	8.60967	-0.229	cg06282863	SHISA9	NM_001145204	3'UTR	13329451	13329574	NC_000016.9
cg03985484	6.8e-06	2.9e-08	-6.66	8.60577	-0.131	cg03985484	SNTG2	NM_018968	Body	1163489	1163612	NC_000002.11
cg04921646	6.83e-06	2.92e-08	-6.66	8.59934	-0.165	cg04921646				2851502	2851625	NC_000001.10
cg16737749	6.83e-06	2.92e-08	-6.66	8.59887	-0.244	cg16737749	MAPK10	NM_002753	5'UTR	87308061	87308184	NC_000004.11
cg19284751	6.83e-06	2.92e-08	-6.66	8.59866	-0.242	cg19284751	MARCO;MARCO	NM_006770;NM_006770	1stExon;5'UTR	119699789	119699912	NC_000002.11
cg03900492	6.84e-06	2.93e-08	-6.66	8.59431	-0.302	cg03900492	PTPRN2;PTPRN2;PTPRN2	NM_002847;NM_130842;NM_130843	Body;Body;Body	157345659	157345782	NC_000007.13
ch.21.45966675F	6.84e-06	2.93e-08	-6.66	8.59392	-0.184	ch.21.45966675F				47142247	47142370	NC_000021.8
cg21518974	6.84e-06	2.93e-08	-6.66	8.59355	-0.0929	cg21518974	CADM2;CADM2	NM_001167675;NM_001167674	Body;Body	85553266	85553389	NC_000003.11
cg27512316	6.85e-06	2.94e-08	-6.66	8.59103	-0.224	cg27512316	SCARA3;SCARA3	NM_182826;NM_016240	Body;Body	27516631	27516754	NC_000008.10
ch.2.171328329F	6.89e-06	2.97e-08	-6.66	8.58242	-0.0721	ch.2.171328329F				171620083	171620206	NC_000002.11
cg21606744	6.89e-06	2.97e-08	-6.66	8.58146	-0.127	cg21606744				64074849	64074972	NC_000008.10
cg02844593	6.91e-06	2.98e-08	-6.66	8.5769	-0.302	cg02844593	CACNA2D3	NM_018398	Body	54579548	54579671	NC_000003.11
ch.2.223778692R	6.92e-06	2.99e-08	-6.65	8.57444	-0.0292	ch.2.223778692R				224070448	224070571	NC_000002.11
cg13353015	6.93e-06	2.99e-08	-6.65	8.57272	-0.0947	cg13353015	CSMD2	NM_052896	Body	34547254	34547377	NC_000001.10
cg27660192	6.93e-06	3e-08	-6.65	8.5715	-0.154	cg27660192				4258933	4259056	NC_000011.9
cg06470727	6.94e-06	3.01e-08	-6.65	8.56787	-0.183	cg06470727	OTOF	NM_194248	Body	26723062	26723185	NC_000002.11
ch.16.48460639F	6.95e-06	3.01e-08	-6.65	8.56626	-0.223	ch.16.48460639F				49903138	49903261	NC_000016.9
cg03297731	6.95e-06	3.02e-08	-6.65	8.56524	-0.164	cg03297731	GDPD3;LOC100271831	NM_024307;NR_027081	Body;TSS1500	30124293	30124416	NC_000016.9
ch.7.1905850F	6.97e-06	3.03e-08	-6.65	8.561	-0.179	ch.7.1905850F	CLDN12	NM_012129	5'UTR	90038364	90038487	NC_000007.13
cg03257417	6.99e-06	3.04e-08	-6.65	8.55812	-0.262	cg03257417				111189871	111189994	NC_000001.10
cg17165848	6.99e-06	3.05e-08	-6.65	8.55614	-0.276	cg17165848	WIPF1;WIPF1	NM_003387;NM_001077269	5'UTR;5'UTR	175462452	175462575	NC_000002.11
cg09897604	7.03e-06	3.06e-08	-6.65	8.54988	-0.24	cg09897604	WDFY4;WDFY4	NM_020945;NM_020945	5'UTR;1stExon	49893549	49893672	NC_000010.10
cg13935485	7.04e-06	3.07e-08	-6.65	8.54832	-0.17	cg13935485				3177823	3177946	NC_000005.9
cg11769925	7.05e-06	3.08e-08	-6.65	8.54606	-0.167	cg11769925				80301560	80301683	NC_000008.10
cg07989373	7.05e-06	3.08e-08	-6.65	8.54481	-0.103	cg07989373				50076374	50076497	NC_000015.9
cg08479752	7.07e-06	3.09e-08	-6.65	8.54125	-0.286	cg08479752	VSTM1	NM_198481	TSS200	54567279	54567402	NC_000019.9
ch.11.1352825R	7.07e-06	3.09e-08	-6.65	8.54087	-0.055	ch.11.1352825R				66490823	66490946	NC_000011.9
cg13342710	7.07e-06	3.1e-08	-6.64	8.53878	-0.232	cg13342710	MYLK;MYLK;MYLK;MYLK	NM_053028;NM_053025;NM_053027;NM_053026	Body;Body;Body;Body	123407570	123407693	NC_000003.11
cg15320998	7.09e-06	3.11e-08	-6.64	8.53598	-0.235	cg15320998	ZNF212	NM_012256	TSS1500	148936039	148936162	NC_000007.13
cg09759737	7.13e-06	3.13e-08	-6.64	8.52819	-0.207	cg09759737	PTPRN2;PTPRN2;PTPRN2	NM_002847;NM_130842;NM_130843	Body;Body;Body	158037881	158038004	NC_000007.13
cg10879854	7.14e-06	3.14e-08	-6.64	8.52646	-0.313	cg10879854	PTPRN2;PTPRN2;PTPRN2	NM_002847;NM_130842;NM_130843	Body;Body;Body	157873854	157873977	NC_000007.13
cg01415903	7.14e-06	3.14e-08	-6.64	8.52472	-0.207	cg01415903				155913440	155913563	NC_000007.13
cg08106961	7.14e-06	3.15e-08	-6.64	8.5238	-0.156	cg08106961	GRIK3	NM_000831	Body	37355452	37355575	NC_000001.10
ch.3.2456622F	7.16e-06	3.16e-08	-6.64	8.52006	-0.101	ch.3.2456622F	OSBPL11	NM_022776	Body	125269750	125269873	NC_000003.11
ch.16.406779R	7.2e-06	3.18e-08	-6.64	8.51297	-0.0714	ch.16.406779R	CLEC16A	NM_015226	Body	11063656	11063779	NC_000016.9
cg05765796	7.26e-06	3.21e-08	-6.63	8.50278	-0.234	cg05765796				155971123	155971246	NC_000007.13
cg05573434	7.28e-06	3.23e-08	-6.63	8.49935	-0.198	cg05573434	SORCS2	NM_020777	Body	7648540	7648663	NC_000004.11
cg00367649	7.31e-06	3.24e-08	-6.63	8.49534	-0.189	cg00367649				66702975	66703098	NC_000003.11
cg05513576	7.31e-06	3.25e-08	-6.63	8.49328	-0.252	cg05513576				8692935	8693058	NC_000004.11
cg00846554	7.32e-06	3.25e-08	-6.63	8.49196	-0.217	cg00846554	PHACTR1	NM_030948	Body	12748001	12748124	NC_000006.11
cg01771065	7.32e-06	3.25e-08	-6.63	8.49128	-0.253	cg01771065				102102407	102102530	NC_000014.8
cg19603134	7.34e-06	3.27e-08	-6.63	8.48626	-0.32	cg19603134	PARVG;PARVG;PARVG;PARVG;PARVG;PARVG	NM_001137605;NR_024427;NM_001137606;NR_024428;NR_024426;NM_022141	5'UTR;Body;TSS200;Body;Body;5'UTR	44577240	44577363	NC_000022.10
cg23912081	7.34e-06	3.27e-08	-6.63	8.48491	-0.186	cg23912081				4156091	4156214	NC_000002.11
cg01580044	7.34e-06	3.28e-08	-6.63	8.48393	-0.111	cg01580044	PHTF1	NM_006608	Body	114300656	114300779	NC_000001.10
cg23699918	7.35e-06	3.28e-08	-6.63	8.4822	-0.142	cg23699918	GNASAS	NR_002785	Body	57408730	57408853	NC_000020.10
cg25061349	7.36e-06	3.29e-08	-6.63	8.48008	-0.159	cg25061349	ZNF318	NM_014345	TSS1500	43337791	43337914	NC_000006.11
cg10795646	7.37e-06	3.3e-08	-6.63	8.47771	-0.166	cg10795646				151975566	151975689	NC_000001.10
cg08670465	7.37e-06	3.3e-08	-6.63	8.47708	-0.264	cg08670465	LCP2	NM_005565	TSS1500	169725100	169725223	NC_000005.9
cg27526774	7.37e-06	3.3e-08	-6.63	8.47687	-0.16	cg27526774				235099089	235099212	NC_000001.10
cg13912824	7.37e-06	3.3e-08	-6.63	8.47559	-0.279	cg13912824	PTPRN2;PTPRN2;PTPRN2	NM_002847;NM_130842;NM_130843	Body;Body;Body	157346224	157346347	NC_000007.13
cg12530994	7.4e-06	3.32e-08	-6.62	8.47149	-0.337	cg12530994	AKR1C3	NM_003739	Body	5136782	5136905	NC_000010.10
cg11356247	7.41e-06	3.33e-08	-6.62	8.46824	-0.247	cg11356247	PTPRN2;PTPRN2;PTPRN2	NM_002847;NM_130842;NM_130843	Body;Body;Body	157744347	157744470	NC_000007.13
cg10155026	7.42e-06	3.34e-08	-6.62	8.46608	-0.153	cg10155026	FGF6	NM_020996	Body	4553029	4553152	NC_000012.11
cg26861995	7.42e-06	3.34e-08	-6.62	8.46541	-0.217	cg26861995	RUVBL1	NM_003707	Body	127831673	127831796	NC_000003.11
ch.4.125594887R	7.43e-06	3.34e-08	-6.62	8.46466	-0.135	ch.4.125594887R				125375437	125375560	NC_000004.11
cg26972937	7.44e-06	3.35e-08	-6.62	8.46158	-0.0545	cg26972937	ICAM3	NM_002162	TSS1500	10450862	10450985	NC_000019.9
cg11878955	7.46e-06	3.36e-08	-6.62	8.45848	-0.259	cg11878955				6663896	6664019	NC_000019.9
cg08157575	7.47e-06	3.37e-08	-6.62	8.45671	-0.193	cg08157575				101660727	101660850	NC_000014.8
cg23631556	7.49e-06	3.38e-08	-6.62	8.45214	-0.265	cg23631556	PTPRN2;PTPRN2;PTPRN2	NM_002847;NM_130842;NM_130843	Body;Body;Body	157340507	157340630	NC_000007.13
cg00214970	7.5e-06	3.39e-08	-6.62	8.45022	-0.233	cg00214970	SPHKAP;SPHKAP	NM_030623;NM_001142644	TSS1500;TSS1500	229047701	229047824	NC_000002.11
cg16807961	7.51e-06	3.4e-08	-6.62	8.44845	-0.243	cg16807961	RAP1GAP2;RAP1GAP2	NM_015085;NM_001100398	1stExon;1stExon	2699860	2699983	NC_000017.10
cg21691065	7.51e-06	3.4e-08	-6.62	8.44682	-0.233	cg21691065				2804835	2804958	NC_000001.10
cg26159860	7.52e-06	3.41e-08	-6.62	8.44512	-0.232	cg26159860				133469193	133469316	NC_000011.9
cg13701910	7.52e-06	3.41e-08	-6.62	8.44441	-0.0914	cg13701910				4174368	4174491	NC_000010.10
cg21235179	7.53e-06	3.42e-08	-6.62	8.44096	-0.092	cg21235179				79325224	79325347	NC_000017.10
cg03893913	7.53e-06	3.42e-08	-6.62	8.4408	-0.298	cg03893913	SNTG2	NM_018968	Body	1234178	1234301	NC_000002.11
cg05817709	7.53e-06	3.42e-08	-6.62	8.44065	-0.245	cg05817709	RARRES3	NM_004585	TSS200	63304098	63304221	NC_000011.9
cg03519011	7.53e-06	3.43e-08	-6.62	8.43964	-0.191	cg03519011				12342070	12342193	NC_000006.11
cg12720971	7.57e-06	3.45e-08	-6.61	8.43182	-0.207	cg12720971	PRSSL1	NM_214710	TSS200	695642	695765	NC_000019.9
cg13011961	7.58e-06	3.46e-08	-6.61	8.43099	-0.235	cg13011961				67291183	67291306	NC_000003.11
cg11669284	7.65e-06	3.5e-08	-6.61	8.41912	-0.22	cg11669284	WDR70	NM_018034	Body	37721782	37721905	NC_000005.9
cg08248003	7.66e-06	3.5e-08	-6.61	8.41728	-0.396	cg08248003				17632043	17632166	NC_000005.9
cg00678286	7.66e-06	3.51e-08	-6.61	8.4167	-0.252	cg00678286				155623836	155623959	NC_000007.13
cg12996417	7.67e-06	3.51e-08	-6.61	8.41462	-0.13	cg12996417	PRSS48	NM_183375	TSS1500	152198109	152198232	NC_000004.11
cg23214755	7.7e-06	3.53e-08	-6.61	8.41017	-0.288	cg23214755	E2F6;E2F6;E2F6;E2F6;E2F6	NR_003094;NR_003092;NR_003095;NM_198256;NR_003093	TSS1500;TSS1500;TSS1500;TSS1500;TSS1500	11607042	11607165	NC_000002.11
cg12178431	7.7e-06	3.54e-08	-6.61	8.40818	-0.187	cg12178431	FGD5	NM_152536	1stExon	14860764	14860887	NC_000003.11
ch.2.1903814R	7.71e-06	3.54e-08	-6.61	8.40592	-0.089	ch.2.1903814R	POLR1A	NM_015425	Body	86274157	86274280	NC_000002.11
cg08284263	7.73e-06	3.56e-08	-6.6	8.40175	-0.289	cg08284263				92958627	92958750	NC_000010.10
ch.4.171062660F	7.74e-06	3.57e-08	-6.6	8.40009	-0.0439	ch.4.171062660F				170826085	170826208	NC_000004.11
cg17720021	7.74e-06	3.57e-08	-6.6	8.39954	-0.191	cg17720021	IGSF21	NM_032880	Body	18691990	18692113	NC_000001.10
cg05023447	7.77e-06	3.59e-08	-6.6	8.39342	-0.0814	cg05023447	RBM14	NM_006328	Body	66385435	66385558	NC_000011.9
cg08428292	7.84e-06	3.63e-08	-6.6	8.38377	-0.26	cg08428292				85981373	85981496	NC_000016.9
cg03848421	7.84e-06	3.63e-08	-6.6	8.3835	-0.179	cg03848421				98508050	98508173	NC_000010.10
cg11803278	7.85e-06	3.63e-08	-6.6	8.38211	-0.267	cg11803278	PTPRN2;PTPRN2;PTPRN2	NM_002847;NM_130842;NM_130843	Body;Body;Body	157951799	157951922	NC_000007.13
cg26211349	7.87e-06	3.64e-08	-6.6	8.37907	-0.139	cg26211349	HRNBP3	NM_001082575	5'UTR	77404555	77404678	NC_000017.10
cg27303185	7.88e-06	3.65e-08	-6.6	8.37702	-0.299	cg27303185	PRAME;PRAME;LOC648691;PRAME;PRAME;PRAME	NM_206953;NM_006115;NR_027426;NM_206954;NM_206955;NM_206956	5'UTR;5'UTR;TSS1500;5'UTR;5'UTR;5'UTR	22901267	22901390	NC_000022.10
cg19009471	7.88e-06	3.66e-08	-6.6	8.3755	-0.226	cg19009471				101908998	101909121	NC_000014.8
cg02660277	7.9e-06	3.67e-08	-6.6	8.37239	-0.272	cg02660277	PTPRN2;PTPRN2;PTPRN2	NM_002847;NM_130842;NM_130843	Body;Body;Body	157438616	157438739	NC_000007.13
cg19491207	7.91e-06	3.67e-08	-6.6	8.37133	-0.325	cg19491207	SNTG2	NM_018968	Body	1163050	1163173	NC_000002.11
cg27470213	7.91e-06	3.67e-08	-6.6	8.3712	-0.0811	cg27470213	LGALS3BP	NM_005567	Body	76967695	76967818	NC_000017.10
cg18422587	7.92e-06	3.68e-08	-6.59	8.36852	-0.286	cg18422587				3134670	3134793	NC_000007.13
cg00157439	7.95e-06	3.7e-08	-6.59	8.36239	-0.181	cg00157439	SMOC2;SMOC2	NM_022138;NM_001166412	Body;Body	168936684	168936807	NC_000006.11
cg23386659	7.95e-06	3.71e-08	-6.59	8.3609	-0.142	cg23386659	PRTN3	NM_002777	TSS200	840950	841073	NC_000019.9
cg05711445	7.95e-06	3.71e-08	-6.59	8.36088	-0.229	cg05711445	TBXAS1;TBXAS1;TBXAS1;TBXAS1;TBXAS1;TBXAS1	NM_030984;NM_001061;NM_001130966;NM_001166253;NM_001166254;NR_029394	TSS200;TSS200;5'UTR;TSS200;5'UTR;TSS200	139528855	139528978	NC_000007.13
cg02104138	7.96e-06	3.71e-08	-6.59	8.35971	-0.298	cg02104138				163187595	163187718	NC_000005.9
cg11334728	7.98e-06	3.73e-08	-6.59	8.35645	-0.199	cg11334728	GALNT9	NM_001122636	Body	132697723	132697846	NC_000012.11
ch.6.144195587R	7.99e-06	3.74e-08	-6.59	8.35411	-0.0346	ch.6.144195587R				144153894	144154017	NC_000006.11
cg06555227	8e-06	3.74e-08	-6.59	8.35231	-0.274	cg06555227	PTPRN2;PTPRN2;PTPRN2	NM_002847;NM_130842;NM_130843	Body;Body;Body	157366979	157367102	NC_000007.13
cg14743346	8e-06	3.74e-08	-6.59	8.35185	-0.198	cg14743346	DERL1;DERL1	NM_024295;NM_001134671	Body;Body	124050185	124050308	NC_000008.10
cg15000071	8.03e-06	3.76e-08	-6.59	8.34694	-0.179	cg15000071	EPHB1	NM_004441	Body	134889493	134889616	NC_000003.11
cg26558417	8.03e-06	3.76e-08	-6.59	8.34679	-0.231	cg26558417				2491370	2491493	NC_000005.9
cg03784048	8.03e-06	3.77e-08	-6.59	8.34554	-0.252	cg03784048				9229746	9229869	NC_000016.9
cg13456960	8.04e-06	3.77e-08	-6.59	8.344	-0.266	cg13456960	KDM4B	NM_015015	Body	5139479	5139602	NC_000019.9
cg17590499	8.07e-06	3.8e-08	-6.59	8.33793	-0.197	cg17590499				6892980	6893103	NC_000007.13
cg12581549	8.12e-06	3.82e-08	-6.58	8.33105	-0.188	cg12581549	CHST8;CHST8;CHST8	NM_001127895;NM_022467;NM_001127896	3'UTR;3'UTR;3'UTR	34264076	34264199	NC_000019.9
ch.12.2538228F	8.12e-06	3.83e-08	-6.58	8.33024	-0.0896	ch.12.2538228F	KDM2B;KDM2B	NM_032590;NM_001005366	Body;Body	122002639	122002762	NC_000012.11
cg08892455	8.12e-06	3.83e-08	-6.58	8.32986	-0.164	cg08892455				1231715	1231838	NC_000017.10
cg17269565	8.14e-06	3.84e-08	-6.58	8.32761	-0.0905	cg17269565				80940180	80940303	NC_000015.9
cg02888060	8.18e-06	3.86e-08	-6.58	8.32169	-0.231	cg02888060	SNTG2	NM_018968	Body	1234687	1234810	NC_000002.11
cg20181209	8.19e-06	3.87e-08	-6.58	8.32042	-0.173	cg20181209	RPS6KA2;RPS6KA2	NM_021135;NM_001006932	Body;Body	166859733	166859856	NC_000006.11
ch.22.30020508R	8.19e-06	3.87e-08	-6.58	8.32006	-0.0562	ch.22.30020508R				31690508	31690631	NC_000022.10
cg00575674	8.19e-06	3.87e-08	-6.58	8.31954	-0.215	cg00575674				61314297	61314420	NC_000001.10
ch.2.2570960F	8.2e-06	3.87e-08	-6.58	8.31839	-0.0557	ch.2.2570960F				123152930	123153053	NC_000002.11
cg03845363	8.2e-06	3.88e-08	-6.58	8.3168	-0.178	cg03845363	TOM1L2;TOM1L2	NM_001033551;NM_001082968	Body;Body	17753516	17753639	NC_000017.10
cg25738326	8.22e-06	3.89e-08	-6.58	8.31302	-0.228	cg25738326				75463903	75464026	NC_000015.9
cg01261503	8.23e-06	3.9e-08	-6.58	8.31186	-0.0618	cg01261503	POLG2	NM_007215	TSS1500	62493599	62493722	NC_000017.10
cg11656405	8.23e-06	3.9e-08	-6.58	8.31045	-0.153	cg11656405	TEC	NM_003215	Body	48188522	48188645	NC_000004.11
cg08242024	8.3e-06	3.95e-08	-6.57	8.29982	-0.24	cg08242024	PTPRN2;PTPRN2;PTPRN2	NM_002847;NM_130842;NM_130843	Body;Body;Body	157551111	157551234	NC_000007.13
cg04223832	8.31e-06	3.96e-08	-6.57	8.29612	-0.19	cg04223832	MIR655	NR_030391	TSS200	101515855	101515978	NC_000014.8
cg24957628	8.31e-06	3.97e-08	-6.57	8.29514	-0.153	cg24957628	ODZ4	NM_001098816	Body	78664909	78665032	NC_000011.9
cg14191953	8.32e-06	3.98e-08	-6.57	8.29167	-0.193	cg14191953				107048701	107048824	NC_000014.8
cg09027472	8.35e-06	4e-08	-6.57	8.28764	-0.233	cg09027472	PTPRN2;PTPRN2;PTPRN2	NM_002847;NM_130842;NM_130843	Body;Body;Body	157981337	157981460	NC_000007.13
cg20400795	8.39e-06	4.03e-08	-6.57	8.28005	-0.1	cg20400795	ZNF605;ZNF605	NM_183238;NM_001164715	Body;Body	133516439	133516562	NC_000012.11
cg02855558	8.4e-06	4.03e-08	-6.57	8.27889	-0.337	cg02855558	PTPRN2;PTPRN2;PTPRN2	NM_002847;NM_130842;NM_130843	Body;Body;Body	158107723	158107846	NC_000007.13
cg16337185	8.41e-06	4.04e-08	-6.57	8.27671	-0.329	cg16337185				81694608	81694731	NC_000002.11
cg03447880	8.41e-06	4.04e-08	-6.57	8.2766	-0.272	cg03447880	ADCYAP1R1	NM_001118	Body	31121827	31121950	NC_000007.13
cg08509270	8.47e-06	4.08e-08	-6.57	8.26769	-0.193	cg08509270	MIR889;MIR539	NR_030595;NR_030256	TSS1500;TSS200	101513595	101513718	NC_000014.8
cg01082229	8.5e-06	4.1e-08	-6.56	8.26313	-0.235	cg01082229				61825707	61825830	NC_000020.10
cg18865685	8.51e-06	4.11e-08	-6.56	8.26038	-0.216	cg18865685	ASTN1;ASTN1	NM_207108;NM_004319	Body;Body	177001903	177002026	NC_000001.10
cg10284771	8.58e-06	4.14e-08	-6.56	8.25156	-0.171	cg10284771				45645204	45645327	NC_000006.11
cg22523851	8.59e-06	4.15e-08	-6.56	8.25012	-0.101	cg22523851				114694440	114694563	NC_000004.11
cg05880248	8.59e-06	4.15e-08	-6.56	8.24928	-0.217	cg05880248	GDF10	NM_004962	Body	48432664	48432787	NC_000010.10
cg06320150	8.59e-06	4.15e-08	-6.56	8.24919	-0.214	cg06320150				50118247	50118370	NC_000022.10
cg19220825	8.61e-06	4.18e-08	-6.56	8.24386	-0.206	cg19220825	AQP5	NM_001651	TSS1500	50353951	50354074	NC_000012.11
cg22075362	8.61e-06	4.18e-08	-6.56	8.24383	-0.234	cg22075362	SNTG2	NM_018968	Body	1238381	1238504	NC_000002.11
cg22718111	8.61e-06	4.18e-08	-6.56	8.24376	-0.143	cg22718111				32793507	32793630	NC_000007.13
cg25711246	8.62e-06	4.18e-08	-6.56	8.24294	-0.229	cg25711246	KCNA6	NM_002235	TSS1500	4917426	4917549	NC_000012.11
cg05799811	8.62e-06	4.18e-08	-6.56	8.24232	-0.248	cg05799811	CD247;CD247	NM_198053;NM_000734	Body;Body	167487396	167487519	NC_000001.10
cg13532854	8.64e-06	4.2e-08	-6.56	8.23934	-0.261	cg13532854				155898355	155898478	NC_000007.13
cg11110759	8.64e-06	4.2e-08	-6.56	8.23849	-0.23	cg11110759				101282683	101282806	NC_000014.8
cg12810503	8.7e-06	4.23e-08	-6.55	8.23032	-0.173	cg12810503				150254026	150254149	NC_000007.13
cg00988056	8.7e-06	4.24e-08	-6.55	8.22982	-0.233	cg00988056				106374554	106374677	NC_000014.8
cg00478333	8.73e-06	4.26e-08	-6.55	8.22424	-0.0782	cg00478333	COMTD1	NM_144589	TSS200	76995922	76996045	NC_000010.10
cg24467337	8.73e-06	4.27e-08	-6.55	8.22156	-0.255	cg24467337	LOC284805	NR_026959	TSS1500	31262314	31262437	NC_000020.10
cg01232969	8.82e-06	4.33e-08	-6.55	8.20807	-0.314	cg01232969				64933074	64933197	NC_000018.9
cg14614689	8.82e-06	4.33e-08	-6.55	8.20726	-0.226	cg14614689	TCERG1L	NM_174937	Body	133019987	133020110	NC_000010.10
cg08904151	8.86e-06	4.36e-08	-6.55	8.20134	-0.27	cg08904151	PTPRN2;PTPRN2;PTPRN2	NM_002847;NM_130842;NM_130843	Body;Body;Body	157391259	157391382	NC_000007.13
cg13679714	8.88e-06	4.39e-08	-6.54	8.19546	-0.232	cg13679714	ENPP7	NM_178543	Body	77706946	77707069	NC_000017.10
cg08549497	8.91e-06	4.4e-08	-6.54	8.19122	-0.291	cg08549497	WWOX	NM_016373	Body	79081390	79081513	NC_000016.9
cg06518838	8.94e-06	4.42e-08	-6.54	8.18755	-0.344	cg06518838				170403264	170403387	NC_000006.11
cg04958703	8.94e-06	4.42e-08	-6.54	8.18725	-0.138	cg04958703	SLC25A11;RNF167;SLC25A11;SLC25A11	NM_001165418;NM_015528;NM_001165417;NM_003562	TSS1500;Body;TSS1500;TSS1500	4844722	4844845	NC_000017.10
cg17113117	8.94e-06	4.43e-08	-6.54	8.18577	-0.184	cg17113117				2769281	2769404	NC_000001.10
cg09360824	8.94e-06	4.44e-08	-6.54	8.1844	-0.278	cg09360824	PTPRN2;PTPRN2;PTPRN2	NM_002847;NM_130842;NM_130843	Body;Body;Body	157643722	157643845	NC_000007.13
cg10374813	8.96e-06	4.45e-08	-6.54	8.18183	-0.11	cg10374813	MED24;MED24;SNORD124	NM_014815;NM_001079518;NR_003692	Body;Body;TSS200	38183790	38183913	NC_000017.10
cg22226775	8.97e-06	4.46e-08	-6.54	8.17911	-0.161	cg22226775	PRDM16;PRDM16	NM_022114;NM_199454	Body;Body	3008033	3008156	NC_000001.10
cg12488585	8.97e-06	4.47e-08	-6.54	8.1774	-0.181	cg12488585	EP400	NM_015409	TSS1500	132434050	132434173	NC_000012.11
cg10560052	9.01e-06	4.49e-08	-6.54	8.17304	-0.217	cg10560052				495773	495896	NC_000002.11
cg19159011	9.02e-06	4.5e-08	-6.54	8.16988	-0.296	cg19159011	IKZF1	NM_006060	5'UTR	50348870	50348993	NC_000007.13
cg20061931	9.03e-06	4.52e-08	-6.54	8.16678	-0.125	cg20061931				95078953	95079076	NC_000004.11
cg11003309	9.04e-06	4.53e-08	-6.54	8.16456	-0.203	cg11003309	ABLIM2;ABLIM2;ABLIM2;ABLIM2;ABLIM2;ABLIM2;ABLIM2	NM_032432;NM_001130083;NM_001130087;NM_001130088;NM_001130084;NM_001130085;NM_001130086	Body;Body;Body;Body;Body;Body;Body	8098319	8098442	NC_000004.11
cg11206084	9.04e-06	4.53e-08	-6.54	8.16365	-0.2	cg11206084	PTPRN2;PTPRN2;PTPRN2	NM_002847;NM_130842;NM_130843	Body;Body;Body	157780161	157780284	NC_000007.13
cg18198461	9.07e-06	4.55e-08	-6.53	8.16024	-0.178	cg18198461				143523293	143523416	NC_000008.10
cg26165993	9.09e-06	4.56e-08	-6.53	8.15672	-0.22	cg26165993				76639446	76639569	NC_000018.9
cg14230992	9.09e-06	4.56e-08	-6.53	8.15645	-0.133	cg14230992				16641735	16641858	NC_000008.10
cg01195545	9.09e-06	4.56e-08	-6.53	8.15612	-0.21	cg01195545				150253908	150254031	NC_000007.13
cg11148381	9.09e-06	4.57e-08	-6.53	8.15511	-0.172	cg11148381	MYT1L	NM_015025	5'UTR	2000815	2000938	NC_000002.11
cg10041417	9.1e-06	4.58e-08	-6.53	8.1525	-0.221	cg10041417	SMOC2;SMOC2	NM_022138;NM_001166412	Body;Body	168920947	168921070	NC_000006.11
cg05923857	9.1e-06	4.58e-08	-6.53	8.15191	-0.114	cg05923857	TCF7L2;TCF7L2;TCF7L2;TCF7L2;TCF7L2;TCF7L2	NM_001146284;NM_001146285;NM_030756;NM_001146274;NM_001146286;NM_001146283	Body;Body;Body;Body;Body;Body	114911615	114911738	NC_000010.10
cg21184806	9.1e-06	4.58e-08	-6.53	8.15177	-0.126	cg21184806				34921399	34921522	NC_000022.10
cg11604519	9.15e-06	4.62e-08	-6.53	8.14472	-0.277	cg11604519	PTPRN2;PTPRN2;PTPRN2	NM_002847;NM_130842;NM_130843	Body;Body;Body	157622032	157622155	NC_000007.13
cg12139873	9.18e-06	4.64e-08	-6.53	8.14019	-0.0792	cg12139873				151397889	151398012	NC_000002.11
cg18229396	9.18e-06	4.64e-08	-6.53	8.14003	-0.213	cg18229396				13845638	13845761	NC_000001.10
ch.6.133496032R	9.22e-06	4.67e-08	-6.53	8.1344	-0.0514	ch.6.133496032R				133454339	133454462	NC_000006.11
ch.12.643819F	9.22e-06	4.67e-08	-6.53	8.13306	-0.0394	ch.12.643819F				28971177	28971300	NC_000012.11
ch.12.2545474F	9.22e-06	4.67e-08	-6.53	8.13282	-0.0932	ch.12.2545474F	TMEM120B	NM_001080825	Body	122169458	122169581	NC_000012.11
cg11633204	9.22e-06	4.67e-08	-6.53	8.13267	-0.122	cg11633204	GSR	NM_000637	TSS1500	30585838	30585961	NC_000008.10
ch.5.2173511R	9.22e-06	4.68e-08	-6.53	8.13138	-0.167	ch.5.2173511R	HSD17B4	NM_000414	Body	118874673	118874796	NC_000005.9
cg06934265	9.22e-06	4.69e-08	-6.53	8.13032	-0.235	cg06934265	MIR453;MIR485;MIR668	NR_029969;NR_030160;NR_030408	TSS1500;TSS1500;TSS200	101521477	101521600	NC_000014.8
cg25382900	9.22e-06	4.69e-08	-6.53	8.1295	-0.242	cg25382900	TNFRSF8	NM_001243	Body	12148326	12148449	NC_000001.10
ch.5.2925238F	9.23e-06	4.69e-08	-6.52	8.12881	-0.0275	ch.5.2925238F				154966064	154966187	NC_000005.9
ch.3.2410502F	9.24e-06	4.71e-08	-6.52	8.12559	-0.0394	ch.3.2410502F	PTPLB	NM_198402	Body	123216572	123216695	NC_000003.11
cg19388930	9.26e-06	4.73e-08	-6.52	8.12113	-0.204	cg19388930				129564373	129564496	NC_000011.9
cg05482413	9.29e-06	4.75e-08	-6.52	8.11704	-0.185	cg05482413	MOXD2	NR_024346	Body	141940591	141940714	NC_000007.13
cg04742397	9.29e-06	4.75e-08	-6.52	8.11683	-0.144	cg04742397				95986554	95986677	NC_000014.8
cg05578030	9.31e-06	4.76e-08	-6.52	8.11483	-0.0284	cg05578030	TXNRD1;TXNRD1;TXNRD1;TXNRD1;TXNRD1	NM_182729;NM_182743;NM_001093771;NM_003330;NM_182742	5'UTR;5'UTR;Body;Body;5'UTR	104681435	104681558	NC_000012.11
cg09251508	9.33e-06	4.77e-08	-6.52	8.11177	-0.124	cg09251508				49573805	49573928	NC_000003.11
cg10281502	9.36e-06	4.8e-08	-6.52	8.10732	-0.114	cg10281502				106146365	106146488	NC_000014.8
cg06131936	9.39e-06	4.82e-08	-6.52	8.10268	-0.122	cg06131936	OSBPL5;OSBPL5;OSBPL5	NM_001144063;NM_020896;NM_145638	TSS1500;TSS1500;TSS1500	3187271	3187394	NC_000011.9
cg23855879	9.39e-06	4.82e-08	-6.52	8.10232	-0.237	cg23855879	TMEM45B	NM_138788	TSS1500	129684323	129684446	NC_000011.9
cg23237276	9.4e-06	4.83e-08	-6.52	8.10008	-0.251	cg23237276				101827449	101827572	NC_000014.8
cg18633471	9.42e-06	4.84e-08	-6.52	8.09747	-0.249	cg18633471	PTPRN2;PTPRN2;PTPRN2	NM_002847;NM_130842;NM_130843	Body;Body;Body	157669880	157670003	NC_000007.13
cg24348240	9.43e-06	4.85e-08	-6.52	8.09576	-0.222	cg24348240	UBXN11;UBXN11;UBXN11	NM_001077262;NM_145345;NM_183008	Body;Body;Body	26611453	26611576	NC_000001.10
cg16388178	9.48e-06	4.88e-08	-6.51	8.08966	-0.23	cg16388178				174427507	174427630	NC_000004.11
cg03732007	9.51e-06	4.91e-08	-6.51	8.08479	-0.118	cg03732007	PRKCZ;PRKCZ;PRKCZ	NM_001033582;NM_002744;NM_001033581	5'UTR;Body;5'UTR	2071316	2071439	NC_000001.10
ch.20.230983F	9.51e-06	4.91e-08	-6.51	8.08418	-0.095	ch.20.230983F	C20orf94	NM_001009608	Body	10500546	10500669	NC_000020.10
cg11435826	9.58e-06	4.95e-08	-6.51	8.0761	-0.188	cg11435826	CACNA1C;CACNA1C;CACNA1C;CACNA1C;CACNA1C;CACNA1C;CACNA1C;CACNA1C;CACNA1C;CACNA1C;CACNA1C;CACNA1C;CACNA1C;CACNA1C;CACNA1C;CACNA1C;CACNA1C;CACNA1C;CACNA1C;CACNA1C;CACNA1C;CACNA1C;CACNA1C	NM_001129844;NM_001129827;NM_001129839;NM_001129834;NM_001129841;NM_000719;NM_001129830;NM_001167625;NM_001129843;NM_001167624;NM_001129835;NM_001129837;NM_001167623;NM_001129840;NM_199460;NM_001129833;NM_001129832;NM_001129829;NM_001129846;NM_001129836;NM_001129838;NM_001129831;NM_001129842	Body;Body;Body;Body;Body;Body;Body;Body;Body;Body;Body;Body;Body;Body;Body;Body;Body;Body;Body;Body;Body;Body;Body	2792111	2792234	NC_000012.11
cg14792959	9.61e-06	4.97e-08	-6.51	8.07122	-0.219	cg14792959	CHST8;CHST8;CHST8	NM_001127896;NM_022467;NM_001127895	Body;Body;Body	34263159	34263282	NC_000019.9
cg14839256	9.62e-06	4.98e-08	-6.51	8.06982	-0.26	cg14839256	DEFB104B;DEFB104A	NM_001040702;NM_080389	TSS1500;TSS1500	7332851	7332974	NC_000008.10
cg18604419	9.62e-06	4.98e-08	-6.51	8.06961	-0.252	cg18604419	MIR889;MIR539	NR_030595;NR_030256	TSS1500;TSS1500	101513037	101513160	NC_000014.8
ch.2.233259725R	9.63e-06	4.99e-08	-6.51	8.0678	-0.0451	ch.2.233259725R				233551481	233551604	NC_000002.11
ch.16.47102180R	9.63e-06	4.99e-08	-6.51	8.06718	-0.061	ch.16.47102180R				48544679	48544802	NC_000016.9
cg16770549	9.64e-06	5e-08	-6.51	8.06511	-0.171	cg16770549	VAMP1;VAMP1;VAMP1	NM_199245;NM_014231;NM_016830	Body;Body;Body	6578523	6578646	NC_000012.11
cg03801183	9.65e-06	5.01e-08	-6.51	8.06409	-0.266	cg03801183	GIMAP7	NM_153236	5'UTR	150212873	150212996	NC_000007.13
cg12032650	9.65e-06	5.02e-08	-6.51	8.06252	-0.234	cg12032650				73864404	73864527	NC_000007.13
cg23494069	9.73e-06	5.07e-08	-6.5	8.05266	-0.16	cg23494069	SPAG11A;SPAG11B	NM_001081552;NM_058203	Body;Body	7706073	7706196	NC_000008.10
cg11225751	9.77e-06	5.09e-08	-6.5	8.04747	-0.216	cg11225751	PRAME;PRAME;PRAME;PRAME;LOC648691;PRAME;PRAME;PRAME;PRAME	NM_206956;NM_006115;NM_206954;NM_006115;NR_027426;NM_206955;NM_206953;NM_206954;NM_206953	TSS200;5'UTR;1stExon;1stExon;TSS200;TSS200;5'UTR;5'UTR;1stExon	22901661	22901784	NC_000022.10
ch.7.3102217F	9.77e-06	5.1e-08	-6.5	8.04711	-0.0502	ch.7.3102217F	EZH2;EZH2	NM_152998;NM_004456	Body;Body	148532194	148532317	NC_000007.13
cg04758026	9.78e-06	5.11e-08	-6.5	8.04488	-0.198	cg04758026				152159591	152159714	NC_000002.11
ch.4.109582151R	9.78e-06	5.11e-08	-6.5	8.0446	-0.0542	ch.4.109582151R				109362702	109362825	NC_000004.11
cg02627966	9.8e-06	5.12e-08	-6.5	8.04206	-0.242	cg02627966				54899537	54899660	NC_000007.13
cg01904393	9.84e-06	5.16e-08	-6.5	8.03575	-0.208	cg01904393				51815083	51815206	NC_000012.11
cg15897209	9.84e-06	5.16e-08	-6.5	8.03503	-0.206	cg15897209				114151397	114151520	NC_000011.9
cg24520885	9.84e-06	5.16e-08	-6.5	8.03435	-0.236	cg24520885	MYST4	NM_012330	Body	76747956	76748079	NC_000010.10
cg20268893	9.84e-06	5.16e-08	-6.5	8.03418	-0.0933	cg20268893	NCK2;NCK2	NM_003581;NM_001004722	5'UTR;5'UTR	106362547	106362670	NC_000002.11
cg18196506	9.85e-06	5.17e-08	-6.5	8.03251	-0.247	cg18196506				107281450	107281573	NC_000014.8
ch.4.658374F	9.88e-06	5.19e-08	-6.5	8.02888	-0.0458	ch.4.658374F				26457421	26457544	NC_000004.11
cg24724596	9.9e-06	5.21e-08	-6.49	8.02548	-0.175	cg24724596	LIM2;LIM2	NM_001161748;NM_030657	TSS1500;TSS1500	51892299	51892422	NC_000019.9
ch.9.2215767R	9.94e-06	5.23e-08	-6.49	8.02139	-0.0495	ch.9.2215767R	FREQ;FREQ	NM_014286;NM_001128826	3'UTR;3'UTR	132996898	132997021	NC_000009.11
cg22967008	9.96e-06	5.25e-08	-6.49	8.01797	-0.245	cg22967008	SMOC2;SMOC2	NM_022138;NM_001166412	Body;Body	169026695	169026818	NC_000006.11
cg19154116	9.96e-06	5.25e-08	-6.49	8.0177	-0.115	cg19154116	CYP21A2;CYP21A2	NM_001128590;NM_000500	TSS1500;TSS1500	32005786	32005909	NC_000006.11
cg14030836	9.99e-06	5.28e-08	-6.49	8.01286	-0.135	cg14030836	PRDM16;PRDM16	NM_022114;NM_199454	Body;Body	2992620	2992743	NC_000001.10
cg19267254	1e-05	5.29e-08	-6.49	8.00999	-0.234	cg19267254	CASP9;CASP9	NM_001229;NM_032996	Body;Body	15828075	15828198	NC_000001.10
cg15456082	1e-05	5.3e-08	-6.49	8.00887	-0.208	cg15456082				59444979	59445102	NC_000014.8
cg09267402	1e-05	5.31e-08	-6.49	8.0062	-0.0548	cg09267402				75843745	75843868	NC_000013.10
cg07250916	1.01e-05	5.33e-08	-6.49	8.00281	-0.288	cg07250916	SMOC2;SMOC2	NM_022138;NM_001166412	Body;Body	168939666	168939789	NC_000006.11
cg21977057	1.01e-05	5.34e-08	-6.49	8.00083	-0.172	cg21977057				114482922	114483045	NC_000011.9
cg25053413	1.01e-05	5.34e-08	-6.49	8.00038	-0.101	cg25053413	C14orf182	NM_001012706	Body	50467526	50467649	NC_000014.8
cg06677416	1.01e-05	5.34e-08	-6.49	8.00024	-0.301	cg06677416				64495627	64495750	NC_000010.10
cg26891951	1.01e-05	5.35e-08	-6.49	7.99971	-0.149	cg26891951	PRDM16;PRDM16	NM_022114;NM_199454	Body;Body	3129579	3129702	NC_000001.10
cg03653377	1.01e-05	5.39e-08	-6.49	7.99268	-0.237	cg03653377	PTPRN2;PTPRN2;PTPRN2	NM_002847;NM_130842;NM_130843	Body;Body;Body	158107573	158107696	NC_000007.13
cg05820396	1.02e-05	5.42e-08	-6.48	7.98674	-0.205	cg05820396				111055240	111055363	NC_000011.9
cg14108532	1.02e-05	5.42e-08	-6.48	7.98654	-0.182	cg14108532	PSG10	NR_026824	TSS1500	43360755	43360878	NC_000019.9
cg24260917	1.02e-05	5.42e-08	-6.48	7.98582	-0.236	cg24260917	LILRB2;LILRB2	NM_001080978;NM_005874	TSS200;TSS200	54785076	54785199	NC_000019.9
cg19790352	1.03e-05	5.49e-08	-6.48	7.97367	-0.206	cg19790352				818778	818901	NC_000008.10
ch.18.486455F	1.03e-05	5.5e-08	-6.48	7.97192	-0.0399	ch.18.486455F	TAF4B	NM_005640	Body	23949690	23949813	NC_000018.9
cg02314201	1.03e-05	5.5e-08	-6.48	7.97139	-0.22	cg02314201				134843775	134843898	NC_000010.10
ch.1.3280899F	1.03e-05	5.51e-08	-6.48	7.97073	-0.0956	ch.1.3280899F	MPZL1;MPZL1;MPZL1	NM_001146191;NM_003953;NM_024569	Body;Body;Body	167753265	167753388	NC_000001.10
cg04109276	1.03e-05	5.51e-08	-6.48	7.97005	-0.208	cg04109276				14347334	14347457	NC_000003.11
cg01564665	1.03e-05	5.52e-08	-6.48	7.96891	-0.183	cg01564665				2373855	2373978	NC_000001.10
cg15818715	1.03e-05	5.52e-08	-6.48	7.96769	-0.305	cg15818715	PARVG;PARVG;PARVG;PARVG;PARVG;PARVG	NM_001137605;NR_024427;NM_001137606;NR_024428;NR_024426;NM_022141	5'UTR;Body;TSS200;TSS200;Body;5'UTR	44577211	44577334	NC_000022.10
cg20448617	1.03e-05	5.53e-08	-6.48	7.96709	-0.43	cg20448617	PTPRN2;PTPRN2;PTPRN2	NM_002847;NM_130842;NM_130843	Body;Body;Body	157647893	157648016	NC_000007.13
cg12024826	1.03e-05	5.54e-08	-6.48	7.9642	-0.239	cg12024826	WDFY4	NM_020945	TSS200	49893336	49893459	NC_000010.10
cg05328339	1.04e-05	5.59e-08	-6.47	7.95554	-0.437	cg05328339	PTPRN2;PTPRN2;PTPRN2	NM_002847;NM_130842;NM_130843	Body;Body;Body	158072687	158072810	NC_000007.13
cg13945749	1.04e-05	5.61e-08	-6.47	7.95211	-0.374	cg13945749				2866465	2866588	NC_000005.9
ch.1.171672612F	1.04e-05	5.63e-08	-6.47	7.94788	-0.119	ch.1.171672612F				173405989	173406112	NC_000001.10
cg14443470	1.04e-05	5.64e-08	-6.47	7.94768	-0.19	cg14443470	FAM125B	NM_033446	Body	129252572	129252695	NC_000009.11
cg10898367	1.05e-05	5.68e-08	-6.47	7.93963	-0.0601	cg10898367				191701782	191701905	NC_000001.10
cg12967902	1.05e-05	5.7e-08	-6.47	7.93727	-0.272	cg12967902	PTPRN2;PTPRN2;PTPRN2	NM_002847;NM_130842;NM_130843	Body;Body;Body	158319204	158319327	NC_000007.13
cg11412248	1.05e-05	5.73e-08	-6.47	7.93194	-0.164	cg11412248	CHRNB4	NM_000750	Body	78930962	78931085	NC_000015.9
cg25036357	1.05e-05	5.75e-08	-6.47	7.92802	-0.303	cg25036357				84606468	84606591	NC_000008.10
cg11886405	1.06e-05	5.79e-08	-6.46	7.92081	-0.216	cg11886405				133699751	133699874	NC_000011.9
cg07554474	1.06e-05	5.79e-08	-6.46	7.92064	-0.159	cg07554474	MARCO	NM_006770	TSS1500	119698443	119698566	NC_000002.11
cg15029475	1.06e-05	5.8e-08	-6.46	7.91979	-0.264	cg15029475				3028202	3028325	NC_000005.9
cg02812757	1.06e-05	5.8e-08	-6.46	7.91871	-0.0768	cg02812757				99772568	99772691	NC_000013.10
cg08940252	1.06e-05	5.81e-08	-6.46	7.91785	-0.161	cg08940252				93127080	93127203	NC_000015.9
cg00117908	1.06e-05	5.83e-08	-6.46	7.91487	-0.179	cg00117908	ARSG	NM_014960	5'UTR	66255666	66255789	NC_000017.10
cg06462027	1.07e-05	5.88e-08	-6.46	7.90605	-0.113	cg06462027				153155784	153155907	NC_000006.11
cg20795023	1.07e-05	5.9e-08	-6.46	7.90315	-0.165	cg20795023	GIMAP1	NM_130759	TSS200	150413564	150413687	NC_000007.13
cg27044861	1.07e-05	5.9e-08	-6.46	7.90304	-0.166	cg27044861				132600750	132600873	NC_000010.10
cg01833890	1.07e-05	5.9e-08	-6.46	7.90256	-0.183	cg01833890	CACNA1C;CACNA1C;CACNA1C;CACNA1C;CACNA1C;CACNA1C;CACNA1C;CACNA1C;CACNA1C;CACNA1C;CACNA1C;CACNA1C;CACNA1C;CACNA1C;CACNA1C;CACNA1C;CACNA1C;CACNA1C;CACNA1C;CACNA1C;CACNA1C;CACNA1C;CACNA1C	NM_001129844;NM_001129827;NM_001129839;NM_001129834;NM_001129841;NM_000719;NM_001129830;NM_001167625;NM_001129843;NM_001167624;NM_001129835;NM_001129837;NM_001167623;NM_001129840;NM_199460;NM_001129833;NM_001129832;NM_001129829;NM_001129846;NM_001129836;NM_001129838;NM_001129831;NM_001129842	Body;Body;Body;Body;Body;Body;Body;Body;Body;Body;Body;Body;Body;Body;Body;Body;Body;Body;Body;Body;Body;Body;Body	2564063	2564186	NC_000012.11
cg25001924	1.07e-05	5.9e-08	-6.46	7.90188	-0.229	cg25001924	PTPRN2;PTPRN2;PTPRN2	NM_002847;NM_130842;NM_130843	Body;Body;Body	157919982	157920105	NC_000007.13
cg09042009	1.07e-05	5.91e-08	-6.46	7.90162	-0.22	cg09042009	PTPRN2;PTPRN2;PTPRN2	NM_002847;NM_130842;NM_130843	Body;Body;Body	157641737	157641860	NC_000007.13
cg16700904	1.08e-05	5.92e-08	-6.46	7.89984	-0.0623	cg16700904	FAM83B	NM_001010872	5'UTR	54715772	54715895	NC_000006.11
cg15318176	1.08e-05	5.92e-08	-6.46	7.89976	-0.315	cg15318176	PTPRN2;PTPRN2;PTPRN2	NM_002847;NM_130842;NM_130843	Body;Body;Body	157345827	157345950	NC_000007.13
cg12857407	1.08e-05	5.93e-08	-6.46	7.89815	-0.315	cg12857407	MAGEA12;MAGEA12;MAGEA12;CSAG1;CSAG1	NM_005367;NM_001166387;NM_001166386;NM_001102576;NM_153478	TSS200;TSS200;TSS200;TSS200;TSS200	151903194	151903317	NC_000023.10
cg11116300	1.08e-05	5.99e-08	-6.45	7.88707	-0.173	cg11116300	MIR655	NR_030391	TSS200	101515879	101516002	NC_000014.8
cg01062443	1.09e-05	6.04e-08	-6.45	7.87913	-0.176	cg01062443	TCF3;TCF3	NM_003200;NM_001136139	3'UTR;3'UTR	1609369	1609492	NC_000019.9
cg03961010	1.09e-05	6.05e-08	-6.45	7.87794	-0.28	cg03961010	ZNF365;ZNF365	NM_199452;NM_199451	5'UTR;Body	64397487	64397610	NC_000010.10
cg07230581	1.09e-05	6.06e-08	-6.45	7.87564	-0.281	cg07230581	OPCML	NM_001012393	TSS1500	133403211	133403334	NC_000011.9
cg13182599	1.1e-05	6.09e-08	-6.45	7.87132	-0.108	cg13182599				69282992	69283115	NC_000014.8
cg04988978	1.1e-05	6.1e-08	-6.45	7.87021	-0.186	cg04988978	MPO	NM_000250	TSS1500	56359578	56359701	NC_000017.10
cg14552947	1.1e-05	6.11e-08	-6.45	7.86728	-0.258	cg14552947				28657329	28657452	NC_000010.10
cg14855124	1.1e-05	6.12e-08	-6.45	7.86602	-0.208	cg14855124	GPR157	NM_024980	Body	9180023	9180146	NC_000001.10
cg23438298	1.1e-05	6.14e-08	-6.45	7.8638	-0.235	cg23438298				155797159	155797282	NC_000007.13
cg07223253	1.1e-05	6.15e-08	-6.45	7.8616	-0.233	cg07223253	GIMAP8;GIMAP8	NM_175571;NM_175571	5'UTR;1stExon	150147988	150148111	NC_000007.13
cg03654106	1.11e-05	6.2e-08	-6.44	7.85377	-0.143	cg03654106	SNAR-G1;CGB1	NR_004383;NM_033377	TSS1500;Body	49539527	49539650	NC_000019.9
cg04037707	1.11e-05	6.2e-08	-6.44	7.8532	-0.145	cg04037707				154704915	154705038	NC_000007.13
cg13523068	1.11e-05	6.23e-08	-6.44	7.84859	-0.0974	cg13523068				239685567	239685690	NC_000002.11
cg06965195	1.12e-05	6.25e-08	-6.44	7.84623	-0.173	cg06965195				4390452	4390575	NC_000001.10
cg15858970	1.12e-05	6.31e-08	-6.44	7.83682	-0.268	cg15858970	LOC100287718	NM_001162435	TSS1500	46714021	46714144	NC_000006.11
cg07973507	1.12e-05	6.31e-08	-6.44	7.83563	-0.204	cg07973507				106095523	106095646	NC_000014.8
cg23933216	1.12e-05	6.31e-08	-6.44	7.83537	-0.151	cg23933216	PDE4DIP	NM_022359	Body	145059467	145059590	NC_000001.10
cg12624721	1.13e-05	6.36e-08	-6.44	7.82885	-0.25	cg12624721				143511575	143511698	NC_000008.10
cg18171009	1.13e-05	6.36e-08	-6.44	7.8284	-0.17	cg18171009	PRDM16;PRDM16	NM_022114;NM_199454	Body;Body	3089287	3089410	NC_000001.10
cg04363281	1.13e-05	6.39e-08	-6.44	7.82443	-0.19	cg04363281	LOC84931	NR_027181	TSS1500	121224648	121224771	NC_000002.11
cg10647739	1.13e-05	6.4e-08	-6.44	7.82225	-0.219	cg10647739	SORCS2	NM_020777	Body	7532607	7532730	NC_000004.11
cg18766791	1.13e-05	6.4e-08	-6.44	7.82168	-0.197	cg18766791				64295458	64295581	NC_000007.13
cg02637654	1.14e-05	6.41e-08	-6.43	7.82004	-0.168	cg02637654	SLC16A14	NM_152527	TSS1500	230934329	230934452	NC_000002.11
cg06599390	1.14e-05	6.44e-08	-6.43	7.81662	-0.193	cg06599390	PRSSL1	NM_214710	TSS200	695568	695691	NC_000019.9
cg05397362	1.14e-05	6.44e-08	-6.43	7.81587	-0.139	cg05397362				79693203	79693326	NC_000013.10
ch.10.33343282R	1.14e-05	6.45e-08	-6.43	7.8144	-0.023	ch.10.33343282R				33303276	33303399	NC_000010.10
cg02838825	1.14e-05	6.46e-08	-6.43	7.81324	-0.22	cg02838825	TARBP1	NM_005646	Body	234613490	234613613	NC_000001.10
cg25938025	1.14e-05	6.53e-08	-6.43	7.80244	-0.265	cg25938025				167508001	167508124	NC_000006.11
cg14354820	1.14e-05	6.53e-08	-6.43	7.80196	-0.139	cg14354820	ANK1	NM_001142446	Body	41691767	41691890	NC_000008.10
cg19303187	1.14e-05	6.53e-08	-6.43	7.80181	-0.135	cg19303187	DLX2	NM_004405	TSS1500	172968881	172969004	NC_000002.11
cg14483831	1.15e-05	6.56e-08	-6.43	7.79795	-0.185	cg14483831	OPCML	NM_001012393	Body	133032572	133032695	NC_000011.9
cg22831949	1.15e-05	6.56e-08	-6.43	7.79783	-0.256	cg22831949	PTPRN2;PTPRN2;PTPRN2	NM_002847;NM_130842;NM_130843	Body;Body;Body	158103493	158103616	NC_000007.13
ch.9.72278394R	1.15e-05	6.6e-08	-6.43	7.79162	-0.0285	ch.9.72278394R				73088574	73088697	NC_000009.11
cg03239580	1.15e-05	6.62e-08	-6.43	7.789	-0.117	cg03239580	CYP21A2;CYP21A2	NM_000500;NM_001128590	TSS1500;TSS1500	31973051	31973174	NC_000006.11
cg04545268	1.15e-05	6.62e-08	-6.43	7.78854	-0.239	cg04545268	PTPRN2;PTPRN2;PTPRN2	NM_002847;NM_130842;NM_130843	Body;Body;Body	157653809	157653932	NC_000007.13
cg03467405	1.15e-05	6.63e-08	-6.43	7.7875	-0.224	cg03467405	PARVG;PARVG;PARVG;PARVG;PARVG;PARVG	NM_001137605;NR_024427;NM_001137606;NR_024428;NR_024426;NM_022141	5'UTR;Body;TSS200;TSS200;Body;5'UTR	44577097	44577220	NC_000022.10
cg18908499	1.16e-05	6.66e-08	-6.42	7.78323	-0.32	cg18908499	C1orf150	NM_145278	TSS1500	247712237	247712360	NC_000001.10
cg14720354	1.16e-05	6.7e-08	-6.42	7.77716	-0.0942	cg14720354				5314644	5314767	NC_000011.9
cg24527008	1.16e-05	6.7e-08	-6.42	7.77713	-0.273	cg24527008	COL23A1	NM_173465	Body	177870233	177870356	NC_000005.9
cg24028798	1.17e-05	6.72e-08	-6.42	7.77409	-0.175	cg24028798	PCBP3;PCBP3	NM_020528;NM_001130141	Body;Body	47322452	47322575	NC_000021.8
ch.6.20150281F	1.17e-05	6.74e-08	-6.42	7.77101	-0.174	ch.6.20150281F				20042302	20042425	NC_000006.11
cg01342981	1.17e-05	6.75e-08	-6.42	7.76996	-0.116	cg01342981	GYPC;GYPC	NM_016815;NM_002101	Body;Body	127415063	127415186	NC_000002.11
cg24914661	1.17e-05	6.76e-08	-6.42	7.76753	-0.185	cg24914661				2654049	2654172	NC_000002.11
ch.10.907315R	1.17e-05	6.79e-08	-6.42	7.76412	-0.076	ch.10.907315R	CCNY;CCNY	NM_145012;NM_181698	Body;Body	35851693	35851816	NC_000010.10
cg00001809	1.18e-05	6.86e-08	-6.42	7.75324	-0.175	cg00001809				101154025	101154148	NC_000014.8
ch.3.2279603R	1.19e-05	6.89e-08	-6.41	7.74983	-0.15	ch.3.2279603R				116239886	116240009	NC_000003.11
cg06079495	1.19e-05	6.91e-08	-6.41	7.74567	-0.266	cg06079495				119599940	119600063	NC_000010.10
cg22117188	1.19e-05	6.92e-08	-6.41	7.74555	-0.178	cg22117188				52347940	52348063	NC_000003.11
cg09981407	1.19e-05	6.92e-08	-6.41	7.74553	-0.18	cg09981407	RAP1GAP2;RAP1GAP2	NM_001100398;NM_015085	TSS1500;TSS1500	2699505	2699628	NC_000017.10
ch.9.1078185R	1.19e-05	6.94e-08	-6.41	7.74208	-0.0421	ch.9.1078185R				84472891	84473014	NC_000009.11
cg25160899	1.19e-05	6.95e-08	-6.41	7.74114	-0.177	cg25160899				130819008	130819131	NC_000012.11
cg22885136	1.19e-05	6.95e-08	-6.41	7.74106	-0.252	cg22885136				63041232	63041355	NC_000007.13
cg23808337	1.19e-05	6.96e-08	-6.41	7.73972	-0.258	cg23808337	PTPRN2;PTPRN2;PTPRN2	NM_002847;NM_130842;NM_130843	Body;Body;Body	158267402	158267525	NC_000007.13
cg14976447	1.19e-05	6.97e-08	-6.41	7.73759	-0.249	cg14976447	ADAM28;ADAM28	NM_021777;NM_014265	Body;Body	24151874	24151997	NC_000008.10
cg09584650	1.2e-05	7e-08	-6.41	7.73366	-0.25	cg09584650	MYOM2	NM_003970	Body	2002012	2002135	NC_000008.10
cg13107810	1.2e-05	7.01e-08	-6.41	7.73192	-0.089	cg13107810				233531418	233531541	NC_000001.10
cg14320519	1.2e-05	7.05e-08	-6.41	7.72602	-0.213	cg14320519				155898257	155898380	NC_000007.13
cg21815508	1.21e-05	7.07e-08	-6.41	7.72422	-0.242	cg21815508	PTPRN2;PTPRN2;PTPRN2	NM_002847;NM_130842;NM_130843	Body;Body;Body	157530036	157530159	NC_000007.13
cg01419727	1.21e-05	7.12e-08	-6.4	7.71727	-0.121	cg01419727				131438977	131439100	NC_000005.9
ch.5.31803364R	1.22e-05	7.15e-08	-6.4	7.71212	-0.0491	ch.5.31803364R				31767607	31767730	NC_000005.9
cg07103517	1.22e-05	7.17e-08	-6.4	7.71047	-0.283	cg07103517	IKZF1	NM_006060	5'UTR	50348485	50348608	NC_000007.13
cg00187889	1.22e-05	7.22e-08	-6.4	7.7031	-0.159	cg00187889	TAGAP;TAGAP;TAGAP	NM_152133;NM_138810;NM_054114	5'UTR;Body;Body	159463103	159463226	NC_000006.11
cg07318636	1.22e-05	7.23e-08	-6.4	7.70235	-0.127	cg07318636				57711478	57711601	NC_000011.9
cg03097114	1.22e-05	7.23e-08	-6.4	7.70102	-0.172	cg03097114				155679586	155679709	NC_000007.13
cg08422793	1.23e-05	7.3e-08	-6.4	7.69188	-0.253	cg08422793				70051510	70051633	NC_000015.9
cg20849957	1.23e-05	7.3e-08	-6.4	7.69152	-0.236	cg20849957				2820995	2821118	NC_000001.10
cg25357706	1.24e-05	7.35e-08	-6.4	7.68499	-0.161	cg25357706	ADCY5	NM_183357	Body	123123576	123123699	NC_000003.11
cg13915179	1.24e-05	7.38e-08	-6.39	7.68073	-0.283	cg13915179	PTPRN2;PTPRN2;PTPRN2	NM_002847;NM_130842;NM_130843	Body;Body;Body	158038007	158038130	NC_000007.13
cg14311134	1.25e-05	7.43e-08	-6.39	7.67516	-0.283	cg14311134				7414062	7414185	NC_000019.9
cg07959986	1.25e-05	7.47e-08	-6.39	7.6698	-0.209	cg07959986	FAM19A5;FAM19A5	NM_015381;NM_001082967	Body;Body	49068771	49068894	NC_000022.10
cg08831999	1.26e-05	7.49e-08	-6.39	7.66621	-0.134	cg08831999	LOC648691;PRAME;PRAME;PRAME;PRAME;PRAME	NR_027426;NM_206956;NM_206955;NM_206953;NM_006115;NM_206954	TSS200;TSS200;TSS200;TSS200;TSS200;TSS200	22901697	22901820	NC_000022.10
cg20313963	1.26e-05	7.5e-08	-6.39	7.66519	-0.0934	cg20313963	SLC2A3	NM_006931	TSS1500	8089207	8089330	NC_000012.11
cg21975390	1.26e-05	7.54e-08	-6.39	7.66023	-0.183	cg21975390	RPL27A	NM_000990	TSS1500	8703324	8703447	NC_000011.9
cg09858951	1.27e-05	7.59e-08	-6.39	7.654	-0.202	cg09858951				132860218	132860341	NC_000010.10
cg05493407	1.27e-05	7.61e-08	-6.39	7.65133	-0.302	cg05493407		NM_001166373	5'UTR	164816619	164816742	NC_000004.11
ch.8.1681415R	1.27e-05	7.63e-08	-6.38	7.64832	-0.0534	ch.8.1681415R	TPD52;TPD52	NM_005079;NM_001025253	Body;Body	80999431	80999554	NC_000008.10
cg09604569	1.27e-05	7.64e-08	-6.38	7.64733	-0.174	cg09604569	ARMC9	NM_025139	Body	232161891	232162014	NC_000002.11
cg13192714	1.27e-05	7.64e-08	-6.38	7.64717	-0.216	cg13192714	MIR1185-2	NR_031571	TSS200	101510376	101510499	NC_000014.8
cg07217499	1.28e-05	7.65e-08	-6.38	7.64612	-0.244	cg07217499	CACNA1C;CACNA1C;CACNA1C;CACNA1C;CACNA1C;CACNA1C;CACNA1C;CACNA1C;CACNA1C;CACNA1C;CACNA1C;CACNA1C;CACNA1C;CACNA1C;CACNA1C;CACNA1C;CACNA1C;CACNA1C;CACNA1C;CACNA1C;CACNA1C;CACNA1C;CACNA1C	NM_001129844;NM_001129827;NM_001129839;NM_001129834;NM_001129841;NM_000719;NM_001129830;NM_001167625;NM_001129843;NM_001167624;NM_001129835;NM_001129837;NM_001167623;NM_001129840;NM_199460;NM_001129833;NM_001129832;NM_001129829;NM_001129846;NM_001129836;NM_001129838;NM_001129831;NM_001129842	Body;Body;Body;Body;Body;Body;Body;Body;Body;Body;Body;Body;Body;Body;Body;Body;Body;Body;Body;Body;Body;Body;Body	2416339	2416462	NC_000012.11
cg25490276	1.28e-05	7.65e-08	-6.38	7.64542	-0.112	cg25490276	DNASE2	NM_001375	TSS1500	12992844	12992967	NC_000019.9
cg21462477	1.28e-05	7.66e-08	-6.38	7.64424	-0.208	cg21462477	ENPP7	NM_178543	TSS1500	77704175	77704298	NC_000017.10
cg13168314	1.28e-05	7.67e-08	-6.38	7.64352	-0.211	cg13168314	GLIS1	NM_147193	Body	54051041	54051164	NC_000001.10
ch.2.1436611R	1.28e-05	7.71e-08	-6.38	7.63769	-0.0505	ch.2.1436611R				62697620	62697743	NC_000002.11
cg17890044	1.29e-05	7.74e-08	-6.38	7.63428	-0.193	cg17890044	PRDM16;PRDM16	NM_022114;NM_199454	Body;Body	2994372	2994495	NC_000001.10
cg05789702	1.29e-05	7.79e-08	-6.38	7.62831	-0.151	cg05789702				85298261	85298384	NC_000006.11
cg19521693	1.29e-05	7.79e-08	-6.38	7.62809	-0.156	cg19521693	CACNG8	NM_031895	Body	54468577	54468700	NC_000019.9
cg01101522	1.29e-05	7.83e-08	-6.38	7.62333	-0.171	cg01101522	NKD2	NM_033120	Body	1037853	1037976	NC_000005.9
ch.2.207814544R	1.29e-05	7.83e-08	-6.38	7.62332	-0.103	ch.2.207814544R				208106299	208106422	NC_000002.11
ch.14.1182433R	1.29e-05	7.83e-08	-6.38	7.6226	-0.0981	ch.14.1182433R	SPTLC2	NM_004863	Body	78024853	78024976	NC_000014.8
cg07424132	1.29e-05	7.83e-08	-6.38	7.62232	-0.123	cg07424132				20246488	20246611	NC_000012.11
cg02421734	1.3e-05	7.86e-08	-6.38	7.61868	-0.259	cg02421734	LILRB4;LILRB4	NM_006847;NM_001081438	TSS1500;TSS1500	55172736	55172859	NC_000019.9
cg06372467	1.3e-05	7.89e-08	-6.37	7.61543	-0.262	cg06372467				53142542	53142665	NC_000012.11
cg15945999	1.3e-05	7.89e-08	-6.37	7.61477	-0.136	cg15945999	EHBP1L1	NM_001099409	Body	65355408	65355531	NC_000011.9
cg22093306	1.3e-05	7.9e-08	-6.37	7.61443	-0.24	cg22093306	LOC254559	NR_015411	Body	89939509	89939632	NC_000015.9
cg06063171	1.3e-05	7.9e-08	-6.37	7.61416	-0.198	cg06063171				190242	190365	NC_000011.9
cg20236995	1.3e-05	7.93e-08	-6.37	7.61007	-0.153	cg20236995	PRDM16;PRDM16	NM_022114;NM_199454	Body;Body	3071963	3072086	NC_000001.10
cg15925478	1.3e-05	7.93e-08	-6.37	7.61002	-0.177	cg15925478	BCAR3	NM_003567	Body	94081080	94081203	NC_000001.10
cg23071186	1.3e-05	7.94e-08	-6.37	7.60977	-0.309	cg23071186	TNFSF14;TNFSF14	NM_172014;NM_003807	Body;Body	6669849	6669972	NC_000019.9
ch.21.27853252F	1.31e-05	8.02e-08	-6.37	7.59947	-0.106	ch.21.27853252F				28931381	28931504	NC_000021.8
cg06123346	1.31e-05	8.02e-08	-6.37	7.59887	-0.141	cg06123346	ATP4A	NM_000704	1stExon	36054519	36054642	NC_000019.9
cg26925688	1.31e-05	8.04e-08	-6.37	7.59685	-0.114	cg26925688	FSD1	NM_024333	TSS1500	4303957	4304080	NC_000019.9
cg12689128	1.31e-05	8.04e-08	-6.37	7.59671	-0.204	cg12689128	KRT85	NM_002283	TSS1500	52762533	52762656	NC_000012.11
cg00431968	1.32e-05	8.07e-08	-6.37	7.59335	-0.245	cg00431968				92528313	92528436	NC_000008.10
ch.1.230766435F	1.32e-05	8.1e-08	-6.37	7.58971	-0.0525	ch.1.230766435F				232699812	232699935	NC_000001.10
cg01646289	1.32e-05	8.1e-08	-6.37	7.58951	-0.162	cg01646289				134733735	134733858	NC_000010.10
cg07910488	1.32e-05	8.1e-08	-6.37	7.58915	-0.19	cg07910488	MYT1L	NM_015025	5'UTR	2030970	2031093	NC_000002.11
cg16908215	1.32e-05	8.1e-08	-6.37	7.58895	-0.273	cg16908215	GIMAP5	NM_018384	Body	150440016	150440139	NC_000007.13
cg23281456	1.32e-05	8.11e-08	-6.37	7.58866	-0.151	cg23281456				115398676	115398799	NC_000008.10
cg00732878	1.32e-05	8.13e-08	-6.37	7.58609	-0.217	cg00732878				2654357	2654480	NC_000002.11
cg06136125	1.32e-05	8.14e-08	-6.37	7.58414	-0.156	cg06136125				62537916	62538039	NC_000015.9
cg22441312	1.34e-05	8.24e-08	-6.36	7.57269	-0.239	cg22441312	POM121L12	NM_182595	TSS200	53103312	53103435	NC_000007.13
cg11741201	1.34e-05	8.26e-08	-6.36	7.57039	-0.151	cg11741201	FJX1	NM_014344	TSS1500	35638398	35638521	NC_000011.9
cg01634644	1.34e-05	8.31e-08	-6.36	7.56438	-0.221	cg01634644	SORCS2	NM_020777	Body	7482223	7482346	NC_000004.11
ch.16.72302375R	1.34e-05	8.32e-08	-6.36	7.56329	-0.119	ch.16.72302375R				73744874	73744997	NC_000016.9
cg10583876	1.35e-05	8.34e-08	-6.36	7.56098	-0.148	cg10583876	SPEG	NM_005876	Body	220301203	220301326	NC_000002.11
cg24227481	1.35e-05	8.35e-08	-6.36	7.55914	-0.209	cg24227481				73417185	73417308	NC_000007.13
cg10883503	1.35e-05	8.39e-08	-6.36	7.55426	-0.22	cg10883503				43019660	43019783	NC_000005.9
ch.5.2267148R	1.35e-05	8.4e-08	-6.36	7.55359	-0.0623	ch.5.2267148R				124276033	124276156	NC_000005.9
cg15437692	1.35e-05	8.4e-08	-6.36	7.553	-0.0924	cg15437692				12462061	12462184	NC_000008.10
ch.7.102590751F	1.36e-05	8.49e-08	-6.35	7.543	-0.178	ch.7.102590751F				102803515	102803638	NC_000007.13
cg27658314	1.36e-05	8.49e-08	-6.35	7.54267	-0.35	cg27658314	PTPRN2;PTPRN2;PTPRN2	NM_002847;NM_130842;NM_130843	Body;Body;Body	157968629	157968752	NC_000007.13
cg24534872	1.36e-05	8.51e-08	-6.35	7.54043	-0.0723	cg24534872	ARMC7	NM_024585	Body	73110680	73110803	NC_000017.10
cg09933836	1.37e-05	8.53e-08	-6.35	7.5381	-0.202	cg09933836	C8orf75	NR_026765	Body	29595133	29595256	NC_000008.10
cg12048965	1.37e-05	8.57e-08	-6.35	7.53367	-0.258	cg12048965				3848384	3848507	NC_000010.10
ch.2.37472519R	1.37e-05	8.57e-08	-6.35	7.53332	-0.0742	ch.2.37472519R				37619015	37619138	NC_000002.11
cg24769849	1.37e-05	8.59e-08	-6.35	7.53136	-0.166	cg24769849	JAKMIP1;JAKMIP1	NM_144720;NM_001099433	Body;Body	6072170	6072293	NC_000004.11
cg05480883	1.37e-05	8.61e-08	-6.35	7.52918	-0.166	cg05480883	ITIH5;ITIH5;ITIH5	NM_030569;NM_032817;NM_001001851	Body;Body;Body	7614570	7614693	NC_000010.10
cg06218344	1.37e-05	8.62e-08	-6.35	7.52815	-0.234	cg06218344				142394747	142394870	NC_000008.10
cg23218535	1.38e-05	8.63e-08	-6.35	7.52691	-0.103	cg23218535				31057448	31057571	NC_000010.10
cg25891212	1.38e-05	8.67e-08	-6.35	7.52249	-0.18	cg25891212	PTPRN2;PTPRN2;PTPRN2	NM_002847;NM_130842;NM_130843	Body;Body;Body	157639929	157640052	NC_000007.13
ch.14.1488981R	1.38e-05	8.67e-08	-6.35	7.52227	-0.193	ch.14.1488981R	RIN3	NM_024832	Body	93077342	93077465	NC_000014.8
cg26312888	1.39e-05	8.74e-08	-6.35	7.51417	-0.177	cg26312888				101875604	101875727	NC_000014.8
cg18372960	1.39e-05	8.75e-08	-6.34	7.51301	-0.235	cg18372960	SDK1;SDK1	NR_027816;NM_152744	Body;3'UTR	4305728	4305851	NC_000007.13
ch.5.1264897R	1.39e-05	8.75e-08	-6.34	7.51297	-0.136	ch.5.1264897R	MAST4;MAST4	NM_015183;NM_001164664	Body;Body	66306121	66306244	NC_000005.9
cg11756336	1.39e-05	8.77e-08	-6.34	7.51061	-0.1	cg11756336				106005006	106005129	NC_000010.10
cg12911496	1.39e-05	8.78e-08	-6.34	7.51029	-0.271	cg12911496				130678772	130678895	NC_000012.11
cg17582466	1.39e-05	8.79e-08	-6.34	7.50867	-0.0904	cg17582466				125042244	125042367	NC_000010.10
ch.12.71928151F	1.39e-05	8.81e-08	-6.34	7.50695	-0.0269	ch.12.71928151F				73641884	73642007	NC_000012.11
ch.3.3328721R	1.4e-05	8.84e-08	-6.34	7.50361	-0.151	ch.3.3328721R	TNIK;TNIK;TNIK;TNIK;TNIK;TNIK;TNIK;TNIK;TNIK	NM_001161563;NM_001161566;NM_001161560;NR_027767;NM_001161565;NM_001161561;NM_015028;NM_001161562;NM_001161564	Body;Body;Body;Body;Body;Body;Body;Body;Body	171139958	171140081	NC_000003.11
cg24845535	1.4e-05	8.84e-08	-6.34	7.50324	-0.154	cg24845535				231589949	231590072	NC_000001.10
cg14620221	1.4e-05	8.84e-08	-6.34	7.50318	-0.232	cg14620221	OR8B8	NM_012378	1stExon	124310939	124311062	NC_000011.9
cg05472059	1.4e-05	8.84e-08	-6.34	7.50289	-0.244	cg05472059	SNTG2	NM_018968	Body	1054787	1054910	NC_000002.11
cg10792227	1.4e-05	8.85e-08	-6.34	7.50156	-0.141	cg10792227				116226967	116227090	NC_000008.10
cg02016772	1.4e-05	8.86e-08	-6.34	7.50107	-0.095	cg02016772				69726908	69727031	NC_000003.11
cg07424785	1.4e-05	8.87e-08	-6.34	7.49937	-0.282	cg07424785	PRDM16;PRDM16	NM_022114;NM_199454	Body;Body	3204078	3204201	NC_000001.10
cg10009757	1.4e-05	8.9e-08	-6.34	7.497	-0.18	cg10009757	HRNBP3	NM_001082575	5'UTR	77207289	77207412	NC_000017.10
cg00780520	1.4e-05	8.92e-08	-6.34	7.4937	-0.245	cg00780520	PVT1	NR_003367	Body	128808554	128808677	NC_000008.10
cg24633312	1.4e-05	8.94e-08	-6.34	7.49213	-0.206	cg24633312	HECW1	NM_015052	Body	43300742	43300865	NC_000007.13
cg15508280	1.42e-05	9.02e-08	-6.34	7.4829	-0.245	cg15508280	MIR496;MIR154	NR_030176;NR_029704	TSS1500;TSS200	101526089	101526212	NC_000014.8
ch.1.234734F	1.42e-05	9.05e-08	-6.34	7.47961	-0.0891	ch.1.234734F	ACOT7;ACOT7;ACOT7;ACOT7	NM_181864;NM_181865;NM_007274;NM_181866	Body;Body;Body;Body	6373420	6373543	NC_000001.10
cg15844191	1.42e-05	9.07e-08	-6.33	7.47797	-0.227	cg15844191	C20orf197;C20orf197	NM_173644;NM_173644	1stExon;5'UTR	58631001	58631124	NC_000020.10
ch.6.14670643R	1.42e-05	9.12e-08	-6.33	7.4726	-0.0218	ch.6.14670643R				14562664	14562787	NC_000006.11
cg10773266	1.43e-05	9.14e-08	-6.33	7.47023	-0.187	cg10773266	HNRNPF;HNRNPF;HNRNPF;HNRNPF	NM_001098205;NM_001098206;NM_001098204;NM_004966	5'UTR;5'UTR;5'UTR;5'UTR	43895225	43895348	NC_000010.10
ch.2.66207210F	1.43e-05	9.19e-08	-6.33	7.46516	-0.0656	ch.2.66207210F				66353706	66353829	NC_000002.11
cg11641738	1.43e-05	9.2e-08	-6.33	7.46391	-0.0904	cg11641738	CCDC41;CCDC41	NM_001042399;NM_016122	5'UTR;5'UTR	94848541	94848664	NC_000012.11
cg11912215	1.43e-05	9.2e-08	-6.33	7.46389	-0.149	cg11912215				1377931	1378054	NC_000002.11
cg21371809	1.44e-05	9.22e-08	-6.33	7.46143	-0.103	cg21371809	FRMD4A	NM_018027	Body	14052028	14052151	NC_000010.10
cg01635346	1.45e-05	9.32e-08	-6.33	7.45055	-0.217	cg01635346				129344780	129344903	NC_000011.9
cg12655921	1.45e-05	9.37e-08	-6.33	7.44612	-0.248	cg12655921	MYT1L	NM_015025	5'UTR	2019937	2020060	NC_000002.11
cg13772515	1.45e-05	9.37e-08	-6.33	7.44522	-0.21	cg13772515	DPP10	NM_020868	Body	115409517	115409640	NC_000002.11
cg00688840	1.45e-05	9.37e-08	-6.33	7.44517	-0.164	cg00688840				106363051	106363174	NC_000014.8
cg01504447	1.46e-05	9.4e-08	-6.32	7.44285	-0.189	cg01504447	HMGB1	NM_002128	TSS1500	31041221	31041344	NC_000013.10
ch.7.2968824F	1.46e-05	9.41e-08	-6.32	7.44129	-0.0769	ch.7.2968824F	AGK	NM_018238	Body	141329506	141329629	NC_000007.13
cg26306437	1.46e-05	9.41e-08	-6.32	7.44126	-0.19	cg26306437	CST7;CST7	NM_003650;NM_003650	1stExon;5'UTR	24930041	24930164	NC_000020.10
cg20498872	1.46e-05	9.44e-08	-6.32	7.43837	-0.206	cg20498872				23838801	23838924	NC_000014.8
cg12403132	1.46e-05	9.45e-08	-6.32	7.43742	-0.287	cg12403132				17551396	17551519	NC_000012.11
cg02506008	1.46e-05	9.46e-08	-6.32	7.43664	-0.241	cg02506008				115861520	115861643	NC_000012.11
cg04900186	1.46e-05	9.46e-08	-6.32	7.43659	-0.348	cg04900186	IKZF1	NM_006060	5'UTR	50347487	50347610	NC_000007.13
cg11808936	1.46e-05	9.46e-08	-6.32	7.43638	-0.226	cg11808936	AFAP1;AFAP1	NM_198595;NM_001134647	5'UTR;5'UTR	7894203	7894326	NC_000004.11
cg02738156	1.46e-05	9.46e-08	-6.32	7.43623	-0.271	cg02738156				6910588	6910711	NC_000002.11
ch.22.528917R	1.46e-05	9.47e-08	-6.32	7.43539	-0.132	ch.22.528917R	HMGXB4;HMGXB4	NM_001003681;NR_027780	Body;Body	35670551	35670674	NC_000022.10
ch.9.122161992R	1.46e-05	9.48e-08	-6.32	7.43389	-0.0201	ch.9.122161992R				123122171	123122294	NC_000009.11
cg21160516	1.46e-05	9.49e-08	-6.32	7.43328	-0.107	cg21160516				78446060	78446183	NC_000006.11
ch.1.217627000R	1.46e-05	9.51e-08	-6.32	7.43143	-0.0733	ch.1.217627000R				219560377	219560500	NC_000001.10
ch.10.135292R	1.46e-05	9.52e-08	-6.32	7.43039	-0.0841	ch.10.135292R				4048189	4048312	NC_000010.10
cg16689507	1.47e-05	9.53e-08	-6.32	7.42849	-0.0662	cg16689507				8667692	8667815	NC_000006.11
ch.2.238980020F	1.48e-05	9.62e-08	-6.32	7.42002	-0.0384	ch.2.238980020F				239315281	239315404	NC_000002.11
cg02216780	1.48e-05	9.65e-08	-6.32	7.41647	-0.151	cg02216780				46497736	46497859	NC_000013.10
cg15371617	1.48e-05	9.68e-08	-6.32	7.41302	-0.23	cg15371617	HAVCR2;HAVCR2	NM_032782;NM_032782	5'UTR;1stExon	156536137	156536260	NC_000005.9
ch.7.93764192R	1.49e-05	9.73e-08	-6.31	7.40839	-0.202	ch.7.93764192R				93926256	93926379	NC_000007.13
cg23075303	1.49e-05	9.76e-08	-6.31	7.40551	-0.193	cg23075303				8347832	8347955	NC_000004.11
cg17484237	1.49e-05	9.79e-08	-6.31	7.40261	-0.219	cg17484237	HAVCR2;HAVCR2	NM_032782;NM_032782	5'UTR;1stExon	156536107	156536230	NC_000005.9
cg10959950	1.49e-05	9.79e-08	-6.31	7.40224	-0.229	cg10959950	LIFR;LIFR	NM_001127671;NM_002310	5'UTR;5'UTR	38535574	38535697	NC_000005.9
cg07946977	1.5e-05	9.81e-08	-6.31	7.40019	-0.313	cg07946977	DUSP10;DUSP10;DUSP10	NM_144728;NM_007207;NM_144729	5'UTR;Body;5'UTR	221886639	221886762	NC_000001.10
cg19903805	1.5e-05	9.82e-08	-6.31	7.39924	-0.229	cg19903805	TC2N;TC2N	NM_001128596;NM_001128596	1stExon;5'UTR	92333771	92333894	NC_000014.8
cg25691775	1.5e-05	9.83e-08	-6.31	7.39863	-0.192	cg25691775	RAP1GAP2;RAP1GAP2	NM_001100398;NM_015085	TSS1500;TSS1500	2699122	2699245	NC_000017.10
cg01173650	1.5e-05	9.83e-08	-6.31	7.39841	-0.185	cg01173650	RUFY4	NM_198483	Body	218938006	218938129	NC_000002.11
ch.2.242496996F	1.5e-05	9.83e-08	-6.31	7.39806	-0.0264	ch.2.242496996F				242848323	242848446	NC_000002.11
ch.1.217016503F	1.5e-05	9.87e-08	-6.31	7.39402	-0.124	ch.1.217016503F				218949880	218950003	NC_000001.10
cg09863659	1.5e-05	9.9e-08	-6.31	7.39168	-0.0743	cg09863659	TPX2	NM_012112	5'UTR	30328246	30328369	NC_000020.10
cg05818394	1.5e-05	9.91e-08	-6.31	7.39063	-0.137	cg05818394	HMGB1	NM_002128	TSS1500	31041124	31041247	NC_000013.10
cg01702055	1.5e-05	9.91e-08	-6.31	7.39022	-0.222	cg01702055				13303065	13303188	NC_000006.11
cg20729813	1.51e-05	9.93e-08	-6.31	7.38825	-0.266	cg20729813	SORCS2	NM_020777	Body	7502429	7502552	NC_000004.11
ch.14.93511233R	1.51e-05	9.98e-08	-6.31	7.38312	-0.0581	ch.14.93511233R				94441480	94441603	NC_000014.8
cg20167216	1.52e-05	1e-07	-6.31	7.37834	-0.213	cg20167216				142353463	142353586	NC_000007.13
cg06765475	1.52e-05	1.01e-07	-6.3	7.37494	-0.131	cg06765475				128213438	128213561	NC_000010.10
cg10754002	1.52e-05	1.01e-07	-6.3	7.37333	-0.201	cg10754002				121276805	121276928	NC_000002.11
cg22727124	1.52e-05	1.01e-07	-6.3	7.37199	-0.0193	cg22727124				90304165	90304288	NC_000015.9
ch.2.217484879F	1.53e-05	1.01e-07	-6.3	7.36854	-0.0353	ch.2.217484879F				217776634	217776757	NC_000002.11
cg17922998	1.53e-05	1.01e-07	-6.3	7.36845	-0.292	cg17922998				61863697	61863820	NC_000008.10
cg25360518	1.53e-05	1.01e-07	-6.3	7.36785	-0.229	cg25360518	FGF6	NM_020996	1stExon	4554623	4554746	NC_000012.11
cg26758857	1.53e-05	1.01e-07	-6.3	7.36714	-0.209	cg26758857	APOL1;APOL1;APOL1;APOL1;APOL1;APOL1;APOL1;APOL1	NM_001136540;NM_001136541;NM_001136541;NM_003661;NM_145343;NM_145343;NM_001136540;NM_003661	5'UTR;5'UTR;1stExon;1stExon;5'UTR;1stExon;1stExon;5'UTR	36649135	36649258	NC_000022.10
cg26798702	1.53e-05	1.02e-07	-6.3	7.36551	-0.107	cg26798702	VWA1;VWA1	NM_022834;NM_199121	Body;3'UTR	1373044	1373167	NC_000001.10
cg27216597	1.53e-05	1.02e-07	-6.3	7.36455	-0.113	cg27216597				30452900	30453023	NC_000010.10
cg03388569	1.53e-05	1.02e-07	-6.3	7.36455	-0.0455	cg03388569				40426063	40426186	NC_000015.9
cg10312186	1.54e-05	1.02e-07	-6.3	7.35799	-0.206	cg10312186				170403583	170403706	NC_000006.11
cg03810608	1.54e-05	1.02e-07	-6.3	7.35774	-0.224	cg03810608				155898188	155898311	NC_000007.13
cg17315454	1.54e-05	1.03e-07	-6.3	7.35523	-0.304	cg17315454	CCL24	NM_002991	TSS200	75443174	75443297	NC_000007.13
cg09509365	1.54e-05	1.03e-07	-6.3	7.35454	-0.161	cg09509365	PRDM16;PRDM16	NM_022114;NM_199454	Body;Body	3006755	3006878	NC_000001.10
cg12862231	1.54e-05	1.03e-07	-6.3	7.3541	-0.134	cg12862231	CSF1R	NM_005211	5'UTR	149466091	149466214	NC_000005.9
cg17240760	1.54e-05	1.03e-07	-6.3	7.35158	-0.22	cg17240760	CD53;CD53	NM_001040033;NM_000560	5'UTR;5'UTR	111417994	111418117	NC_000001.10
cg10106965	1.54e-05	1.03e-07	-6.3	7.34991	-0.118	cg10106965	IRAK2	NM_001570	TSS1500	10206258	10206381	NC_000003.11
cg21160944	1.55e-05	1.04e-07	-6.3	7.34732	-0.241	cg21160944	PTPRN2;PTPRN2;PTPRN2	NM_002847;NM_130842;NM_130843	Body;Body;Body	157584549	157584672	NC_000007.13
cg13464117	1.55e-05	1.04e-07	-6.3	7.34583	-0.248	cg13464117	PTPRN2;PTPRN2;PTPRN2	NM_002847;NM_130842;NM_130843	Body;Body;Body	157348161	157348284	NC_000007.13
cg11619602	1.55e-05	1.04e-07	-6.3	7.34272	-0.108	cg11619602	ARNTL;ARNTL;ARNTL	NM_001030272;NM_001178;NM_001030273	5'UTR;5'UTR;5'UTR	13360707	13360830	NC_000011.9
cg13028819	1.55e-05	1.04e-07	-6.29	7.34067	-0.357	cg13028819				156157689	156157812	NC_000007.13
cg19139320	1.55e-05	1.04e-07	-6.29	7.34024	-0.204	cg19139320	MYT1L	NM_015025	Body	1895191	1895314	NC_000002.11
cg26858414	1.55e-05	1.05e-07	-6.29	7.33792	-0.143	cg26858414	CDSN;PSORS1C1	NM_001264;NM_014068	3'UTR;5'UTR	31083322	31083445	NC_000006.11
cg08471739	1.56e-05	1.05e-07	-6.29	7.33754	-0.176	cg08471739	PLXND1	NM_015103	Body	129312902	129313025	NC_000003.11
cg12539124	1.56e-05	1.05e-07	-6.29	7.33552	-0.238	cg12539124	FLJ22536	NR_015410	Body	21948636	21948759	NC_000006.11
cg22208165	1.56e-05	1.05e-07	-6.29	7.33226	-0.238	cg22208165	KEL	NM_000420	Body	142655007	142655130	NC_000007.13
cg23599026	1.56e-05	1.05e-07	-6.29	7.33163	-0.127	cg23599026	SEC31B	NM_015490	Body	102268546	102268669	NC_000010.10
cg19958021	1.56e-05	1.05e-07	-6.29	7.33009	-0.216	cg19958021	SOX11;SOX11	NM_003108;NM_003108	3'UTR;1stExon	5840827	5840950	NC_000002.11
cg06323479	1.57e-05	1.06e-07	-6.29	7.32404	-0.193	cg06323479				167507729	167507852	NC_000006.11
cg27169916	1.57e-05	1.06e-07	-6.29	7.32224	-0.181	cg27169916				18991150	18991273	NC_000017.10
cg16678111	1.58e-05	1.07e-07	-6.29	7.31849	-0.355	cg16678111				2918724	2918847	NC_000001.10
cg11344164	1.58e-05	1.07e-07	-6.29	7.31826	-0.165	cg11344164				101878520	101878643	NC_000010.10
cg14799696	1.58e-05	1.07e-07	-6.29	7.31758	-0.235	cg14799696	PTPRN2;PTPRN2;PTPRN2	NM_002847;NM_130842;NM_130843	Body;Body;Body	157571491	157571614	NC_000007.13
cg10836082	1.58e-05	1.07e-07	-6.29	7.31692	-0.109	cg10836082				87994406	87994529	NC_000001.10
cg20682639	1.58e-05	1.07e-07	-6.29	7.31558	-0.182	cg20682639	PDZD2;PDZD2	NM_178140;NM_178140	5'UTR;1stExon	31799285	31799408	NC_000005.9
cg03082523	1.58e-05	1.07e-07	-6.29	7.31506	-0.178	cg03082523	PRDM16;PRDM16	NM_022114;NM_199454	Body;Body	3155965	3156088	NC_000001.10
cg08440077	1.59e-05	1.08e-07	-6.28	7.30533	-0.195	cg08440077				241854588	241854711	NC_000002.11
cg15786732	1.59e-05	1.08e-07	-6.28	7.30457	-0.0624	cg15786732				33933471	33933594	NC_000013.10
cg04167811	1.6e-05	1.08e-07	-6.28	7.30185	-0.245	cg04167811				65152945	65153068	NC_000008.10
cg17535314	1.6e-05	1.09e-07	-6.28	7.29934	-0.226	cg17535314	GDF10	NM_004962	Body	48435475	48435598	NC_000010.10
ch.1.3056292F	1.6e-05	1.09e-07	-6.28	7.29696	-0.0573	ch.1.3056292F	CCT3;CCT3;CCT3	NM_001008800;NM_001008883;NM_005998	Body;Body;Body	156280444	156280567	NC_000001.10
cg13590979	1.6e-05	1.09e-07	-6.28	7.29671	-0.197	cg13590979				61803906	61804029	NC_000020.10
cg14954688	1.61e-05	1.09e-07	-6.28	7.2945	-0.218	cg14954688				112530978	112531101	NC_000003.11
cg06300866	1.61e-05	1.09e-07	-6.28	7.29407	-0.241	cg06300866	FAM90A1	NM_018088	Body	8376943	8377066	NC_000012.11
cg23216612	1.61e-05	1.09e-07	-6.28	7.29275	-0.214	cg23216612	RINT1	NM_021930	TSS1500	105171843	105171966	NC_000007.13
cg01329495	1.61e-05	1.09e-07	-6.28	7.29259	-0.147	cg01329495				147161322	147161445	NC_000002.11
cg07697100	1.61e-05	1.09e-07	-6.28	7.29194	-0.117	cg07697100				10378287	10378410	NC_000012.11
ch.7.135065R	1.61e-05	1.1e-07	-6.28	7.29124	-0.109	ch.7.135065R	TTYH3	NM_025250	Body	2696746	2696869	NC_000007.13
cg14689490	1.61e-05	1.1e-07	-6.28	7.28955	-0.116	cg14689490	PTPRN2;PTPRN2;PTPRN2	NM_002847;NM_130842;NM_130843	Body;Body;Body	158210489	158210612	NC_000007.13
cg11615495	1.61e-05	1.1e-07	-6.28	7.28822	-0.149	cg11615495				47733773	47733896	NC_000010.10
cg10380221	1.61e-05	1.1e-07	-6.28	7.28742	-0.132	cg10380221	ZNF668	NM_024706	Body	31075618	31075741	NC_000016.9
cg01558721	1.61e-05	1.1e-07	-6.28	7.28649	-0.275	cg01558721	XKR4;SBF1P1	NM_052898;NR_027765	Body;Body	56362648	56362771	NC_000008.10
cg18553223	1.61e-05	1.1e-07	-6.28	7.2864	-0.209	cg18553223	RAP1GAP2;RAP1GAP2	NM_001100398;NM_015085	TSS1500;TSS1500	2699371	2699494	NC_000017.10
cg02878382	1.62e-05	1.11e-07	-6.28	7.2806	-0.194	cg02878382				104665702	104665825	NC_000014.8
cg13403271	1.62e-05	1.11e-07	-6.28	7.27905	-0.371	cg13403271	PTPRN2;PTPRN2;PTPRN2	NM_002847;NM_130842;NM_130843	Body;Body;Body	157738245	157738368	NC_000007.13
cg24863552	1.62e-05	1.11e-07	-6.28	7.27896	-0.114	cg24863552	ADAMTS17	NM_139057	Body	100516611	100516734	NC_000015.9
cg20408402	1.62e-05	1.11e-07	-6.28	7.27822	-0.155	cg20408402	PRF1;PRF1;PRF1;PRF1	NM_001083116;NM_001083116;NM_005041;NM_005041	1stExon;5'UTR;5'UTR;1stExon	72362452	72362575	NC_000010.10
cg18608440	1.62e-05	1.11e-07	-6.28	7.27794	-0.22	cg18608440				17519013	17519136	NC_000005.9
cg24264285	1.63e-05	1.11e-07	-6.28	7.27436	-0.17	cg24264285				103740151	103740274	NC_000008.10
cg20667684	1.63e-05	1.12e-07	-6.27	7.27135	-0.186	cg20667684	PRAME;LOC648691;PRAME;PRAME;PRAME;PRAME	NM_206953;NR_027426;NM_006115;NM_206955;NM_206956;NM_206954	TSS200;Body;TSS200;TSS1500;TSS1500;TSS200	22901857	22901980	NC_000022.10
cg11479419	1.63e-05	1.12e-07	-6.27	7.26799	-0.285	cg11479419				129979292	129979415	NC_000010.10
cg18588811	1.63e-05	1.12e-07	-6.27	7.26732	-0.243	cg18588811	MIR377	NR_029869	TSS1500	101527144	101527267	NC_000014.8
cg08119506	1.63e-05	1.12e-07	-6.27	7.26689	-0.139	cg08119506				117309811	117309934	NC_000008.10
cg26495839	1.63e-05	1.12e-07	-6.27	7.2661	-0.227	cg26495839	C19orf39	NM_175871	TSS1500	11484842	11484965	NC_000019.9
ch.7.1701599F	1.63e-05	1.12e-07	-6.27	7.26577	-0.046	ch.7.1701599F				77282985	77283108	NC_000007.13
cg09340639	1.63e-05	1.12e-07	-6.27	7.26536	-0.204	cg09340639	FCRL1;FCRL1;FCRL1	NM_001159398;NM_052938;NM_001159397	Body;Body;Body	157789662	157789785	NC_000001.10
cg11164441	1.64e-05	1.13e-07	-6.27	7.25746	-0.244	cg11164441	PDE6B;PDE6B;PDE6B	NM_000283;NM_001145291;NM_001145292	Body;Body;Body	656100	656223	NC_000004.11
cg06073550	1.65e-05	1.14e-07	-6.27	7.25545	-0.082	cg06073550	NCALD;NCALD;NCALD;NCALD;NCALD;NCALD;NCALD	NM_001040629;NM_001040624;NM_001040626;NM_001040630;NM_001040628;NM_001040625;NM_001040627	5'UTR;5'UTR;5'UTR;5'UTR;5'UTR;5'UTR;5'UTR	103012299	103012422	NC_000008.10
cg21393387	1.66e-05	1.15e-07	-6.27	7.24606	-0.115	cg21393387				143644837	143644960	NC_000008.10
cg03013817	1.66e-05	1.15e-07	-6.27	7.2437	-0.132	cg03013817	FSIP1	NM_152597	5'UTR	40074526	40074649	NC_000015.9
cg03309350	1.67e-05	1.15e-07	-6.26	7.23949	-0.157	cg03309350				135238102	135238225	NC_000006.11
cg19085352	1.67e-05	1.16e-07	-6.26	7.23809	-0.172	cg19085352				22002294	22002417	NC_000008.10
cg09230014	1.67e-05	1.16e-07	-6.26	7.23794	-0.245	cg09230014	PTPRN2;PTPRN2;PTPRN2	NM_002847;NM_130842;NM_130843	Body;Body;Body	157876369	157876492	NC_000007.13
cg22361413	1.67e-05	1.16e-07	-6.26	7.23732	-0.285	cg22361413	PBX1	NM_002585	Body	164689630	164689753	NC_000001.10
cg02470440	1.67e-05	1.16e-07	-6.26	7.23311	-0.353	cg02470440	PTPRN2;PTPRN2;PTPRN2	NM_002847;NM_130842;NM_130843	Body;Body;Body	157854772	157854895	NC_000007.13
cg18511008	1.67e-05	1.16e-07	-6.26	7.233	-0.116	cg18511008	CAPSL;CAPSL	NM_144647;NM_001042625	5'UTR;5'UTR	35925474	35925597	NC_000005.9
cg22801561	1.67e-05	1.17e-07	-6.26	7.23055	-0.252	cg22801561	MSI2;MSI2	NM_138962;NM_170721	Body;Body	55562964	55563087	NC_000017.10
cg19684990	1.68e-05	1.17e-07	-6.26	7.22798	-0.136	cg19684990				106110146	106110269	NC_000014.8
cg00747922	1.68e-05	1.17e-07	-6.26	7.2271	-0.254	cg00747922	RPH3AL	NM_006987	Body	107930	108053	NC_000017.10
ch.20.18164830R	1.68e-05	1.17e-07	-6.26	7.2269	-0.0368	ch.20.18164830R				18216830	18216953	NC_000020.10
cg10791541	1.68e-05	1.17e-07	-6.26	7.22617	-0.277	cg10791541	CACNA2D3	NM_018398	Body	55040617	55040740	NC_000003.11
cg19859559	1.68e-05	1.17e-07	-6.26	7.22472	-0.137	cg19859559				144041178	144041301	NC_000008.10
cg01488659	1.68e-05	1.17e-07	-6.26	7.22294	-0.127	cg01488659	PCCA;PCCA	NM_001127692;NM_000282	Body;Body	100875702	100875825	NC_000013.10
cg24046434	1.69e-05	1.18e-07	-6.26	7.21794	-0.0763	cg24046434				156459306	156459429	NC_000003.11
cg06750564	1.69e-05	1.18e-07	-6.26	7.21723	-0.204	cg06750564	TBXAS1;TBXAS1;TBXAS1;TBXAS1;TBXAS1;TBXAS1	NM_001166253;NR_029394;NM_001130966;NM_001061;NM_030984;NM_001166254	Body;Body;Body;Body;Body;Body	139637446	139637569	NC_000007.13
cg08687507	1.69e-05	1.18e-07	-6.26	7.21552	-0.205	cg08687507				1250400	1250523	NC_000008.10
ch.14.1292508R	1.69e-05	1.19e-07	-6.26	7.21342	-0.0165	ch.14.1292508R				84022824	84022947	NC_000014.8
cg01815679	1.69e-05	1.19e-07	-6.26	7.21195	-0.134	cg01815679				49148609	49148732	NC_000022.10
cg24706839	1.7e-05	1.19e-07	-6.26	7.20814	-0.266	cg24706839				1860542	1860665	NC_000005.9
cg26017930	1.7e-05	1.19e-07	-6.26	7.2064	-0.222	cg26017930	SKI	NM_003036	Body	2232166	2232289	NC_000001.10
cg25538881	1.7e-05	1.2e-07	-6.25	7.20414	-0.213	cg25538881				129294825	129294948	NC_000002.11
cg24119869	1.7e-05	1.2e-07	-6.25	7.2031	-0.248	cg24119869	KIR3DX1	NR_026716	TSS200	55043790	55043913	NC_000019.9
cg01712948	1.71e-05	1.2e-07	-6.25	7.19968	-0.248	cg01712948				89165761	89165884	NC_000002.11
cg16486501	1.71e-05	1.21e-07	-6.25	7.1963	-0.233	cg16486501	PTPRN2;PTPRN2;PTPRN2	NM_002847;NM_130842;NM_130843	Body;Body;Body	157639351	157639474	NC_000007.13
cg13267195	1.72e-05	1.21e-07	-6.25	7.19447	-0.236	cg13267195	ALDH3B1;ALDH3B1;ALDH3B1	NM_001030010;NM_000694;NM_001161473	TSS1500;TSS1500;5'UTR	67777215	67777338	NC_000011.9
cg07162000	1.72e-05	1.21e-07	-6.25	7.19421	-0.328	cg07162000	ADARB2	NM_018702	Body	1774873	1774996	NC_000010.10
cg03778769	1.72e-05	1.21e-07	-6.25	7.1935	-0.195	cg03778769				11164149	11164272	NC_000002.11
cg00540593	1.72e-05	1.21e-07	-6.25	7.19046	-0.133	cg00540593	CHRNA4	NM_000744	3'UTR	61977814	61977937	NC_000020.10
cg14319135	1.72e-05	1.21e-07	-6.25	7.19042	-0.246	cg14319135	ZNF735	NM_001159524	TSS200	63667452	63667575	NC_000007.13
cg03775802	1.72e-05	1.22e-07	-6.25	7.18787	-0.238	cg03775802	MIR609;C10orf79	NR_030340;NM_025145	TSS200;Body	105978702	105978825	NC_000010.10
cg21071540	1.72e-05	1.22e-07	-6.25	7.1866	-0.233	cg21071540	MIR485;MIR453	NR_030160;NR_029969	TSS200;TSS1500	101521694	101521817	NC_000014.8
cg19725935	1.72e-05	1.22e-07	-6.25	7.18581	-0.198	cg19725935	KIR2DL4;KIR2DL4;KIR2DL4;KIR2DL4;KIR2DL4;KIR2DL4	NM_001080770;NM_002255;NM_002255;NM_001080772;NM_001080772;NM_001080770	5'UTR;1stExon;5'UTR;5'UTR;1stExon;1stExon	55315083	55315206	NC_000019.9
cg04204669	1.72e-05	1.22e-07	-6.25	7.18486	-0.178	cg04204669	TH;TH;TH	NM_000360;NM_199293;NM_199292	TSS1500;TSS1500;TSS1500	2193742	2193865	NC_000011.9
cg09564361	1.73e-05	1.23e-07	-6.25	7.17993	-0.264	cg09564361				93537362	93537485	NC_000008.10
cg00204512	1.73e-05	1.23e-07	-6.25	7.17813	-0.164	cg00204512				28754710	28754833	NC_000016.9
cg10996111	1.73e-05	1.23e-07	-6.25	7.17781	-0.114	cg10996111	GNL1	NM_005275	3'UTR	30510459	30510582	NC_000006.11
cg00221650	1.74e-05	1.23e-07	-6.25	7.17374	-0.281	cg00221650				6819650	6819773	NC_000002.11
cg07320941	1.74e-05	1.24e-07	-6.25	7.17205	-0.202	cg07320941				76639319	76639442	NC_000018.9
cg05135176	1.74e-05	1.24e-07	-6.24	7.17133	-0.183	cg05135176	PTPRN2;PTPRN2;PTPRN2	NM_002847;NM_130842;NM_130843	Body;Body;Body	157620849	157620972	NC_000007.13
cg22821013	1.74e-05	1.24e-07	-6.24	7.17016	-0.16	cg22821013				168661400	168661523	NC_000006.11
cg23682822	1.74e-05	1.24e-07	-6.24	7.16978	-0.183	cg23682822	GLB1L3	NM_001080407	Body	134152000	134152123	NC_000011.9
cg13604276	1.74e-05	1.24e-07	-6.24	7.16944	-0.234	cg13604276	PTPRN2;PTPRN2;PTPRN2	NM_002847;NM_130842;NM_130843	Body;Body;Body	157387277	157387400	NC_000007.13
cg01205338	1.75e-05	1.24e-07	-6.24	7.16693	-0.231	cg01205338	MIR1185-2;MIR1185-1	NR_031571;NR_031575	TSS1500;TSS200	101509249	101509372	NC_000014.8
cg09351881	1.75e-05	1.24e-07	-6.24	7.16673	-0.277	cg09351881				188190184	188190307	NC_000004.11
cg22010446	1.75e-05	1.24e-07	-6.24	7.16577	-0.212	cg22010446				15091723	15091846	NC_000019.9
ch.2.1580620R	1.75e-05	1.25e-07	-6.24	7.16229	-0.133	ch.2.1580620R				69966976	69967099	NC_000002.11
cg23228019	1.75e-05	1.25e-07	-6.24	7.16226	-0.187	cg23228019				46579870	46579993	NC_000020.10
cg23411426	1.75e-05	1.25e-07	-6.24	7.16156	-0.168	cg23411426				36955985	36956108	NC_000008.10
cg14662522	1.75e-05	1.25e-07	-6.24	7.16101	-0.209	cg14662522				182879759	182879882	NC_000004.11
cg09275408	1.76e-05	1.26e-07	-6.24	7.15568	-0.204	cg09275408				44500491	44500614	NC_000010.10
cg08647730	1.76e-05	1.26e-07	-6.24	7.15509	-0.217	cg08647730				155959710	155959833	NC_000007.13
cg13257690	1.76e-05	1.26e-07	-6.24	7.15342	-0.219	cg13257690				101908752	101908875	NC_000014.8
cg12185873	1.76e-05	1.26e-07	-6.24	7.15316	-0.246	cg12185873				106355821	106355944	NC_000014.8
ch.9.1930815F	1.76e-05	1.26e-07	-6.24	7.15236	-0.0929	ch.9.1930815F				123981663	123981786	NC_000009.11
cg26227569	1.77e-05	1.27e-07	-6.24	7.14914	-0.227	cg26227569				8687039	8687162	NC_000004.11
cg06073348	1.77e-05	1.27e-07	-6.24	7.14724	-0.173	cg06073348	FAM66A	NR_026789	Body	12233144	12233267	NC_000008.10
cg27226320	1.77e-05	1.27e-07	-6.24	7.14435	-0.249	cg27226320	KIAA0040;KIAA0040;KIAA0040;KIAA0040	NM_001162894;NM_001162895;NM_014656;NM_001162893	5'UTR;5'UTR;5'UTR;5'UTR	175158326	175158449	NC_000001.10
cg21368063	1.78e-05	1.28e-07	-6.24	7.14072	-0.158	cg21368063	CGREF1;CGREF1;CGREF1	NM_001166240;NM_001166239;NM_006569	5'UTR;5'UTR;5'UTR	27338538	27338661	NC_000002.11
cg15565057	1.78e-05	1.28e-07	-6.24	7.1403	-0.232	cg15565057	FCAMR;FCAMR;FCAMR;FCAMR	NM_001122980;NM_001122979;NM_032029;NM_001170631	Body;Body;Body;Body	207140871	207140994	NC_000001.10
cg08048687	1.78e-05	1.28e-07	-6.24	7.14024	-0.148	cg08048687				111996799	111996922	NC_000002.11
cg26116639	1.78e-05	1.28e-07	-6.24	7.13824	-0.152	cg26116639				1567878	1568001	NC_000004.11
ch.5.252072R	1.79e-05	1.28e-07	-6.23	7.13395	-0.0426	ch.5.252072R				199072	199195	NC_000005.9
cg21638625	1.79e-05	1.29e-07	-6.23	7.13379	-0.181	cg21638625	FSD1;TMIGD2;TMIGD2	NM_024333;NM_144615;NM_001169126	TSS1500;TSS1500;TSS1500	4303817	4303940	NC_000019.9
cg07107453	1.79e-05	1.29e-07	-6.23	7.13237	-0.21	cg07107453	IFI44	NM_006417	TSS1500	79114976	79115099	NC_000001.10
cg23557769	1.79e-05	1.29e-07	-6.23	7.12936	-0.146	cg23557769				16871766	16871889	NC_000022.10
cg10267724	1.79e-05	1.29e-07	-6.23	7.1264	-0.16	cg10267724	TMEM90B	NM_024893	Body	24615715	24615838	NC_000020.10
cg14581628	1.79e-05	1.3e-07	-6.23	7.12576	-0.157	cg14581628	DBH	NM_000787	Body	136503185	136503308	NC_000009.11
ch.1.587982R	1.8e-05	1.3e-07	-6.23	7.12107	-0.0403	ch.1.587982R	CROCC	NM_014675	Body	17293256	17293379	NC_000001.10
cg00661347	1.8e-05	1.3e-07	-6.23	7.11986	-0.175	cg00661347	COL13A1;COL13A1;COL13A1;COL13A1;COL13A1;COL13A1;COL13A1;COL13A1;COL13A1;COL13A1;COL13A1;COL13A1;COL13A1;COL13A1;COL13A1;COL13A1;COL13A1;COL13A1;COL13A1;COL13A1	NM_080798;NM_080809;NM_080800;NM_080811;NM_080810;NM_080799;NM_080813;NM_005203;NM_080815;NM_080807;NM_080801;NM_080808;NM_080814;NM_080802;NM_080812;NM_080805;NM_080806;NM_080804;NM_080803;NM_001130103	Body;Body;Body;Body;Body;Body;Body;Body;Body;Body;Body;Body;Body;Body;Body;Body;Body;Body;Body;Body	71661228	71661351	NC_000010.10
cg00694040	1.8e-05	1.31e-07	-6.23	7.11729	-0.187	cg00694040				76073021	76073144	NC_000018.9
cg04880751	1.81e-05	1.31e-07	-6.23	7.1158	-0.125	cg04880751	KMO	NM_003679	TSS1500	241695164	241695287	NC_000001.10
cg07834069	1.81e-05	1.31e-07	-6.23	7.11568	-0.277	cg07834069	CD300LB	NM_174892	Body	72524918	72525041	NC_000017.10
cg22337920	1.81e-05	1.31e-07	-6.23	7.11452	-0.193	cg22337920	PTPRN2;PTPRN2;PTPRN2	NM_002847;NM_130842;NM_130843	Body;Body;Body	158319098	158319221	NC_000007.13
cg25156915	1.81e-05	1.31e-07	-6.23	7.11381	-0.194	cg25156915				174427388	174427511	NC_000004.11
cg02637474	1.81e-05	1.31e-07	-6.23	7.11188	-0.297	cg02637474	PTPRN2;PTPRN2;PTPRN2	NM_002847;NM_130842;NM_130843	Body;Body;Body	157340554	157340677	NC_000007.13
cg21446981	1.81e-05	1.31e-07	-6.23	7.11158	-0.229	cg21446981				37534909	37535032	NC_000007.13
cg10189395	1.81e-05	1.32e-07	-6.23	7.10998	-0.212	cg10189395				52849566	52849689	NC_000017.10
cg23373401	1.81e-05	1.32e-07	-6.23	7.10866	-0.188	cg23373401	RIMBP2	NM_015347	Body	130936355	130936478	NC_000012.11
cg20437660	1.82e-05	1.32e-07	-6.23	7.10715	-0.248	cg20437660	XKR4;SBF1P1	NM_052898;NR_027765	Body;Body	56367005	56367128	NC_000008.10
cg03613625	1.82e-05	1.32e-07	-6.23	7.10582	-0.147	cg03613625	GNASAS	NR_002785	Body	57408174	57408297	NC_000020.10
cg21526357	1.82e-05	1.33e-07	-6.22	7.10182	-0.134	cg21526357	RAP1GAP2;RAP1GAP2	NM_001100398;NM_015085	TSS1500;TSS1500	2699249	2699372	NC_000017.10
cg14442518	1.82e-05	1.33e-07	-6.22	7.10158	-0.168	cg14442518				136102543	136102666	NC_000009.11
cg03602500	1.83e-05	1.33e-07	-6.22	7.10019	-0.22	cg03602500	KIR3DX1	NR_026716	Body	55047721	55047844	NC_000019.9
cg09258150	1.83e-05	1.33e-07	-6.22	7.09858	-0.234	cg09258150	ICAM4;ICAM4;ICAM4	NM_001039132;NM_001544;NM_022377	TSS1500;TSS1500;TSS1500	10397429	10397552	NC_000019.9
cg00088885	1.84e-05	1.34e-07	-6.22	7.09401	-0.167	cg00088885	SPP1;SPP1;SPP1	NM_000582;NM_001040058;NM_001040060	TSS200;TSS200;TSS200	88896634	88896757	NC_000004.11
cg18757155	1.84e-05	1.34e-07	-6.22	7.094	-0.197	cg18757155	ADAM28;ADAM28	NM_014265;NM_021777	TSS200;TSS200	24151472	24151595	NC_000008.10
ch.1.1540554F	1.84e-05	1.35e-07	-6.22	7.08669	-0.141	ch.1.1540554F	TXNDC12	NM_015913	Body	52516807	52516930	NC_000001.10
cg12579640	1.85e-05	1.35e-07	-6.22	7.08168	-0.144	cg12579640				154888711	154888834	NC_000007.13
ch.4.150648562F	1.85e-05	1.36e-07	-6.22	7.07945	-0.0453	ch.4.150648562F				150429112	150429235	NC_000004.11
cg07826516	1.85e-05	1.36e-07	-6.22	7.0792	-0.209	cg07826516				3106230	3106353	NC_000005.9
ch.13.84760482F	1.86e-05	1.36e-07	-6.22	7.07694	-0.0757	ch.13.84760482F				85862481	85862604	NC_000013.10
cg15467503	1.86e-05	1.36e-07	-6.22	7.07569	-0.133	cg15467503	TACC3	NM_006342	Body	1727234	1727357	NC_000004.11
cg10425245	1.86e-05	1.36e-07	-6.22	7.07568	-0.214	cg10425245	SLIT3	NM_003062	Body	168454709	168454832	NC_000005.9
cg08782158	1.86e-05	1.36e-07	-6.22	7.0749	-0.215	cg08782158				927755	927878	NC_000002.11
cg18863119	1.86e-05	1.36e-07	-6.22	7.0748	-0.211	cg18863119	MIR487B;MIR539	NR_030267;NR_030256	TSS200;TSS1500	101512653	101512776	NC_000014.8
cg01780352	1.86e-05	1.37e-07	-6.22	7.07284	-0.192	cg01780352				168818817	168818940	NC_000006.11
ch.1.86649240R	1.86e-05	1.37e-07	-6.22	7.06939	-0.0374	ch.1.86649240R				86876652	86876775	NC_000001.10
cg16987876	1.86e-05	1.37e-07	-6.21	7.06929	-0.118	cg16987876	GZMM	NM_005317	TSS200	543909	544032	NC_000019.9
cg22926842	1.87e-05	1.37e-07	-6.21	7.06743	-0.191	cg22926842	CENPM;CENPM;CENPM	NM_001110215;NM_001002876;NM_024053	TSS1500;Body;Body	42336869	42336992	NC_000022.10
cg19794013	1.87e-05	1.38e-07	-6.21	7.06236	-0.163	cg19794013	COL4A1	NM_001845	Body	110838187	110838310	NC_000013.10
cg25247402	1.88e-05	1.39e-07	-6.21	7.05784	-0.115	cg25247402				126134671	126134794	NC_000010.10
cg05888872	1.88e-05	1.39e-07	-6.21	7.05678	-0.152	cg05888872	FRMD4A	NM_018027	Body	14050479	14050602	NC_000010.10
cg02639095	1.88e-05	1.39e-07	-6.21	7.05547	-0.184	cg02639095	TTC39B;TTC39B;TTC39B;TTC39B	NM_001168341;NM_152574;NM_001168339;NM_001168340	TSS1500;TSS1500;TSS1500;TSS1500	15307873	15307996	NC_000009.11
cg15812586	1.88e-05	1.39e-07	-6.21	7.05474	-0.272	cg15812586				139953117	139953240	NC_000007.13
cg16303562	1.88e-05	1.39e-07	-6.21	7.05369	-0.221	cg16303562	MSR1;MSR1;MSR1	NM_138715;NM_138716;NM_002445	TSS200;TSS200;TSS200	16050333	16050456	NC_000008.10
cg16918529	1.89e-05	1.4e-07	-6.21	7.04697	-0.249	cg16918529				52736383	52736506	NC_000007.13
cg12306333	1.9e-05	1.41e-07	-6.21	7.04473	-0.163	cg12306333				97312064	97312187	NC_000015.9
cg07398791	1.9e-05	1.41e-07	-6.21	7.0432	-0.231	cg07398791	TNFAIP8	NM_001077654	Body	118676053	118676176	NC_000005.9
cg06813886	1.9e-05	1.41e-07	-6.21	7.04275	-0.0929	cg06813886				19239748	19239871	NC_000010.10
cg07416733	1.9e-05	1.41e-07	-6.21	7.042	-0.199	cg07416733	RHOD	NM_014578	Body	66834385	66834508	NC_000011.9
cg00792107	1.9e-05	1.42e-07	-6.21	7.03769	-0.16	cg00792107				133181600	133181723	NC_000012.11
cg06114171	1.91e-05	1.42e-07	-6.21	7.03555	-0.193	cg06114171	DSCAML1	NM_020693	Body	117561139	117561262	NC_000011.9
cg05335344	1.91e-05	1.43e-07	-6.2	7.03178	-0.109	cg05335344				67365812	67365935	NC_000011.9
cg25678270	1.92e-05	1.43e-07	-6.2	7.03028	-0.113	cg25678270	FARP1	NM_005766	Body	99002384	99002507	NC_000013.10
cg10316357	1.92e-05	1.43e-07	-6.2	7.02895	-0.135	cg10316357	LY9;LY9	NM_001033667;NM_002348	Body;Body	160768001	160768124	NC_000001.10
cg05380759	1.92e-05	1.43e-07	-6.2	7.0282	-0.187	cg05380759	LARS2	NM_015340	Body	45579354	45579477	NC_000003.11
cg06125762	1.92e-05	1.43e-07	-6.2	7.02794	-0.141	cg06125762				76319232	76319355	NC_000011.9
cg10149296	1.92e-05	1.43e-07	-6.2	7.02702	-0.233	cg10149296				20795912	20796035	NC_000002.11
cg07052041	1.92e-05	1.43e-07	-6.2	7.02655	-0.187	cg07052041				135092104	135092227	NC_000010.10
cg05166028	1.92e-05	1.43e-07	-6.2	7.02618	-0.353	cg05166028	PTPRN2;PTPRN2;PTPRN2	NM_002847;NM_130842;NM_130843	Body;Body;Body	157622138	157622261	NC_000007.13
ch.8.129857482F	1.92e-05	1.43e-07	-6.2	7.02573	-0.0299	ch.8.129857482F				129788300	129788423	NC_000008.10
cg11453079	1.92e-05	1.44e-07	-6.2	7.02438	-0.193	cg11453079	HNF4A;HNF4A	NM_178849;NM_000457	3'UTR;3'UTR	43058872	43058995	NC_000020.10
ch.17.1996417R	1.92e-05	1.44e-07	-6.2	7.02206	-0.0746	ch.17.1996417R	UBE2O	NM_022066	Body	74408525	74408648	NC_000017.10
cg27086014	1.92e-05	1.44e-07	-6.2	7.0196	-0.205	cg27086014	SIGLEC12;SIGLEC12;SIGLEC12	NM_053003;NM_053003;NM_033329	1stExon;5'UTR;TSS1500	52004992	52005115	NC_000019.9
cg21157301	1.93e-05	1.45e-07	-6.2	7.01593	-0.257	cg21157301	FAM66D;LOC392196	NR_027425;NR_003275	Body;TSS200	11986864	11986987	NC_000008.10
ch.7.114512964F	1.93e-05	1.45e-07	-6.2	7.01514	-0.0505	ch.7.114512964F				114725728	114725851	NC_000007.13
cg13439241	1.93e-05	1.45e-07	-6.2	7.01208	-0.209	cg13439241	LGALS12;LGALS12;LGALS12	NM_033101;NM_001142536;NM_001142535	TSS200;TSS200;TSS200	63273507	63273630	NC_000011.9
cg06872010	1.94e-05	1.46e-07	-6.2	7.00599	-0.263	cg06872010	FAM66A	NR_026789	Body	12236258	12236381	NC_000008.10
cg04509221	1.95e-05	1.47e-07	-6.2	7.00265	-0.19	cg04509221	PRDM16;PRDM16	NM_022114;NM_199454	Body;Body	3155312	3155435	NC_000001.10
cg17981028	1.95e-05	1.47e-07	-6.19	7.00034	-0.126	cg17981028				80288880	80289003	NC_000008.10
cg02774302	1.95e-05	1.47e-07	-6.19	6.999	-0.249	cg02774302				5845180	5845303	NC_000002.11
cg15379511	1.95e-05	1.47e-07	-6.19	6.9979	-0.077	cg15379511				74607143	74607266	NC_000017.10
cg17137218	1.95e-05	1.48e-07	-6.19	6.9973	-0.172	cg17137218	PRDM16;PRDM16	NM_022114;NM_199454	Body;Body	3331278	3331401	NC_000001.10
cg26758386	1.96e-05	1.49e-07	-6.19	6.98897	-0.0598	cg26758386				101605940	101606063	NC_000006.11
cg11861206	1.97e-05	1.49e-07	-6.19	6.98627	-0.124	cg11861206	KIAA0564	NM_015058	Body	42146128	42146251	NC_000013.10
cg25287708	1.97e-05	1.49e-07	-6.19	6.98565	-0.221	cg25287708	PTCHD2	NM_020780	Body	11596434	11596557	NC_000001.10
cg25567054	1.97e-05	1.49e-07	-6.19	6.98555	-0.111	cg25567054				104824020	104824143	NC_000014.8
cg01966974	1.97e-05	1.49e-07	-6.19	6.985	-0.213	cg01966974				212830395	212830518	NC_000001.10
cg24889058	1.97e-05	1.5e-07	-6.19	6.98229	-0.235	cg24889058	CHRM2;CHRM2;CHRM2;CHRM2;CHRM2;CHRM2;CHRM2;CHRM2	NM_001006631;NM_000739;NM_001006627;NM_001006628;NM_001006629;NM_001006632;NM_001006630;NM_001006626	5'UTR;5'UTR;5'UTR;5'UTR;5'UTR;5'UTR;5'UTR;5'UTR	136610019	136610142	NC_000007.13
cg03046346	1.97e-05	1.5e-07	-6.19	6.98115	-0.078	cg03046346	FADS3	NM_021727	Body	61658150	61658273	NC_000011.9
cg24405700	1.98e-05	1.5e-07	-6.19	6.97947	-0.248	cg24405700	B4GALNT3	NM_173593	Body	655829	655952	NC_000012.11
cg09464466	1.98e-05	1.5e-07	-6.19	6.97869	-0.183	cg09464466				47500335	47500458	NC_000002.11
cg11305792	1.98e-05	1.51e-07	-6.19	6.97762	-0.0589	cg11305792				64075651	64075774	NC_000008.10
ch.16.725323R	1.98e-05	1.51e-07	-6.19	6.97448	-0.0195	ch.16.725323R	EARS2;EARS2	NR_003501;NM_001083614	Body;Body	23535908	23536031	NC_000016.9
cg06878499	1.98e-05	1.51e-07	-6.19	6.9723	-0.292	cg06878499				239621510	239621633	NC_000001.10
ch.12.1023240F	1.99e-05	1.52e-07	-6.19	6.96883	-0.224	ch.12.1023240F	LIMA1;LIMA1	NM_001113546;NM_016357	Body;Body	50635579	50635702	NC_000012.11
cg16792071	1.99e-05	1.52e-07	-6.19	6.96819	-0.138	cg16792071				134842795	134842918	NC_000010.10
cg03848483	2.01e-05	1.54e-07	-6.18	6.95831	-0.204	cg03848483				85969392	85969515	NC_000016.9
cg23018117	2.01e-05	1.54e-07	-6.18	6.95559	-0.114	cg23018117	GIMAP1	NM_130759	TSS200	150413687	150413810	NC_000007.13
ch.4.82824696F	2.02e-05	1.55e-07	-6.18	6.95055	-0.0266	ch.4.82824696F				82605672	82605795	NC_000004.11
ch.11.1155333R	2.03e-05	1.56e-07	-6.18	6.94414	-0.0648	ch.11.1155333R	TMEM109	NM_024092	Body	60687684	60687807	NC_000011.9
ch.4.89078329R	2.03e-05	1.56e-07	-6.18	6.94052	-0.0535	ch.4.89078329R				88859305	88859428	NC_000004.11
cg12593746	2.03e-05	1.56e-07	-6.18	6.94009	-0.154	cg12593746				98789535	98789658	NC_000001.10
cg13973985	2.03e-05	1.57e-07	-6.18	6.93873	-0.225	cg13973985	EMR3;EMR3	NM_032571;NM_032571	5'UTR;1stExon	14785604	14785727	NC_000019.9
cg22663995	2.04e-05	1.57e-07	-6.18	6.93706	-0.0773	cg22663995	UPB1	NM_016327	Body	24921616	24921739	NC_000022.10
cg02515422	2.04e-05	1.57e-07	-6.18	6.93377	-0.106	cg02515422	TLR4;TLR4;TLR4;TLR4	NR_024169;NR_024168;NM_138554;NM_138554	Body;Body;1stExon;5'UTR	120466493	120466616	NC_000009.11
cg22531685	2.05e-05	1.58e-07	-6.17	6.9271	-0.209	cg22531685	PTPRN2;PTPRN2;PTPRN2	NM_002847;NM_130842;NM_130843	Body;Body;Body	158264663	158264786	NC_000007.13
cg04486886	2.06e-05	1.59e-07	-6.17	6.92427	-0.251	cg04486886				56784195	56784318	NC_000005.9
cg00050692	2.06e-05	1.6e-07	-6.17	6.92025	-0.193	cg00050692	DNMT3A;DNMT3A;DNMT3A	NM_022552;NM_175630;NM_175629	Body;Body;Body	25524877	25525000	NC_000002.11
cg26427270	2.06e-05	1.6e-07	-6.17	6.91949	-0.243	cg26427270				220507746	220507869	NC_000002.11
cg17952468	2.06e-05	1.6e-07	-6.17	6.91885	-0.0984	cg17952468	EDN3;EDN3;EDN3;EDN3	NM_207034;NM_000114;NM_207033;NM_207032	TSS1500;TSS1500;TSS1500;TSS1500	57874942	57875065	NC_000020.10
cg17471456	2.06e-05	1.6e-07	-6.17	6.91879	-0.111	cg17471456				103713302	103713425	NC_000007.13
cg19171919	2.06e-05	1.6e-07	-6.17	6.91815	-0.0898	cg19171919	BAHCC1	NM_001080519	Body	79414543	79414666	NC_000017.10
cg14239348	2.06e-05	1.6e-07	-6.17	6.91808	-0.195	cg14239348				164094293	164094416	NC_000006.11
cg05965745	2.07e-05	1.6e-07	-6.17	6.91577	-0.272	cg05965745	PRDM16;PRDM16	NM_022114;NM_199454	Body;Body	3077798	3077921	NC_000001.10
cg25968437	2.07e-05	1.6e-07	-6.17	6.9147	-0.163	cg25968437				33819738	33819861	NC_000006.11
cg14746841	2.07e-05	1.61e-07	-6.17	6.91398	-0.137	cg14746841	SORCS2	NM_020777	Body	7604322	7604445	NC_000004.11
cg18384960	2.07e-05	1.61e-07	-6.17	6.91365	-0.23	cg18384960	MIR299;MIR411	NR_029841;NR_030389	TSS1500;TSS200	101489528	101489651	NC_000014.8
cg26945941	2.07e-05	1.61e-07	-6.17	6.9099	-0.236	cg26945941	RIMBP2	NM_015347	Body	130950952	130951075	NC_000012.11
cg17421805	2.08e-05	1.61e-07	-6.17	6.90955	-0.14	cg17421805	FCRL6	NM_001004310	Body	159781662	159781785	NC_000001.10
cg00790672	2.08e-05	1.62e-07	-6.17	6.90362	-0.195	cg00790672	PRDM16;PRDM16	NM_022114;NM_199454	Body;Body	3324671	3324794	NC_000001.10
cg11503710	2.08e-05	1.62e-07	-6.17	6.9033	-0.205	cg11503710	ZNF365;ZNF365	NM_199452;NM_199451	5'UTR;Body	64396659	64396782	NC_000010.10
cg21196930	2.08e-05	1.62e-07	-6.17	6.90268	-0.188	cg21196930				23214308	23214431	NC_000006.11
cg07685977	2.1e-05	1.63e-07	-6.16	6.89641	-0.215	cg07685977	TCERG1L	NM_174937	Body	133036507	133036630	NC_000010.10
cg10448687	2.1e-05	1.64e-07	-6.16	6.89543	-0.0968	cg10448687	C13orf35	NM_207440	5'UTR	113333317	113333440	NC_000013.10
cg14152591	2.1e-05	1.64e-07	-6.16	6.89466	-0.169	cg14152591	FAM107B	NM_031453	Body	14587920	14588043	NC_000010.10
cg21936906	2.1e-05	1.64e-07	-6.16	6.89243	-0.146	cg21936906	PTPRN2;PTPRN2;PTPRN2	NM_002847;NM_130842;NM_130843	Body;Body;Body	157565366	157565489	NC_000007.13
cg26041882	2.1e-05	1.64e-07	-6.16	6.89216	-0.18	cg26041882				122795038	122795161	NC_000010.10
cg21847347	2.11e-05	1.65e-07	-6.16	6.88768	-0.224	cg21847347	RAB37;CD300LF	NM_175738;NM_139018	Body;TSS1500	72709572	72709695	NC_000017.10
cg14495729	2.11e-05	1.65e-07	-6.16	6.88718	-0.233	cg14495729	PTPRN2;PTPRN2;PTPRN2	NM_002847;NM_130842;NM_130843	Body;Body;Body	158283266	158283389	NC_000007.13
cg13380103	2.11e-05	1.65e-07	-6.16	6.88464	-0.103	cg13380103	ADAMTS2;ADAMTS2	NM_021599;NM_014244	Body;Body	178770629	178770752	NC_000005.9
cg11026400	2.11e-05	1.66e-07	-6.16	6.8841	-0.288	cg11026400	PTPRN2;PTPRN2;PTPRN2	NM_002847;NM_130842;NM_130843	Body;Body;Body	157427597	157427720	NC_000007.13
cg15321306	2.11e-05	1.66e-07	-6.16	6.88383	-0.196	cg15321306				46918065	46918188	NC_000012.11
cg08476244	2.11e-05	1.66e-07	-6.16	6.88334	-0.223	cg08476244	EPB41L5	NM_020909	Body	120867222	120867345	NC_000002.11
cg22793129	2.11e-05	1.66e-07	-6.16	6.88321	-0.266	cg22793129	MOBKL2A	NM_130807	5'UTR	2085297	2085420	NC_000019.9
ch.7.1566587F	2.11e-05	1.66e-07	-6.16	6.88253	-0.0741	ch.7.1566587F				72002664	72002787	NC_000007.13
cg08416191	2.11e-05	1.66e-07	-6.16	6.88169	-0.0841	cg08416191				104581614	104581737	NC_000007.13
cg16864295	2.12e-05	1.66e-07	-6.16	6.87999	-0.104	cg16864295	PLD1;PLD1	NM_001130081;NM_002662	5'UTR;5'UTR	171463753	171463876	NC_000003.11
cg04114537	2.12e-05	1.66e-07	-6.16	6.87936	-0.111	cg04114537	PLCH1;PLCH1;PLCH1	NM_001130960;NM_001130961;NM_014996	Body;Body;Body	155259883	155260006	NC_000003.11
cg06399109	2.14e-05	1.68e-07	-6.16	6.86929	-0.0743	cg06399109	MED9	NM_018019	Body	17390793	17390916	NC_000017.10
ch.5.754313F	2.14e-05	1.68e-07	-6.16	6.86822	-0.057	ch.5.754313F	RAI14;RAI14;RAI14;RAI14;RAI14;RAI14	NM_001145525;NM_001145520;NM_001145521;NM_015577;NM_001145523;NM_001145522	Body;Body;Body;Body;Body;Body	34829875	34829998	NC_000005.9
cg23024047	2.14e-05	1.68e-07	-6.16	6.86763	-0.244	cg23024047				5505983	5506106	NC_000003.11
cg15202848	2.14e-05	1.68e-07	-6.16	6.86678	-0.16	cg15202848				64618819	64618942	NC_000011.9
cg03854069	2.14e-05	1.69e-07	-6.16	6.86652	-0.0591	cg03854069				32841919	32842042	NC_000007.13
cg05245794	2.14e-05	1.69e-07	-6.16	6.86611	-0.205	cg05245794				119884332	119884455	NC_000008.10
cg12207248	2.15e-05	1.69e-07	-6.15	6.86267	-0.147	cg12207248				59038598	59038721	NC_000003.11
cg09615915	2.15e-05	1.7e-07	-6.15	6.85997	-0.175	cg09615915	FAM90A10	NM_001164447	TSS1500	7625446	7625569	NC_000008.10
cg04813697	2.15e-05	1.7e-07	-6.15	6.8585	-0.224	cg04813697	PIP4K2A	NM_005028	Body	22920025	22920148	NC_000010.10
cg26703507	2.15e-05	1.7e-07	-6.15	6.85713	-0.245	cg26703507	SLC20A1	NM_005415	Body	113404661	113404784	NC_000002.11
cg16106297	2.15e-05	1.7e-07	-6.15	6.85675	-0.16	cg16106297	ZSCAN1	NM_182572	Body	58556609	58556732	NC_000019.9
cg19495351	2.16e-05	1.71e-07	-6.15	6.85375	-0.211	cg19495351	UNC80;UNC80	NM_032504;NM_182587	Body;Body	210675091	210675214	NC_000002.11
cg03625952	2.16e-05	1.71e-07	-6.15	6.85188	-0.109	cg03625952	FABP6;FABP6	NM_001130958;NM_001040442	5'UTR;TSS1500	159625457	159625580	NC_000005.9
cg06624951	2.16e-05	1.71e-07	-6.15	6.85178	-0.155	cg06624951				133055588	133055711	NC_000012.11
cg10888031	2.16e-05	1.71e-07	-6.15	6.85149	-0.21	cg10888031	ACTRT2	NM_080431	1stExon	2938799	2938922	NC_000001.10
cg02947862	2.17e-05	1.72e-07	-6.15	6.8477	-0.331	cg02947862				129979375	129979498	NC_000010.10
cg17512738	2.17e-05	1.72e-07	-6.15	6.84649	-0.247	cg17512738	POM121L12	NM_182595	TSS200	53103285	53103408	NC_000007.13
cg17078629	2.17e-05	1.72e-07	-6.15	6.84607	-0.19	cg17078629	RTP2;RTP2	NM_001004312;NM_001004312	5'UTR;1stExon	187419942	187420065	NC_000003.11
cg26485844	2.17e-05	1.72e-07	-6.15	6.84378	-0.212	cg26485844				77256916	77257039	NC_000005.9
cg03280523	2.18e-05	1.73e-07	-6.15	6.83837	-0.106	cg03280523				58783857	58783980	NC_000016.9
cg19416590	2.18e-05	1.74e-07	-6.15	6.83608	-0.19	cg19416590	ADARB2	NM_018702	Body	1592894	1593017	NC_000010.10
ch.9.2295001F	2.18e-05	1.74e-07	-6.15	6.83529	-0.0922	ch.9.2295001F	SETX	NM_015046	Body	135143580	135143703	NC_000009.11
cg17948136	2.18e-05	1.74e-07	-6.15	6.83457	-0.244	cg17948136				23257319	23257442	NC_000019.9
cg01816783	2.19e-05	1.74e-07	-6.15	6.83292	-0.135	cg01816783				71349753	71349876	NC_000011.9
cg07911953	2.19e-05	1.74e-07	-6.15	6.83273	-0.165	cg07911953	ADK;ADK	NM_001123;NM_006721	Body;Body	76345850	76345973	NC_000010.10
cg27289306	2.19e-05	1.75e-07	-6.14	6.83027	-0.138	cg27289306				5834425	5834548	NC_000007.13
cg08618878	2.19e-05	1.75e-07	-6.14	6.82904	-0.144	cg08618878	CDH15	NM_004933	Body	89261116	89261239	NC_000016.9
cg16114380	2.19e-05	1.75e-07	-6.14	6.82815	-0.213	cg16114380	LIMA1;LIMA1;LIMA1	NM_001113546;NM_016357;NM_001113547	Body;Body;Body	50606100	50606223	NC_000012.11
cg00282706	2.19e-05	1.75e-07	-6.14	6.82787	-0.278	cg00282706	ANO2	NM_020373	TSS200	6055430	6055553	NC_000012.11
cg14048785	2.19e-05	1.75e-07	-6.14	6.82775	-0.084	cg14048785	LDB2;LDB2	NM_001290;NM_001130834	Body;Body	16558965	16559088	NC_000004.11
ch.12.313305F	2.19e-05	1.76e-07	-6.14	6.82609	-0.0558	ch.12.313305F	ETV6	NM_001987	Body	11952929	11953052	NC_000012.11
cg03193096	2.2e-05	1.76e-07	-6.14	6.82461	-0.203	cg03193096	XKR4;SBF1P1	NM_052898;NR_027765	Body;Body	56363711	56363834	NC_000008.10
cg05888037	2.2e-05	1.76e-07	-6.14	6.82428	-0.184	cg05888037	C13orf26	NM_152325	TSS1500	31506270	31506393	NC_000013.10
cg01966129	2.2e-05	1.76e-07	-6.14	6.824	-0.138	cg01966129	PRAME;LOC648691;PRAME;PRAME;PRAME;PRAME	NM_206953;NR_027426;NM_006115;NM_206955;NM_206956;NM_206954	TSS200;Body;TSS200;TSS1500;TSS1500;TSS200	22901880	22902003	NC_000022.10
ch.3.3564705F	2.2e-05	1.76e-07	-6.14	6.82283	-0.205	ch.3.3564705F	MCF2L2	NM_015078	Body	183104543	183104666	NC_000003.11
cg17938489	2.2e-05	1.77e-07	-6.14	6.81785	-0.127	cg17938489	TLR5	NM_003268	5'UTR	223290364	223290487	NC_000001.10
cg18428006	2.21e-05	1.77e-07	-6.14	6.81731	-0.161	cg18428006	HNRNPAB;HNRNPAB	NM_031266;NM_004499	Body;Body	177633449	177633572	NC_000005.9
cg20928777	2.21e-05	1.77e-07	-6.14	6.81641	-0.259	cg20928777	HS3ST3B1	NM_006041	Body	14222235	14222358	NC_000017.10
cg22263031	2.21e-05	1.78e-07	-6.14	6.81317	-0.345	cg22263031				97323948	97324071	NC_000015.9
cg16164607	2.21e-05	1.78e-07	-6.14	6.81309	-0.198	cg16164607				14462810	14462933	NC_000001.10
cg03605117	2.22e-05	1.78e-07	-6.14	6.81099	-0.0827	cg03605117				176922199	176922322	NC_000003.11
cg23460961	2.22e-05	1.78e-07	-6.14	6.81033	-0.235	cg23460961				94382347	94382470	NC_000011.9
cg14843731	2.22e-05	1.79e-07	-6.14	6.80903	-0.229	cg14843731	CYYR1	NM_052954	Body	27942803	27942926	NC_000021.8
cg14630001	2.22e-05	1.79e-07	-6.14	6.80715	-0.168	cg14630001				66633408	66633531	NC_000003.11
cg20663831	2.23e-05	1.79e-07	-6.14	6.80418	-0.285	cg20663831	GIMAP2	NM_015660	5'UTR	150383154	150383277	NC_000007.13
cg16366546	2.23e-05	1.8e-07	-6.14	6.80339	-0.0966	cg16366546	KIAA1217;KIAA1217;KIAA1217	NM_019590;NM_001098500;NM_001098501	Body;Body;Body	24672795	24672918	NC_000010.10
cg11734772	2.23e-05	1.8e-07	-6.14	6.80028	-0.209	cg11734772	PTPRN2;PTPRN2;PTPRN2	NM_002847;NM_130842;NM_130843	Body;Body;Body	157920174	157920297	NC_000007.13
cg09126279	2.24e-05	1.81e-07	-6.14	6.79761	-0.257	cg09126279				40675171	40675294	NC_000004.11
cg18717689	2.24e-05	1.81e-07	-6.13	6.79621	-0.137	cg18717689	MIR455;COL27A1	NR_030255;NM_032888	TSS200;Body	116971578	116971701	NC_000009.11
ch.2.204909450R	2.25e-05	1.82e-07	-6.13	6.78815	-0.184	ch.2.204909450R				205201205	205201328	NC_000002.11
cg06970472	2.25e-05	1.83e-07	-6.13	6.78775	-0.149	cg06970472	APBB2;APBB2;APBB2	NM_004307;NM_001166050;NM_173075	Body;Body;Body	40910981	40911104	NC_000004.11
cg27360210	2.25e-05	1.83e-07	-6.13	6.78664	-0.227	cg27360210	GMFG	NM_004877	TSS200	39826923	39827046	NC_000019.9
cg02720761	2.26e-05	1.83e-07	-6.13	6.78573	-0.212	cg02720761	PTPRN2;PTPRN2;PTPRN2	NM_002847;NM_130842;NM_130843	Body;Body;Body	157711218	157711341	NC_000007.13
cg04954203	2.26e-05	1.83e-07	-6.13	6.78471	-0.152	cg04954203				118599865	118599988	NC_000011.9
cg00160981	2.26e-05	1.83e-07	-6.13	6.7843	-0.203	cg00160981	FCRLB	NM_001002901	TSS1500	161691911	161692034	NC_000001.10
cg26905258	2.26e-05	1.83e-07	-6.13	6.78408	-0.193	cg26905258	MYCBP2	NM_015057	Body	77898407	77898530	NC_000013.10
cg08736918	2.26e-05	1.83e-07	-6.13	6.78362	-0.0982	cg08736918				9241615	9241738	NC_000001.10
cg27129984	2.26e-05	1.84e-07	-6.13	6.78228	-0.179	cg27129984	C16orf38	NM_001013658	TSS1500	1538803	1538926	NC_000016.9
cg20975835	2.26e-05	1.84e-07	-6.13	6.78159	-0.167	cg20975835	CCDC88B	NM_032251	TSS1500	64107374	64107497	NC_000011.9
cg06757863	2.26e-05	1.84e-07	-6.13	6.77856	-0.0767	cg06757863	CNTN5;CNTN5	NM_014361;NM_175566	Body;Body	99603852	99603975	NC_000011.9
cg04960065	2.27e-05	1.84e-07	-6.13	6.77749	-0.318	cg04960065				185189300	185189423	NC_000004.11
ch.11.2720214F	2.27e-05	1.85e-07	-6.13	6.77695	-0.076	ch.11.2720214F	PRDM10;PRDM10	NM_199437;NM_020228	5'UTR;5'UTR	129835266	129835389	NC_000011.9
ch.2.3493243F	2.27e-05	1.85e-07	-6.13	6.77607	-0.0421	ch.2.3493243F	SLC25A12	NM_003705	Body	172737063	172737186	NC_000002.11
cg15403616	2.27e-05	1.85e-07	-6.13	6.7737	-0.247	cg15403616				105658685	105658808	NC_000014.8
cg08795557	2.27e-05	1.85e-07	-6.13	6.77214	-0.245	cg08795557	WBSCR17	NM_022479	Body	70921332	70921455	NC_000007.13
cg08984038	2.27e-05	1.85e-07	-6.13	6.77204	-0.262	cg08984038	PTPRN2;PTPRN2;PTPRN2	NM_002847;NM_130842;NM_130843	Body;Body;Body	157641825	157641948	NC_000007.13
cg26673784	2.27e-05	1.86e-07	-6.13	6.77101	-0.228	cg26673784	LOC283050;LOC283050;LOC283050	NR_024431;NR_024429;NR_015429	Body;Body;Body	80787497	80787620	NC_000010.10
cg24126888	2.27e-05	1.86e-07	-6.13	6.76915	-0.124	cg24126888				86556176	86556299	NC_000008.10
cg26437842	2.27e-05	1.86e-07	-6.13	6.76891	-0.279	cg26437842	WDFY4	NM_020945	TSS200	49893423	49893546	NC_000010.10
cg16319947	2.28e-05	1.86e-07	-6.13	6.76767	-0.207	cg16319947	GALNT9	NM_001122636	Body	132831695	132831818	NC_000012.11
cg26102801	2.28e-05	1.87e-07	-6.13	6.76442	-0.233	cg26102801				155793769	155793892	NC_000007.13
cg15445958	2.29e-05	1.88e-07	-6.12	6.7601	-0.174	cg15445958				110266125	110266248	NC_000006.11
cg22667294	2.29e-05	1.88e-07	-6.12	6.75876	-0.136	cg22667294	GFPT2	NM_005110	Body	179755381	179755504	NC_000005.9
ch.6.945235F	2.29e-05	1.88e-07	-6.12	6.75796	-0.032	ch.6.945235F	ZFAND3	NM_021943	Body	38099503	38099626	NC_000006.11
cg25686812	2.29e-05	1.88e-07	-6.12	6.75767	-0.158	cg25686812	SEC22C;SEC22C	NM_032970;NM_004206	Body;Body	42597657	42597780	NC_000003.11
cg13463459	2.29e-05	1.88e-07	-6.12	6.75716	-0.154	cg13463459	PRSSL1	NM_214710	TSS200	695549	695672	NC_000019.9
cg20934445	2.29e-05	1.88e-07	-6.12	6.75683	-0.215	cg20934445	PTPRN2;PTPRN2;PTPRN2	NM_002847;NM_130842;NM_130843	Body;Body;Body	157636784	157636907	NC_000007.13
cg16893868	2.29e-05	1.89e-07	-6.12	6.75559	-0.236	cg16893868	LILRA2;LILRA2	NM_001130917;NM_006866	TSS1500;TSS1500	55084269	55084392	NC_000019.9
cg01703205	2.29e-05	1.89e-07	-6.12	6.75534	-0.248	cg01703205				142422236	142422359	NC_000007.13
cg08337166	2.29e-05	1.89e-07	-6.12	6.75453	-0.175	cg08337166	CMKLR1;CMKLR1;CMKLR1;CMKLR1	NM_001142345;NM_001142343;NM_004072;NM_001142344	Body;Body;Body;Body	108686134	108686257	NC_000012.11
cg23325364	2.29e-05	1.89e-07	-6.12	6.75329	-0.126	cg23325364	DIP2C	NM_014974	Body	568840	568963	NC_000010.10
cg16532400	2.3e-05	1.89e-07	-6.12	6.75127	-0.257	cg16532400	GIMAP7	NM_153236	5'UTR	150217056	150217179	NC_000007.13
cg18229196	2.3e-05	1.9e-07	-6.12	6.74988	-0.206	cg18229196				134827324	134827447	NC_000010.10
cg23527409	2.3e-05	1.9e-07	-6.12	6.7474	-0.245	cg23527409				44956065	44956188	NC_000019.9
cg20736321	2.31e-05	1.91e-07	-6.12	6.74493	-0.197	cg20736321	MUC6	NM_005961	Body	1029162	1029285	NC_000011.9
cg15503081	2.31e-05	1.91e-07	-6.12	6.74486	-0.226	cg15503081	DNASE2	NM_001375	TSS1500	12992867	12992990	NC_000019.9
cg21177713	2.31e-05	1.91e-07	-6.12	6.74467	-0.191	cg21177713				105365742	105365865	NC_000009.11
ch.17.480931F	2.31e-05	1.91e-07	-6.12	6.74249	-0.0526	ch.17.480931F				14532155	14532278	NC_000017.10
cg08682153	2.32e-05	1.92e-07	-6.12	6.73561	-0.197	cg08682153	PSD2	NM_032289	3'UTR	139223811	139223934	NC_000005.9
cg02222235	2.33e-05	1.93e-07	-6.12	6.73089	-0.176	cg02222235				106095532	106095655	NC_000014.8
cg24790878	2.33e-05	1.94e-07	-6.12	6.72978	-0.121	cg24790878				12665869	12665992	NC_000005.9
cg02986451	2.33e-05	1.94e-07	-6.12	6.72925	-0.166	cg02986451	CDH20	NM_031891	Body	59159403	59159526	NC_000018.9
cg21153204	2.34e-05	1.94e-07	-6.11	6.7275	-0.0701	cg21153204				8562937	8563060	NC_000012.11
cg11200930	2.34e-05	1.94e-07	-6.11	6.72614	-0.207	cg11200930	CAND2;CAND2	NM_001162499;NM_012298	Body;Body	12856409	12856532	NC_000003.11
cg15110243	2.34e-05	1.95e-07	-6.11	6.72364	-0.167	cg15110243	ODZ4	NM_001098816	Body	78501744	78501867	NC_000011.9
cg21214566	2.35e-05	1.95e-07	-6.11	6.72066	-0.23	cg21214566				138549731	138549854	NC_000009.11
cg09877009	2.35e-05	1.95e-07	-6.11	6.72029	-0.252	cg09877009	PRKCQ	NM_006257	5'UTR	6605133	6605256	NC_000010.10
cg26201596	2.35e-05	1.96e-07	-6.11	6.71896	-0.176	cg26201596				766041	766164	NC_000010.10
cg16919680	2.35e-05	1.96e-07	-6.11	6.71813	-0.191	cg16919680				53230033	53230156	NC_000012.11
ch.8.575115F	2.36e-05	1.96e-07	-6.11	6.71523	-0.0342	ch.8.575115F	CHMP7	NM_152272	Body	23116576	23116699	NC_000008.10
cg15768650	2.36e-05	1.97e-07	-6.11	6.71422	-0.124	cg15768650				64937320	64937443	NC_000012.11
cg26942801	2.36e-05	1.97e-07	-6.11	6.71231	-0.307	cg26942801	C5orf39;C5orf39	NM_001014279;NM_001014279	1stExon;3'UTR	43039410	43039533	NC_000005.9
cg03006477	2.37e-05	1.97e-07	-6.11	6.71	-0.248	cg03006477	CD109;CD109;CD109	NM_001159587;NM_001159588;NM_133493	Body;Body;Body	74432658	74432781	NC_000006.11
cg23368159	2.37e-05	1.98e-07	-6.11	6.70712	-0.166	cg23368159				170768731	170768854	NC_000006.11
cg20197130	2.37e-05	1.98e-07	-6.11	6.70683	-0.351	cg20197130				127256717	127256840	NC_000012.11
cg17530841	2.37e-05	1.98e-07	-6.11	6.70677	-0.103	cg17530841				35265412	35265535	NC_000010.10
cg09977847	2.37e-05	1.98e-07	-6.11	6.70603	-0.158	cg09977847	XRCC5	NM_021141	3'UTR	217070953	217071076	NC_000002.11
cg16494597	2.37e-05	1.99e-07	-6.11	6.70381	-0.247	cg16494597	OR10H1	NM_013940	1stExon	15918694	15918817	NC_000019.9
cg08192683	2.38e-05	1.99e-07	-6.11	6.70164	-0.299	cg08192683	PTPRN2;PTPRN2;PTPRN2	NM_002847;NM_130842;NM_130843	Body;Body;Body	157551275	157551398	NC_000007.13
cg02054964	2.38e-05	1.99e-07	-6.11	6.70041	-0.303	cg02054964	PTPRN2;PTPRN2;PTPRN2	NM_002847;NM_130842;NM_130843	Body;Body;Body	157643770	157643893	NC_000007.13
ch.14.64475309R	2.39e-05	2e-07	-6.11	6.69755	-0.033	ch.14.64475309R				65405556	65405679	NC_000014.8
cg13691744	2.39e-05	2e-07	-6.11	6.69587	-0.149	cg13691744	SLC44A4	NM_025257	Body	31842575	31842698	NC_000006.11
cg18773937	2.39e-05	2.01e-07	-6.1	6.69323	-0.24	cg18773937	IL1B	NM_000576	TSS1500	113594611	113594734	NC_000002.11
cg23631538	2.4e-05	2.01e-07	-6.1	6.6917	-0.198	cg23631538	DENND2D	NM_024901	TSS1500	111743537	111743660	NC_000001.10
cg14844559	2.4e-05	2.01e-07	-6.1	6.69049	-0.229	cg14844559				76277463	76277586	NC_000018.9
cg08825225	2.4e-05	2.02e-07	-6.1	6.68989	-0.249	cg08825225	FLI1;FLI1	NM_002017;NM_001167681	Body;5'UTR	128586960	128587083	NC_000011.9
cg07989851	2.4e-05	2.02e-07	-6.1	6.68917	-0.187	cg07989851				38117466	38117589	NC_000015.9
cg04891836	2.4e-05	2.02e-07	-6.1	6.68913	-0.169	cg04891836	TNFSF14;TNFSF14;TNFSF14;TNFSF14	NM_003807;NM_172014;NM_003807;NM_172014	1stExon;5'UTR;5'UTR;1stExon	6670390	6670513	NC_000019.9
cg03176917	2.41e-05	2.03e-07	-6.1	6.68452	-0.223	cg03176917				15578028	15578151	NC_000019.9
cg04336561	2.41e-05	2.03e-07	-6.1	6.6819	-0.283	cg04336561	PTPRN2;PTPRN2;PTPRN2	NM_002847;NM_130842;NM_130843	Body;Body;Body	157548939	157549062	NC_000007.13
cg14075731	2.41e-05	2.03e-07	-6.1	6.68141	-0.223	cg14075731	CD300LB;CD300LB	NM_174892;NM_174892	1stExon;5'UTR	72527607	72527730	NC_000017.10
cg14133635	2.41e-05	2.04e-07	-6.1	6.68019	-0.274	cg14133635	PRSS3	NM_007343	TSS1500	33749416	33749539	NC_000009.11
cg26464701	2.42e-05	2.04e-07	-6.1	6.67847	-0.108	cg26464701	TRIM2	NM_001130067	5'UTR	154092267	154092390	NC_000004.11
ch.6.3068315F	2.42e-05	2.04e-07	-6.1	6.67647	-0.0784	ch.6.3068315F	ARID1B;ARID1B;ARID1B	NM_017519;NM_175863;NM_020732	Body;Body;Body	157454527	157454650	NC_000006.11
cg09992350	2.42e-05	2.05e-07	-6.1	6.67548	-0.253	cg09992350	PTPRN2;PTPRN2;PTPRN2	NM_002847;NM_130842;NM_130843	Body;Body;Body	158093250	158093373	NC_000007.13
cg07124956	2.42e-05	2.05e-07	-6.1	6.67525	-0.0277	cg07124956				236273335	236273458	NC_000001.10
cg24644436	2.42e-05	2.05e-07	-6.1	6.67523	-0.207	cg24644436	PAOX;PAOX;PAOX	NM_207128;NM_152911;NM_207127	Body;Body;3'UTR	135202906	135203029	NC_000010.10
cg16016640	2.43e-05	2.06e-07	-6.1	6.66962	-0.22	cg16016640				170418412	170418535	NC_000006.11
cg03609398	2.44e-05	2.06e-07	-6.1	6.66626	-0.216	cg03609398				145913076	145913199	NC_000008.10
cg19043935	2.44e-05	2.06e-07	-6.1	6.66601	-0.193	cg19043935	SORCS2	NM_020777	Body	7740427	7740550	NC_000004.11
cg11873854	2.45e-05	2.07e-07	-6.1	6.66207	-0.136	cg11873854	LCN6	NM_198946	1stExon	139642875	139642998	NC_000009.11
cg06400319	2.45e-05	2.08e-07	-6.09	6.65846	-0.225	cg06400319	SPRR2B	NM_001017418	TSS1500	153045274	153045397	NC_000001.10
ch.7.2182816F	2.45e-05	2.08e-07	-6.09	6.65777	-0.081	ch.7.2182816F	CUX1;CUX1;CUX1	NM_181500;NM_181552;NM_001913	Body;Body;Body	101769936	101770059	NC_000007.13
cg20996620	2.46e-05	2.09e-07	-6.09	6.65281	-0.053	cg20996620				20623878	20624001	NC_000007.13
cg08891115	2.46e-05	2.1e-07	-6.09	6.65158	-0.209	cg08891115				33627215	33627338	NC_000016.9
cg27104173	2.46e-05	2.1e-07	-6.09	6.6502	-0.376	cg27104173	PTPRN2;PTPRN2;PTPRN2	NM_002847;NM_130842;NM_130843	Body;Body;Body	157744316	157744439	NC_000007.13
cg08864105	2.46e-05	2.1e-07	-6.09	6.64976	-0.257	cg08864105	DENND2D	NM_024901	1stExon	111743020	111743143	NC_000001.10
cg11293572	2.46e-05	2.1e-07	-6.09	6.64925	-0.388	cg11293572	PTPRN2;PTPRN2;PTPRN2	NM_002847;NM_130842;NM_130843	Body;Body;Body	158093198	158093321	NC_000007.13
cg06521827	2.46e-05	2.1e-07	-6.09	6.64895	-0.134	cg06521827	HSPB7	NM_014424	TSS1500	16346434	16346557	NC_000001.10
cg27542314	2.47e-05	2.11e-07	-6.09	6.64654	-0.117	cg27542314				118154109	118154232	NC_000010.10
cg02837301	2.47e-05	2.11e-07	-6.09	6.64373	-0.158	cg02837301	DOK2	NM_003974	Body	21769695	21769818	NC_000008.10
cg27081230	2.5e-05	2.14e-07	-6.09	6.63175	-0.193	cg27081230	SNX20;SNX20;SNX20	NM_153337;NM_182854;NM_001144972	TSS1500;TSS1500;TSS1500	50715529	50715652	NC_000016.9
cg02343628	2.5e-05	2.14e-07	-6.09	6.63035	-0.255	cg02343628				93790914	93791037	NC_000015.9
cg24069602	2.5e-05	2.15e-07	-6.09	6.6283	-0.169	cg24069602	SCN4A	NM_000334	Body	62045522	62045645	NC_000017.10
cg06639053	2.5e-05	2.15e-07	-6.09	6.62667	-0.225	cg06639053				111837470	111837593	NC_000012.11
cg00941900	2.51e-05	2.15e-07	-6.08	6.62503	-0.184	cg00941900				101357601	101357724	NC_000014.8
cg04887675	2.51e-05	2.16e-07	-6.08	6.62195	-0.196	cg04887675	COL4A1	NM_001845	Body	110956761	110956884	NC_000013.10
cg18886109	2.51e-05	2.16e-07	-6.08	6.62129	-0.211	cg18886109	ADAMTS14;ADAMTS14	NM_080722;NM_139155	Body;Body	72514348	72514471	NC_000010.10
cg07694711	2.53e-05	2.18e-07	-6.08	6.61392	-0.0754	cg07694711				128679115	128679238	NC_000003.11
cg12336290	2.53e-05	2.18e-07	-6.08	6.6116	-0.172	cg12336290	PRF1;PRF1	NM_005041;NM_001083116	TSS200;TSS200	72362674	72362797	NC_000010.10
cg05767404	2.53e-05	2.19e-07	-6.08	6.60956	-0.269	cg05767404	C1orf150	NM_145278	Body	247712591	247712714	NC_000001.10
cg10537708	2.53e-05	2.19e-07	-6.08	6.60892	-0.219	cg10537708				134843768	134843891	NC_000010.10
cg06721096	2.53e-05	2.19e-07	-6.08	6.60855	-0.134	cg06721096	PTPRN2;PTPRN2;PTPRN2	NM_002847;NM_130842;NM_130843	Body;Body;Body	157336864	157336987	NC_000007.13
cg04659689	2.54e-05	2.19e-07	-6.08	6.60586	-0.228	cg04659689				2903377	2903500	NC_000007.13
cg17218311	2.54e-05	2.2e-07	-6.08	6.60351	-0.133	cg17218311				1852664	1852787	NC_000005.9
cg13408605	2.55e-05	2.21e-07	-6.08	6.59879	-0.24	cg13408605	SIRPG;SIRPG;SIRPG	NM_001039508;NM_018556;NM_080816	TSS1500;TSS1500;TSS1500	1639816	1639939	NC_000020.10
cg21193484	2.55e-05	2.21e-07	-6.08	6.59701	-0.113	cg21193484	PRKCH	NM_006255	Body	61938892	61939015	NC_000014.8
cg10593219	2.56e-05	2.22e-07	-6.08	6.59412	-0.225	cg10593219	C10orf27	NM_152710	5'UTR	72543247	72543370	NC_000010.10
cg15722679	2.56e-05	2.22e-07	-6.08	6.59397	-0.151	cg15722679	SIRPG;SIRPG;SIRPG;SIRPG;SIRPG;SIRPG	NM_018556;NM_001039508;NM_080816;NM_001039508;NM_018556;NM_080816	1stExon;5'UTR;1stExon;1stExon;5'UTR;5'UTR	1638393	1638516	NC_000020.10
cg05684715	2.56e-05	2.23e-07	-6.08	6.59187	-0.247	cg05684715				130641648	130641771	NC_000012.11
cg21180080	2.56e-05	2.23e-07	-6.08	6.59178	-0.265	cg21180080				2645862	2645985	NC_000005.9
cg06090053	2.56e-05	2.23e-07	-6.07	6.58943	-0.12	cg06090053	KPNA2	NM_002266	5'UTR	66032875	66032998	NC_000017.10
cg10910775	2.57e-05	2.24e-07	-6.07	6.58795	-0.0548	cg10910775	CDC27;CDC27	NM_001256;NM_001114091	1stExon;1stExon	45266517	45266640	NC_000017.10
cg18411660	2.57e-05	2.24e-07	-6.07	6.58694	-0.204	cg18411660	PTPRN2;PTPRN2;PTPRN2	NM_002847;NM_130842;NM_130843	Body;Body;Body	157579880	157580003	NC_000007.13
cg01368219	2.57e-05	2.24e-07	-6.07	6.58679	-0.217	cg01368219	CACNA2D3	NM_018398	Body	54999791	54999914	NC_000003.11
cg23918047	2.57e-05	2.24e-07	-6.07	6.58595	-0.024	cg23918047	ARHGDIA	NM_004309	5'UTR	79828356	79828479	NC_000017.10
cg19932515	2.57e-05	2.24e-07	-6.07	6.58548	-0.137	cg19932515				98326480	98326603	NC_000002.11
cg26252135	2.57e-05	2.24e-07	-6.07	6.58499	-0.0921	cg26252135				3361240	3361363	NC_000010.10
cg18679856	2.58e-05	2.25e-07	-6.07	6.58342	-0.22	cg18679856				52499010	52499133	NC_000007.13
cg27196496	2.58e-05	2.25e-07	-6.07	6.58192	-0.185	cg27196496	FBN3	NM_032447	Body	8197890	8198013	NC_000019.9
cg08639799	2.58e-05	2.25e-07	-6.07	6.5805	-0.196	cg08639799				1871162	1871285	NC_000001.10
cg14428827	2.58e-05	2.25e-07	-6.07	6.58046	-0.163	cg14428827				155971032	155971155	NC_000007.13
cg25642880	2.58e-05	2.25e-07	-6.07	6.58043	-0.129	cg25642880	UGGT2	NM_020121	Body	96581176	96581299	NC_000013.10
cg21067465	2.58e-05	2.25e-07	-6.07	6.57942	-0.234	cg21067465	ME3;ME3;ME3	NM_006680;NM_001161586;NM_001014811	Body;Body;Body	86304288	86304411	NC_000011.9
cg00508950	2.58e-05	2.26e-07	-6.07	6.57714	-0.163	cg00508950				132916034	132916157	NC_000012.11
cg07181395	2.59e-05	2.26e-07	-6.07	6.57579	-0.175	cg07181395				218655229	218655352	NC_000002.11
cg06029268	2.59e-05	2.26e-07	-6.07	6.57565	-0.0644	cg06029268				31691279	31691402	NC_000005.9
cg13071609	2.59e-05	2.27e-07	-6.07	6.57374	-0.092	cg13071609				14336117	14336240	NC_000003.11
cg16050028	2.59e-05	2.27e-07	-6.07	6.57357	-0.219	cg16050028				6068454	6068577	NC_000017.10
cg02224372	2.59e-05	2.27e-07	-6.07	6.57223	-0.188	cg02224372	SHANK2	NM_012309	5'UTR	70858695	70858818	NC_000011.9
cg25428146	2.59e-05	2.27e-07	-6.07	6.57181	-0.11	cg25428146				98510246	98510369	NC_000010.10
cg18877028	2.59e-05	2.27e-07	-6.07	6.57067	-0.206	cg18877028				138156982	138157105	NC_000009.11
cg12753631	2.6e-05	2.28e-07	-6.07	6.56983	-0.05	cg12753631				31566610	31566733	NC_000006.11
cg09672233	2.6e-05	2.28e-07	-6.07	6.56755	-0.202	cg09672233	LCP2;LCP2	NM_005565;NM_005565	1stExon;5'UTR	169724803	169724926	NC_000005.9
cg04774770	2.6e-05	2.28e-07	-6.07	6.56652	-0.142	cg04774770				754668	754791	NC_000005.9
cg13293295	2.6e-05	2.29e-07	-6.07	6.56611	-0.214	cg13293295				69513119	69513242	NC_000002.11
cg05129081	2.6e-05	2.29e-07	-6.07	6.56556	-0.172	cg05129081	TP63;TP63;TP63	NM_001114979;NM_001114978;NM_003722	TSS1500;TSS1500;TSS1500	189348936	189349059	NC_000003.11
cg18331135	2.6e-05	2.29e-07	-6.07	6.56452	-0.0639	cg18331135	FSCN3	NM_020369	TSS1500	127232254	127232377	NC_000007.13
cg24866792	2.6e-05	2.29e-07	-6.07	6.56447	-0.16	cg24866792	BASE	NR_026760	TSS200	31781333	31781456	NC_000020.10
cg05273533	2.6e-05	2.29e-07	-6.07	6.56438	-0.189	cg05273533				86470722	86470845	NC_000016.9
cg08701566	2.61e-05	2.3e-07	-6.07	6.55996	-0.107	cg08701566	CHRNA3;CHRNA3	NM_000743;NM_001166694	Body;Body	78911099	78911222	NC_000015.9
cg10462961	2.61e-05	2.3e-07	-6.07	6.55928	-0.172	cg10462961				130493253	130493376	NC_000011.9
cg08373769	2.61e-05	2.3e-07	-6.07	6.559	-0.313	cg08373769	PTPRN2;PTPRN2;PTPRN2	NM_002847;NM_130842;NM_130843	Body;Body;Body	158064946	158065069	NC_000007.13
cg02878439	2.62e-05	2.31e-07	-6.06	6.55654	-0.112	cg02878439	ZCCHC14	NM_015144	Body	87498480	87498603	NC_000016.9
ch.19.21460585R	2.62e-05	2.31e-07	-6.06	6.55618	-0.0988	ch.19.21460585R				21668745	21668868	NC_000019.9
cg17514766	2.62e-05	2.31e-07	-6.06	6.55419	-0.292	cg17514766	GMFG	NM_004877	TSS1500	39826927	39827050	NC_000019.9
cg13609040	2.62e-05	2.31e-07	-6.06	6.55413	-0.174	cg13609040	B4GALT4;B4GALT4	NM_003778;NM_212543	TSS1500;TSS1500	118960340	118960463	NC_000003.11
cg17298925	2.62e-05	2.31e-07	-6.06	6.55373	-0.219	cg17298925				6828054	6828177	NC_000005.9
cg10063169	2.62e-05	2.31e-07	-6.06	6.55366	-0.185	cg10063169	RIMBP2	NM_015347	Body	130936128	130936251	NC_000012.11
cg14651650	2.62e-05	2.32e-07	-6.06	6.5528	-0.2	cg14651650	OPA1;OPA1;OPA1;OPA1;OPA1;OPA1;OPA1;OPA1	NM_130835;NM_130832;NM_130834;NM_130836;NM_015560;NM_130837;NM_130833;NM_130831	Body;Body;Body;Body;Body;Body;Body;Body	193323793	193323916	NC_000003.11
cg23958464	2.62e-05	2.32e-07	-6.06	6.55223	-0.138	cg23958464				30985690	30985813	NC_000001.10
ch.2.78094554F	2.63e-05	2.32e-07	-6.06	6.55014	-0.0332	ch.2.78094554F				78241046	78241169	NC_000002.11
ch.17.702520F	2.64e-05	2.34e-07	-6.06	6.54323	-0.0206	ch.17.702520F				25952472	25952595	NC_000017.10
cg05439204	2.64e-05	2.34e-07	-6.06	6.54226	-0.232	cg05439204	PTPRN2;PTPRN2;PTPRN2	NM_002847;NM_130842;NM_130843	Body;Body;Body	157854693	157854816	NC_000007.13
cg12071008	2.65e-05	2.35e-07	-6.06	6.53979	-0.154	cg12071008	DNAH17	NM_173628	Body	76457640	76457763	NC_000017.10
cg07308975	2.65e-05	2.35e-07	-6.06	6.53928	-0.122	cg07308975	ADARB2	NM_018702	Body	1568806	1568929	NC_000010.10
cg10256468	2.65e-05	2.35e-07	-6.06	6.53809	-0.134	cg10256468	GYG1	NM_004130	Body	148710633	148710756	NC_000003.11
cg16977645	2.65e-05	2.35e-07	-6.06	6.53753	-0.226	cg16977645				7872389	7872512	NC_000008.10
cg11480066	2.65e-05	2.35e-07	-6.06	6.5366	-0.21	cg11480066	ANO1;ANO1	NM_018043;NR_030691	Body;Body	69957765	69957888	NC_000011.9
cg01582616	2.66e-05	2.36e-07	-6.06	6.53466	-0.276	cg01582616	PTPRN2;PTPRN2;PTPRN2	NM_002847;NM_130842;NM_130843	Body;Body;Body	157595153	157595276	NC_000007.13
cg24862984	2.66e-05	2.36e-07	-6.06	6.53452	-0.308	cg24862984	PTPRN2;PTPRN2;PTPRN2	NM_002847;NM_130842;NM_130843	Body;Body;Body	158076302	158076425	NC_000007.13
cg23639196	2.66e-05	2.36e-07	-6.06	6.53347	-0.274	cg23639196				867119	867242	NC_000002.11
cg07095908	2.66e-05	2.36e-07	-6.06	6.53308	-0.286	cg07095908				430882	431005	NC_000002.11
cg12924224	2.66e-05	2.36e-07	-6.06	6.53289	-0.213	cg12924224	CCR8	NM_005201	Body	39374587	39374710	NC_000003.11
cg27057461	2.66e-05	2.37e-07	-6.06	6.53175	-0.17	cg27057461	PTPRN2;PTPRN2;PTPRN2	NM_002847;NM_130842;NM_130843	Body;Body;Body	158136379	158136502	NC_000007.13
cg02743674	2.66e-05	2.37e-07	-6.06	6.53095	-0.178	cg02743674	TRPM5	NM_014555	Body	2433468	2433591	NC_000011.9
cg25244561	2.66e-05	2.37e-07	-6.06	6.53	-0.205	cg25244561	SORCS2	NM_020777	Body	7301594	7301717	NC_000004.11
cg04204079	2.67e-05	2.38e-07	-6.06	6.52683	-0.188	cg04204079				58130323	58130446	NC_000008.10
cg06672958	2.67e-05	2.38e-07	-6.06	6.52482	-0.041	cg06672958	EFNA5	NM_001962	Body	106830972	106831095	NC_000005.9
cg13379325	2.67e-05	2.38e-07	-6.06	6.52443	-0.256	cg13379325	KCNQ2;KCNQ2;KCNQ2;KCNQ2	NM_172108;NM_172106;NM_172107;NM_004518	Body;Body;Body;Body	62052259	62052382	NC_000020.10
cg08008286	2.68e-05	2.39e-07	-6.05	6.52207	-0.156	cg08008286	SULT1A1;SULT1A1;SULT1A1;SULT1A1;SULT1A1	NM_177529;NM_177534;NM_177536;NM_001055;NM_177530	TSS1500;TSS1500;Body;TSS1500;TSS1500	28622037	28622160	NC_000016.9
cg10721538	2.68e-05	2.39e-07	-6.05	6.52033	-0.213	cg10721538				6817578	6817701	NC_000017.10
cg03282968	2.68e-05	2.4e-07	-6.05	6.51885	-0.316	cg03282968				61675672	61675795	NC_000020.10
cg03598287	2.68e-05	2.4e-07	-6.05	6.51813	-0.11	cg03598287				123898032	123898155	NC_000012.11
cg08203460	2.69e-05	2.4e-07	-6.05	6.51623	-0.231	cg08203460				11999601	11999724	NC_000007.13
cg02928163	2.69e-05	2.4e-07	-6.05	6.5157	-0.189	cg02928163				20146694	20146817	NC_000014.8
cg07328635	2.69e-05	2.41e-07	-6.05	6.51526	-0.0463	cg07328635	PLEKHA7	NM_175058	3'UTR	16810103	16810226	NC_000011.9
cg05468243	2.69e-05	2.41e-07	-6.05	6.51381	-0.0891	cg05468243	ACLY;ACLY	NM_001096;NM_198830	Body;Body	40032027	40032150	NC_000017.10
ch.2.4554563R	2.7e-05	2.43e-07	-6.05	6.50739	-0.0551	ch.2.4554563R				228324876	228324999	NC_000002.11
cg26954951	2.71e-05	2.43e-07	-6.05	6.50464	-0.185	cg26954951				167507568	167507691	NC_000006.11
cg14173969	2.71e-05	2.43e-07	-6.05	6.50381	-0.19	cg14173969	CD300C;CD300C	NM_006678;NM_006678	1stExon;5'UTR	72541932	72542055	NC_000017.10
cg08337633	2.71e-05	2.43e-07	-6.05	6.50379	-0.28	cg08337633	VOPP1	NM_030796	Body	55602109	55602232	NC_000007.13
cg05482502	2.72e-05	2.45e-07	-6.05	6.49941	-0.293	cg05482502	PTPRN2;PTPRN2;PTPRN2	NM_002847;NM_130842;NM_130843	Body;Body;Body	157340390	157340513	NC_000007.13
cg16964728	2.72e-05	2.45e-07	-6.05	6.49886	-0.291	cg16964728	RORA	NM_134261	Body	61340524	61340647	NC_000015.9
cg00160828	2.72e-05	2.45e-07	-6.05	6.49853	-0.249	cg00160828				2549270	2549393	NC_000008.10
cg24838349	2.72e-05	2.45e-07	-6.05	6.49796	-0.234	cg24838349	KIR2DL4;KIR2DL4;KIR2DL4	NM_002255;NM_001080770;NM_001080772	TSS200;TSS200;TSS200	55314972	55315095	NC_000019.9
cg03966010	2.72e-05	2.45e-07	-6.05	6.49657	-0.283	cg03966010	PTPRN2;PTPRN2;PTPRN2	NM_002847;NM_130842;NM_130843	Body;Body;Body	157402413	157402536	NC_000007.13
cg18603538	2.72e-05	2.45e-07	-6.05	6.49584	-0.144	cg18603538	LEP	NM_000230	Body	127894591	127894714	NC_000007.13
cg09459740	2.72e-05	2.45e-07	-6.05	6.49567	-0.119	cg09459740				108244548	108244671	NC_000011.9
cg03006531	2.73e-05	2.46e-07	-6.05	6.49381	-0.116	cg03006531				92806132	92806255	NC_000008.10
cg15992272	2.73e-05	2.46e-07	-6.05	6.49281	-0.231	cg15992272				1444609	1444732	NC_000008.10
cg26480662	2.74e-05	2.48e-07	-6.04	6.487	-0.213	cg26480662	PTPRN2;PTPRN2;PTPRN2	NM_002847;NM_130842;NM_130843	Body;Body;Body	157778593	157778716	NC_000007.13
cg19241670	2.75e-05	2.49e-07	-6.04	6.48146	-0.102	cg19241670				45134721	45134844	NC_000017.10
cg26296957	2.76e-05	2.49e-07	-6.04	6.48052	-0.26	cg26296957	FLJ39653;FLJ39653	NR_027697;NR_027696	Body;Body	16230109	16230232	NC_000004.11
cg16734526	2.76e-05	2.5e-07	-6.04	6.47926	-0.162	cg16734526				6733414	6733537	NC_000018.9
cg16555504	2.76e-05	2.5e-07	-6.04	6.47763	-0.301	cg16555504	C1orf150	NM_145278	TSS1500	247712239	247712362	NC_000001.10
cg10704680	2.78e-05	2.52e-07	-6.04	6.46865	-0.162	cg10704680				2064747	2064870	NC_000011.9
cg08796342	2.78e-05	2.52e-07	-6.04	6.46858	-0.2	cg08796342	TC2N	NM_001128596	TSS200	92334029	92334152	NC_000014.8
cg05262755	2.78e-05	2.52e-07	-6.04	6.46834	-0.205	cg05262755				143645073	143645196	NC_000008.10
cg25481630	2.78e-05	2.53e-07	-6.04	6.46731	-0.192	cg25481630	PTPRN2;PTPRN2;PTPRN2	NM_002847;NM_130842;NM_130843	Body;Body;Body	157499673	157499796	NC_000007.13
cg19667460	2.79e-05	2.53e-07	-6.04	6.46674	-0.18	cg19667460	RORA;RORA;RORA;RORA	NM_002943;NM_134261;NM_134262;NM_134260	Body;Body;Body;Body	60863379	60863502	NC_000015.9
cg18849517	2.79e-05	2.53e-07	-6.04	6.46457	-0.2	cg18849517	CD27;LOC678655	NM_001242;NR_015382	TSS1500;Body	6553092	6553215	NC_000012.11
cg11575295	2.8e-05	2.54e-07	-6.04	6.46141	-0.147	cg11575295	PTPRN2;PTPRN2;PTPRN2	NM_002847;NM_130842;NM_130843	Body;Body;Body	158250911	158251034	NC_000007.13
cg08113691	2.8e-05	2.54e-07	-6.04	6.46092	-0.161	cg08113691				63024210	63024333	NC_000007.13
cg05876824	2.8e-05	2.55e-07	-6.04	6.45953	-0.231	cg05876824				134438569	134438692	NC_000006.11
cg04966191	2.8e-05	2.55e-07	-6.04	6.45904	-0.207	cg04966191				133495394	133495517	NC_000008.10
cg16537132	2.8e-05	2.55e-07	-6.04	6.45819	-0.0992	cg16537132				107488414	107488537	NC_000007.13
cg10434881	2.8e-05	2.55e-07	-6.04	6.458	-0.0874	cg10434881				6884098	6884221	NC_000007.13
cg17804048	2.81e-05	2.56e-07	-6.03	6.4543	-0.0724	cg17804048				23703081	23703204	NC_000013.10
cg17193040	2.82e-05	2.58e-07	-6.03	6.44832	-0.186	cg17193040				168817299	168817422	NC_000006.11
ch.7.2252844R	2.83e-05	2.58e-07	-6.03	6.44574	-0.11	ch.7.2252844R	PUS7	NM_019042	Body	105105864	105105987	NC_000007.13
cg01374580	2.84e-05	2.59e-07	-6.03	6.4424	-0.198	cg01374580				62521056	62521179	NC_000015.9
cg17157205	2.84e-05	2.6e-07	-6.03	6.44021	-0.237	cg17157205				129698012	129698135	NC_000002.11
cg03825175	2.85e-05	2.6e-07	-6.03	6.43839	-0.137	cg03825175	ODZ4	NM_001098816	Body	78780248	78780371	NC_000011.9
cg11625488	2.85e-05	2.6e-07	-6.03	6.43778	-0.191	cg11625488				170403557	170403680	NC_000006.11
cg01987393	2.85e-05	2.61e-07	-6.03	6.43475	-0.234	cg01987393				155640537	155640660	NC_000007.13
cg19758881	2.86e-05	2.62e-07	-6.03	6.43226	-0.129	cg19758881				217928518	217928641	NC_000002.11
cg15568628	2.86e-05	2.62e-07	-6.03	6.4313	-0.244	cg15568628				59529453	59529576	NC_000001.10
cg26270116	2.86e-05	2.63e-07	-6.03	6.42888	-0.129	cg26270116	TNN	NM_022093	Body	175076209	175076332	NC_000001.10
ch.8.2842146R	2.86e-05	2.63e-07	-6.03	6.42857	-0.0344	ch.8.2842146R	DENND3	NM_014957	Body	142203859	142203982	NC_000008.10
cg11052535	2.86e-05	2.63e-07	-6.03	6.42823	-0.123	cg11052535	OR8U8;OR9G9;OR9G1	NM_001013356;NM_001013358;NM_001005213	Body;1stExon;1stExon	56468348	56468471	NC_000011.9
cg27040709	2.87e-05	2.63e-07	-6.03	6.42681	-0.205	cg27040709	SYT17	NM_016524	Body	19191723	19191846	NC_000016.9
cg22337375	2.87e-05	2.64e-07	-6.03	6.42441	-0.266	cg22337375	PTPRN2;PTPRN2;PTPRN2	NM_002847;NM_130842;NM_130843	Body;Body;Body	157351042	157351165	NC_000007.13
cg25310195	2.87e-05	2.64e-07	-6.03	6.42363	-0.206	cg25310195				2006984	2007107	NC_000005.9
cg06698638	2.87e-05	2.64e-07	-6.03	6.42296	-0.156	cg06698638				155622874	155622997	NC_000007.13
cg16536330	2.87e-05	2.64e-07	-6.03	6.42291	-0.182	cg16536330	LEPROTL1;LEPROTL1	NM_015344;NM_001128208	Body;Body	29957344	29957467	NC_000008.10
cg13494826	2.88e-05	2.65e-07	-6.02	6.41887	-0.121	cg13494826	PRRX2	NM_016307	Body	132472473	132472596	NC_000009.11
cg16385583	2.88e-05	2.65e-07	-6.02	6.4187	-0.235	cg16385583	C1orf150	NM_145278	TSS1500	247711595	247711718	NC_000001.10
cg17383853	2.89e-05	2.66e-07	-6.02	6.41535	-0.223	cg17383853				63166381	63166504	NC_000015.9
cg13659446	2.89e-05	2.67e-07	-6.02	6.4136	-0.162	cg13659446	MRC2	NM_006039	Body	60709613	60709736	NC_000017.10
cg14098737	2.89e-05	2.67e-07	-6.02	6.41311	-0.0928	cg14098737	ODZ4	NM_001098816	5'UTR	78954267	78954390	NC_000011.9
cg13620631	2.89e-05	2.67e-07	-6.02	6.41287	-0.175	cg13620631	NTRK2;NTRK2;NTRK2;NTRK2	NM_001018065;NM_001018064;NM_006180;NM_001018066	3'UTR;Body;Body;3'UTR	87489528	87489651	NC_000009.11
ch.22.694298R	2.89e-05	2.67e-07	-6.02	6.41232	-0.0907	ch.22.694298R	GRAP2	NM_004810	5'UTR	40335644	40335767	NC_000022.10
ch.4.586044R	2.89e-05	2.67e-07	-6.02	6.41201	-0.0333	ch.4.586044R				23467652	23467775	NC_000004.11
cg23114964	2.89e-05	2.67e-07	-6.02	6.41094	-0.263	cg23114964	HIVEP3;HIVEP3	NM_024503;NM_001127714	5'UTR;5'UTR	42217077	42217200	NC_000001.10
cg02211160	2.89e-05	2.68e-07	-6.02	6.41027	-0.0634	cg02211160	VARS	NM_006295	Body	31761076	31761199	NC_000006.11
cg01415456	2.89e-05	2.68e-07	-6.02	6.40974	-0.205	cg01415456				147251807	147251930	NC_000005.9
cg00061811	2.89e-05	2.68e-07	-6.02	6.4094	-0.187	cg00061811				170475845	170475968	NC_000006.11
cg12159836	2.9e-05	2.69e-07	-6.02	6.40624	-0.0665	cg12159836	ART3	NM_001130017	5'UTR	76971098	76971221	NC_000004.11
cg04179438	2.9e-05	2.69e-07	-6.02	6.40538	-0.186	cg04179438				75082479	75082602	NC_000017.10
cg02561693	2.9e-05	2.69e-07	-6.02	6.40421	-0.179	cg02561693				4931074	4931197	NC_000002.11
cg13513157	2.91e-05	2.7e-07	-6.02	6.40093	-0.186	cg13513157				137366825	137366948	NC_000009.11
cg18666630	2.92e-05	2.71e-07	-6.02	6.3994	-0.189	cg18666630	CACNG2	NM_006078	Body	36963104	36963227	NC_000022.10
cg13309012	2.93e-05	2.72e-07	-6.02	6.39403	-0.27	cg13309012	MIR155HG;MIR155	NR_001458;NR_030784	Body;TSS200	26946167	26946290	NC_000021.8
ch.5.3224933F	2.93e-05	2.73e-07	-6.02	6.3924	-0.0286	ch.5.3224933F	KCNIP1;KCNIP1;KCNIP1	NM_001034837;NM_014592;NM_001034838	Body;Body;Body	169979145	169979268	NC_000005.9
cg15606654	2.93e-05	2.73e-07	-6.02	6.39218	-0.202	cg15606654				75690241	75690364	NC_000018.9
cg05935904	2.93e-05	2.73e-07	-6.02	6.39019	-0.248	cg05935904				170405014	170405137	NC_000006.11
cg08267250	2.93e-05	2.73e-07	-6.02	6.38988	-0.11	cg08267250				134872255	134872378	NC_000010.10
cg06280059	2.94e-05	2.74e-07	-6.02	6.38864	-0.203	cg06280059	CCR2;CCR2	NM_001123041;NM_001123396	TSS1500;TSS1500	46394845	46394968	NC_000003.11
cg22988346	2.94e-05	2.74e-07	-6.02	6.38838	-0.166	cg22988346	BAI1	NM_001702	Body	143618620	143618743	NC_000008.10
cg27437868	2.95e-05	2.75e-07	-6.01	6.38374	-0.0578	cg27437868	PARK7;PARK7	NM_007262;NM_001123377	Body;Body	8040081	8040204	NC_000001.10
ch.14.849914F	2.95e-05	2.75e-07	-6.01	6.382	-0.126	ch.14.849914F	SYNE2;SYNE2	NM_182914;NM_015180	Body;Body	64674407	64674530	NC_000014.8
cg25840354	2.95e-05	2.76e-07	-6.01	6.38088	-0.172	cg25840354	TLR10;TLR10	NM_030956;NM_001017388	5'UTR;5'UTR	38784158	38784281	NC_000004.11
cg00203347	2.96e-05	2.76e-07	-6.01	6.3799	-0.216	cg00203347	WSCD2	NM_014653	Body	108603943	108604066	NC_000012.11
cg01262413	2.96e-05	2.77e-07	-6.01	6.37605	-0.223	cg01262413	PTPRN2;PTPRN2;PTPRN2	NM_002847;NM_130842;NM_130843	Body;Body;Body	157691541	157691664	NC_000007.13
cg09120877	2.96e-05	2.77e-07	-6.01	6.37575	-0.205	cg09120877				147721261	147721384	NC_000001.10
cg17899889	2.97e-05	2.78e-07	-6.01	6.37338	-0.231	cg17899889				4191180	4191303	NC_000001.10
cg14080050	2.97e-05	2.78e-07	-6.01	6.37245	-0.18	cg14080050	B4GALT1	NM_001497	Body	33159025	33159148	NC_000009.11
cg20774552	2.98e-05	2.79e-07	-6.01	6.36781	-0.113	cg20774552				46415316	46415439	NC_000011.9
cg13134763	2.98e-05	2.8e-07	-6.01	6.36637	-0.27	cg13134763	SNTG2	NM_018968	Body	983306	983429	NC_000002.11
cg07295362	2.98e-05	2.8e-07	-6.01	6.36542	-0.272	cg07295362				3061128	3061251	NC_000002.11
ch.1.30340112R	2.99e-05	2.81e-07	-6.01	6.36335	-0.0456	ch.1.30340112R				30567525	30567648	NC_000001.10
cg17094249	2.99e-05	2.81e-07	-6.01	6.36289	-0.267	cg17094249				24867657	24867780	NC_000001.10
cg00876196	2.99e-05	2.81e-07	-6.01	6.36167	-0.215	cg00876196	KIR2DL4;KIR2DL4;KIR2DL4	NM_002255;NM_001080770;NM_001080772	TSS200;TSS200;TSS200	55315034	55315157	NC_000019.9
cg13971096	2.99e-05	2.81e-07	-6.01	6.36158	-0.0464	cg13971096	SGK3;SGK3;SGK3	NM_013257;NM_001033578;NM_170709	5'UTR;5'UTR;5'UTR	67690752	67690875	NC_000008.10
cg10851739	2.99e-05	2.81e-07	-6.01	6.36121	-0.212	cg10851739				131996019	131996142	NC_000012.11
cg24500428	2.99e-05	2.81e-07	-6.01	6.36113	-0.255	cg24500428	PTPRN2;PTPRN2;PTPRN2	NM_002847;NM_130842;NM_130843	Body;Body;Body	157695747	157695870	NC_000007.13
cg16620229	2.99e-05	2.82e-07	-6.01	6.3605	-0.267	cg16620229	RAB33A	NM_004794	Body	129307331	129307454	NC_000023.10
cg12340343	3e-05	2.82e-07	-6.01	6.35934	-0.354	cg12340343				155897383	155897506	NC_000007.13
cg08608892	3e-05	2.82e-07	-6.01	6.35766	-0.177	cg08608892				134872413	134872536	NC_000010.10
cg14502994	3e-05	2.82e-07	-6.01	6.35748	-0.173	cg14502994	NXN	NM_022463	Body	730096	730219	NC_000017.10
cg24506197	3e-05	2.82e-07	-6.01	6.35727	-0.287	cg24506197	PTPRN2;PTPRN2;PTPRN2	NM_002847;NM_130842;NM_130843	Body;Body;Body	158201392	158201515	NC_000007.13
cg23200675	3e-05	2.82e-07	-6.01	6.35705	-0.0984	cg23200675				220065424	220065547	NC_000002.11
cg25365370	3.01e-05	2.84e-07	-6	6.35275	-0.113	cg25365370				137516097	137516220	NC_000002.11
cg13640972	3.01e-05	2.84e-07	-6	6.352	-0.229	cg13640972	PTPRN2;PTPRN2;PTPRN2	NM_002847;NM_130842;NM_130843	Body;Body;Body	157509749	157509872	NC_000007.13
cg05322332	3.01e-05	2.84e-07	-6	6.35076	-0.24	cg05322332	FRAS1;FRAS1	NM_025074;NM_001166133	Body;Body	79176098	79176221	NC_000004.11
ch.4.22775409R	3.01e-05	2.84e-07	-6	6.35024	-0.0375	ch.4.22775409R				23166311	23166434	NC_000004.11
cg18354905	3.02e-05	2.85e-07	-6	6.34932	-0.135	cg18354905	GPR89A;GPR89A	NM_001097613;NM_001097612	TSS1500;TSS1500	145828006	145828129	NC_000001.10
cg05048523	3.02e-05	2.85e-07	-6	6.34931	-0.219	cg05048523	OBSCN;OBSCN	NM_052843;NM_001098623	Body;Body	228502681	228502804	NC_000001.10
cg05348084	3.02e-05	2.85e-07	-6	6.34883	-0.202	cg05348084	MIR376B;MIR300;MIR376A1	NR_030157;NR_030582;NR_029868	Body;TSS1500;TSS1500	101506819	101506942	NC_000014.8
cg07072643	3.02e-05	2.85e-07	-6	6.34844	-0.275	cg07072643	EMR3;EMR3	NM_032571;NM_032571	5'UTR;1stExon	14785593	14785716	NC_000019.9
cg27074221	3.02e-05	2.85e-07	-6	6.34838	-0.276	cg27074221	MIR495	NR_030175	TSS200	101500080	101500203	NC_000014.8
cg24243790	3.02e-05	2.86e-07	-6	6.34652	-0.169	cg24243790				9760736	9760859	NC_000004.11
ch.20.661824R	3.02e-05	2.86e-07	-6	6.34634	-0.018	ch.20.661824R	AHCY;AHCY	NM_000687;NM_001161766	3'UTR;3'UTR	32868459	32868582	NC_000020.10
cg05036183	3.02e-05	2.86e-07	-6	6.34584	-0.0623	cg05036183				14361291	14361414	NC_000004.11
cg11334644	3.03e-05	2.87e-07	-6	6.34199	-0.265	cg11334644				130529514	130529637	NC_000012.11
cg13742513	3.04e-05	2.87e-07	-6	6.34009	-0.177	cg13742513	SLC25A41	NM_173637	TSS200	6433825	6433948	NC_000019.9
cg17255108	3.04e-05	2.88e-07	-6	6.33854	-0.225	cg17255108	PTPRN2;PTPRN2;PTPRN2	NM_002847;NM_130842;NM_130843	Body;Body;Body	157338433	157338556	NC_000007.13
ch.17.1742593R	3.04e-05	2.88e-07	-6	6.33729	-0.0403	ch.17.1742593R	PITPNC1;PITPNC1	NM_181671;NM_012417	Body;Body	65528935	65529058	NC_000017.10
cg25119261	3.04e-05	2.88e-07	-6	6.33665	-0.213	cg25119261	HLA-DPB2	NR_001435	Body	33081351	33081474	NC_000006.11
cg16503724	3.04e-05	2.88e-07	-6	6.3364	-0.213	cg16503724	PLCL2;PLCL2	NM_015184;NM_001144382	Body;Body	17130667	17130790	NC_000003.11
cg16354520	3.05e-05	2.89e-07	-6	6.33425	-0.198	cg16354520	LCE2A	NM_178428	3'UTR	152671707	152671830	NC_000001.10
cg06835018	3.05e-05	2.9e-07	-6	6.33109	-0.192	cg06835018				12272982	12273105	NC_000008.10
cg17561365	3.06e-05	2.91e-07	-6	6.32879	-0.259	cg17561365	PTPRN2;PTPRN2;PTPRN2	NM_002847;NM_130842;NM_130843	Body;Body;Body	157335526	157335649	NC_000007.13
cg02306654	3.06e-05	2.91e-07	-6	6.32869	-0.271	cg02306654	PTPRN2;PTPRN2;PTPRN2	NM_002847;NM_130842;NM_130843	Body;Body;Body	157357887	157358010	NC_000007.13
cg05694250	3.07e-05	2.91e-07	-6	6.32614	-0.142	cg05694250	GPRIN2	NM_014696	5'UTR	46996357	46996480	NC_000010.10
cg17165759	3.07e-05	2.92e-07	-6	6.32354	-0.247	cg17165759				229577027	229577150	NC_000001.10
cg24249648	3.08e-05	2.93e-07	-6	6.32198	-0.204	cg24249648	RSPH3	NM_031924	Body	159416530	159416653	NC_000006.11
cg06195193	3.08e-05	2.93e-07	-6	6.32165	-0.152	cg06195193				20741008	20741131	NC_000013.10
cg10249637	3.08e-05	2.94e-07	-5.99	6.31879	-0.338	cg10249637	PTPRN2;PTPRN2;PTPRN2	NM_002847;NM_130842;NM_130843	Body;Body;Body	157655436	157655559	NC_000007.13
cg05537796	3.09e-05	2.94e-07	-5.99	6.31759	-0.189	cg05537796	MIR369;MIR410;MIR412;MIR656	NR_029862;NR_030156;NR_030155;NR_030392	TSS200;TSS1500;Body;TSS1500	101531806	101531929	NC_000014.8
cg23273418	3.09e-05	2.94e-07	-5.99	6.31688	-0.153	cg23273418	PRDM16;PRDM16	NM_022114;NM_199454	Body;Body	3042459	3042582	NC_000001.10
cg05343739	3.09e-05	2.94e-07	-5.99	6.31607	-0.265	cg05343739	KCNN3;KCNN3	NM_002249;NM_170782	Body;Body	154731938	154732061	NC_000001.10
cg19006220	3.1e-05	2.95e-07	-5.99	6.31289	-0.293	cg19006220				4050719	4050842	NC_000002.11
cg21539981	3.11e-05	2.97e-07	-5.99	6.30758	-0.299	cg21539981				58106094	58106217	NC_000008.10
cg22360765	3.11e-05	2.97e-07	-5.99	6.3067	-0.165	cg22360765	TTC7A	NM_020458	Body	47298563	47298686	NC_000002.11
[truncated: 67,747 more rows]
