# Supplementary material for: Identification of differentially expressed methylated genes in melanoma versus nevi using bioinformatics methods
Source: PeerJ. 2020 Jun 3;8:e9273. doi: 10.7717/peerj.9273 (PMC7275674; doi:10.7717/peerj.9273)
Supplement: Supplemental Information 7 [file peerj-08-9273-s007.xlsx]

## Sheet: Sheet1
ID	adj.P.Val	P.Value	t	B	logFC	Name	UCSC_RefGene_Name	UCSC_RefGene_Accession	RANGE_START	RANGE_END	RANGE_GB	SPOT_ID
cg10418524	4.71e-38	9.69e-44	19.2464	88.6957	0.399	cg10418524	HOXD13	NM_000523	176956678	176956801	NC_000002.11
cg02936049	7.13e-35	3.97e-40	17.8513	80.5259	0.328	cg02936049	ZBTB38	NM_001080412	141102599	141102722	NC_000003.11
cg19352038	1.43e-34	1.18e-39	17.6713	79.455	0.349	cg19352038	PAX3;PAX3;PAX3;PAX3;PAX3;CCDC140;PAX3;PAX3;PAX3	NM_013942;NM_000438;NM_181460;NM_181457;NM_181458;NM_153038;NM_181461;NM_001127366;NM_181459	223164869	223164992	NC_000002.11
cg16529477	4.11e-34	4.24e-39	17.4607	78.197	0.41	cg16529477	PAX3;PAX3;PAX3;PAX3;PAX3;CCDC140;PAX3;PAX3;PAX3	NM_013942;NM_000438;NM_181460;NM_181457;NM_181458;NM_153038;NM_181461;NM_001127366;NM_181459	223164854	223164977	NC_000002.11
cg18077971	1.84e-33	2.65e-38	17.1604	76.3944	0.437	cg18077971	PAX3;PAX3;PAX3;PAX3;PAX3;CCDC140;PAX3;PAX3;PAX3	NM_013942;NM_000438;NM_181460;NM_181457;NM_181458;NM_153038;NM_181461;NM_001127366;NM_181459	223164867	223164990	NC_000002.11
cg18356785	2.43e-33	4.01e-38	17.0926	75.9863	0.415	cg18356785	C1QTNF4	NM_031909	47611780	47611903	NC_000011.9
cg05845376	3.25e-33	6.02e-38	17.0582	75.5849	0.437	cg05845376	SLC25A2	NM_031947	140683632	140683755	NC_000005.9
cg16325502	8.05e-33	1.82e-37	16.8458	74.4953	0.367	cg16325502	CCDC140	NM_153038	223166435	223166558	NC_000002.11
cg27195326	3.86e-32	1.11e-36	16.5525	72.7159	0.259	cg27195326	CNTN1;CNTN1	NM_175038;NM_001843	41087459	41087582	NC_000012.11
cg11436222	2.71e-31	1.01e-35	16.1971	70.5472	0.232	cg11436222	HIST1H3E	NM_003532	26225520	26225643	NC_000006.11
cg12993163	3.33e-31	1.3e-35	16.1553	70.2912	0.394	cg12993163	SHOX2;SHOX2;SHOX2	NM_001163678;NM_006884;NM_003030	157821407	157821530	NC_000003.11
cg08697503	3.61e-31	1.49e-35	16.1341	70.1615	0.35	cg08697503	CCDC140	NM_153038	223166946	223167069	NC_000002.11
cg16065050	6.46e-31	3.1e-35	16.0161	69.4383	0.393	cg16065050			43000640	43000763	NC_000005.9
cg22305167	6.46e-31	3.23e-35	16.0097	69.3987	0.383	cg22305167			29521420	29521543	NC_000006.11
cg02792168	6.46e-31	3.33e-35	16.0048	69.369	0.388	cg02792168			101281924	101282047	NC_000010.10
cg02710571	1.45e-30	7.76e-35	15.8692	68.5357	0.336	cg02710571	CCDC140	NM_153038	223165320	223165443	NC_000002.11
cg09656389	2.69e-30	1.61e-34	15.7524	67.8171	0.376	cg09656389	PAX6	NM_001127612	31839790	31839913	NC_000011.9
cg11830800	3.74e-30	2.39e-34	15.6892	67.427	0.364	cg11830800	CNTN1;CNTN1	NM_175038;NM_001843	41087520	41087643	NC_000012.11
cg18316974	5.04e-30	3.32e-34	15.6366	67.1029	0.356	cg18316974	GFI1;GFI1;GFI1	NM_001127215;NM_001127216;NM_005263	92947035	92947158	NC_000001.10
cg03402459	5.2e-30	3.53e-34	15.6268	67.0426	0.319	cg03402459			29521407	29521530	NC_000006.11
cg18146737	5.63e-30	4.06e-34	15.6047	66.9058	0.348	cg18146737	GFI1;GFI1;GFI1	NM_001127215;NM_001127216;NM_005263	92946700	92946823	NC_000001.10
cg27456707	6.53e-30	4.98e-34	15.5721	66.7047	0.281	cg27456707	MACROD1	NM_014067	63839511	63839634	NC_000011.9
cg07575466	7.03e-30	5.56e-34	15.5545	66.596	0.368	cg07575466	COL9A2	NM_001852	40769708	40769831	NC_000001.10
cg25790133	7.03e-30	5.65e-34	15.5519	66.58	0.327	cg25790133	FAM193A	NM_003704	2627014	2627137	NC_000004.11
cg03539789	7.48e-30	6.16e-34	15.538	66.4942	0.307	cg03539789	CCDC140	NM_153038	223167170	223167293	NC_000002.11
cg12405048	8.96e-30	7.75e-34	15.5014	66.2679	0.361	cg12405048			112074086	112074209	NC_000012.11
cg07802350	1.35e-29	1.23e-33	15.4283	65.8157	0.289	cg07802350	HOXD13	NM_000523	176956573	176956696	NC_000002.11
cg22762215	2.11e-29	2e-33	15.3504	65.3331	0.349	cg22762215			29521272	29521395	NC_000006.11
cg17406248	2.52e-29	2.46e-33	15.3179	65.1318	0.316	cg17406248	C9orf3	NM_032823	97807693	97807816	NC_000009.11
cg21692666	2.52e-29	2.49e-33	15.3401	65.117	0.338	cg21692666			17199302	17199425	NC_000001.10
cg27649348	3.22e-29	3.25e-33	15.2733	64.8556	0.243	cg27649348			42944030	42944153	NC_000005.9
cg16966315	5.33e-29	5.82e-33	15.1809	64.2817	0.353	cg16966315			149112318	149112441	NC_000007.13
cg09935388	5.44e-29	6.05e-33	15.1745	64.2425	0.348	cg09935388	GFI1;GFI1;GFI1	NM_001127215;NM_001127216;NM_005263	92947588	92947711	NC_000001.10
cg18264486	5.82e-29	6.59e-33	15.1609	64.1581	0.27	cg18264486			31650916	31651039	NC_000006.11
cg26194475	7.78e-29	9.13e-33	15.1093	63.8375	0.292	cg26194475			94455895	94456018	NC_000010.10
cg10989214	7.82e-29	9.35e-33	15.1056	63.8143	0.321	cg10989214			75704824	75704947	NC_000003.11
cg24884703	9.98e-29	1.21e-32	15.0643	63.5573	0.402	cg24884703			91185422	91185545	NC_000001.10
cg11113066	1.55e-28	1.91e-32	14.9923	63.1094	0.309	cg11113066			101281981	101282104	NC_000010.10
cg06051411	1.55e-28	1.95e-32	14.9888	63.0878	0.303	cg06051411	KCTD2	NM_015353	73044991	73045114	NC_000017.10
cg15188252	1.62e-28	2.07e-32	14.9799	63.0326	0.241	cg15188252			43000612	43000735	NC_000005.9
cg12876356	2.08e-28	2.74e-32	14.935	62.7528	0.335	cg12876356	GFI1;GFI1;GFI1	NM_001127215;NM_001127216;NM_005263	92946825	92946948	NC_000001.10
cg00298065	2.08e-28	2.75e-32	14.9348	62.7514	0.292	cg00298065	ZNF274;ZNF274;ZNF274	NM_133502;NM_016325;NM_016324	58715577	58715700	NC_000019.9
cg03234702	2.18e-28	2.93e-32	14.9478	62.6891	0.302	cg03234702	HIST1H3E	NM_003532	26225539	26225662	NC_000006.11
cg07856667	2.18e-28	2.96e-32	14.9229	62.6778	0.341	cg07856667			94455710	94455833	NC_000010.10
cg05787556	2.19e-28	3.03e-32	14.9194	62.6559	0.319	cg05787556	TLX3	NM_021025	170735186	170735309	NC_000005.9
cg07817686	3.16e-28	4.56e-32	14.8546	62.2521	0.248	cg07817686	PROM1;PROM1;PROM1	NM_001145848;NM_001145847;NM_001145847	16085401	16085524	NC_000004.11
cg04359418	3.2e-28	4.69e-32	14.8503	62.2252	0.316	cg04359418			76573396	76573519	NC_000010.10
cg10269365	3.34e-28	4.96e-32	14.8413	62.1693	0.338	cg10269365	CCDC140	NM_153038	223166989	223167112	NC_000002.11
cg02033213	4.18e-28	6.29e-32	14.8037	61.9348	0.38	cg02033213	CNTN1;CNTN1	NM_175038;NM_001843	41087252	41087375	NC_000012.11
cg26149275	4.29e-28	6.62e-32	14.7956	61.8838	0.334	cg26149275	EVX2	NM_001080458	176950007	176950130	NC_000002.11
cg26840462	5.05e-28	7.9e-32	14.7677	61.7098	0.311	cg26840462	PKNOX2	NM_022062	125220543	125220666	NC_000011.9
cg06215569	5.21e-28	8.48e-32	14.7565	61.64	0.398	cg06215569	ALX3	NM_006492	110611465	110611588	NC_000001.10
cg26777809	5.51e-28	9.1e-32	14.7455	61.5712	0.286	cg26777809	LRRC1	NM_018214	53695333	53695456	NC_000006.11
cg14064356	6.3e-28	1.06e-31	14.7207	61.4168	0.337	cg14064356	CCDC140	NM_153038	223165753	223165876	NC_000002.11
cg14262681	7.32e-28	1.25e-31	14.695	61.2563	0.422	cg14262681			21084420	21084543	NC_000020.10
cg14526718	8.07e-28	1.4e-31	14.6777	61.1484	0.332	cg14526718			176932840	176932963	NC_000002.11
cg04913979	8.81e-28	1.6e-31	14.6567	61.017	0.301	cg04913979	SHOX2;SHOX2;SHOX2	NM_001163678;NM_006884;NM_003030	157821994	157822117	NC_000003.11
cg19476053	9.19e-28	1.68e-31	14.6481	60.9636	0.323	cg19476053	CCDC140	NM_153038	223167463	223167586	NC_000002.11
cg22720790	9.49e-28	1.76e-31	14.6414	60.9214	0.284	cg22720790	ZNF274;ZNF274;ZNF274	NM_133502;NM_016325;NM_016324	58716032	58716155	NC_000019.9
cg02282631	1.11e-27	2.1e-31	14.6356	60.7488	0.306	cg02282631			42953543	42953666	NC_000005.9
cg15818307	1.14e-27	2.19e-31	14.607	60.7068	0.35	cg15818307			29521430	29521553	NC_000006.11
cg20501518	1.54e-27	2.99e-31	14.5577	60.3984	0.336	cg20501518	SHOX2;SHOX2;SHOX2	NM_001163678;NM_006884;NM_003030	157821919	157822042	NC_000003.11
cg13496838	1.93e-27	3.9e-31	14.5159	60.1366	0.326	cg13496838	PAX3;PAX3;PAX3;PAX3;PAX3;CCDC140;PAX3;PAX3;PAX3	NM_013942;NM_000438;NM_181460;NM_181457;NM_181458;NM_153038;NM_181461;NM_001127366;NM_181459	223164747	223164870	NC_000002.11
cg16919569	1.93e-27	3.93e-31	14.5144	60.1273	0.328	cg16919569	NBLA00301;HAND2	NR_003679;NM_021973	174452835	174452958	NC_000004.11
cg27480727	2.17e-27	4.52e-31	14.4924	59.9899	0.336	cg27480727	PAX3;PAX3;PAX3;PAX3;PAX3;CCDC140;PAX3;PAX3;PAX3	NM_013942;NM_000438;NM_181460;NM_181457;NM_181458;NM_153038;NM_181461;NM_001127366;NM_181459	223164831	223164954	NC_000002.11
cg00459623	2.19e-27	4.6e-31	14.4897	59.973	0.423	cg00459623			176936581	176936704	NC_000002.11
cg13283952	2.25e-27	4.77e-31	14.4839	59.9366	0.383	cg13283952			121412005	121412128	NC_000002.11
cg09313482	2.6e-27	5.62e-31	14.4583	59.7761	0.323	cg09313482			120685317	120685440	NC_000008.10
cg00931644	2.6e-27	5.63e-31	14.4793	59.7749	0.365	cg00931644	KCTD12	NM_138444	77461368	77461491	NC_000013.10
cg01025774	2.84e-27	6.25e-31	14.4414	59.6708	0.259	cg01025774			42944457	42944580	NC_000005.9
cg10035294	3.71e-27	8.32e-31	14.3964	59.3887	0.342	cg10035294	PAX3;PAX3;PAX3;PAX3;PAX3;CCDC140;PAX3;PAX3;PAX3	NM_013942;NM_000438;NM_181460;NM_181457;NM_181458;NM_153038;NM_181461;NM_001127366;NM_181459	223164925	223165048	NC_000002.11
cg21546522	3.74e-27	8.48e-31	14.3935	59.3704	0.323	cg21546522			234667549	234667672	NC_000001.10
cg10544031	4.11e-27	9.47e-31	14.376	59.2609	0.34	cg10544031	PAX3;PAX3;PAX3;PAX3;PAX3;CCDC140;PAX3;PAX3;PAX3	NM_013942;NM_000438;NM_181460;NM_181457;NM_181458;NM_153038;NM_181461;NM_001127366;NM_181459	223164635	223164758	NC_000002.11
cg18397073	4.51e-27	1.07e-30	14.3571	59.1424	0.32	cg18397073	POU2F2	NM_002698	42600278	42600401	NC_000019.9
cg03879823	5.6e-27	1.36e-30	14.3397	58.9038	0.279	cg03879823	PHACTR1	NM_030948	13015221	13015344	NC_000006.11
cg11793699	7.22e-27	1.8e-30	14.2751	58.6285	0.289	cg11793699	NTRK1;INSRR	NM_001007792;NM_014215	156814901	156815024	NC_000001.10
cg05291374	7.68e-27	1.95e-30	14.2628	58.5513	0.325	cg05291374	DIXDC1;DIXDC1	NM_033425;NM_001037954	111847475	111847598	NC_000011.9
cg26820037	8.01e-27	2.06e-30	14.2536	58.4936	0.323	cg26820037	FGF8;FGF8;FGF8;FGF8	NM_033164;NM_033165;NM_033163;NM_006119	103534501	103534624	NC_000010.10
cg00074145	8.58e-27	2.26e-30	14.2392	58.403	0.387	cg00074145	ONECUT1	NM_004498	53075505	53075628	NC_000015.9
cg03520644	8.98e-27	2.39e-30	14.2307	58.3501	0.38	cg03520644	COL11A1;COL11A1;COL11A1;COL11A1	NM_001168249;NM_080629;NM_080630;NM_001854	103574523	103574646	NC_000001.10
cg20441135	9.26e-27	2.48e-30	14.2247	58.3122	0.268	cg20441135	CPEB3	NM_014912	93999132	93999255	NC_000010.10
cg13019491	9.51e-27	2.57e-30	14.2192	58.2781	0.403	cg13019491	SIX6	NM_007374	60977856	60977979	NC_000014.8
cg00332937	1.01e-26	2.77e-30	14.2074	58.2038	0.306	cg00332937			72740460	72740583	NC_000005.9
cg01959730	1.01e-26	2.77e-30	14.207	58.2014	0.314	cg01959730			119548825	119548948	NC_000001.10
cg06460587	1.2e-26	3.35e-30	14.1773	58.015	0.282	cg06460587			31650930	31651053	NC_000006.11
cg01405040	1.27e-26	3.58e-30	14.1668	57.9489	0.362	cg01405040	HOXD12	NM_021193	176964137	176964260	NC_000002.11
cg20453820	1.43e-26	4.09e-30	14.146	57.8185	0.218	cg20453820			10253743	10253866	NC_000012.11
cg05083414	1.43e-26	4.14e-30	14.1643	57.8074	0.281	cg05083414	FAM193A	NM_003704	2627039	2627162	NC_000004.11
cg09820673	1.43e-26	4.16e-30	14.1432	57.8009	0.21	cg09820673	LMNA;LMNA	NM_170707;NM_170708	156109329	156109452	NC_000001.10
cg07290269	1.52e-26	4.44e-30	14.133	57.7366	0.31	cg07290269	FAM60A;FAM60A;FAM60A	NM_021238;NM_001135812;NM_001135811	31479853	31479976	NC_000012.11
cg14471364	2.29e-26	6.85e-30	14.065	57.3097	0.293	cg14471364			157177936	157178059	NC_000002.11
cg13200838	2.62e-26	7.98e-30	14.041	57.159	0.317	cg13200838			91194708	91194831	NC_000001.10
cg22399133	2.62e-26	8e-30	14.0408	57.1575	0.385	cg22399133	CRYGD;CRYGD	NM_006891;NM_006891	208989248	208989371	NC_000002.11
cg13327545	3.19e-26	9.86e-30	14.0079	56.9509	0.323	cg13327545			22623548	22623671	NC_000010.10
cg12597169	3.23e-26	1e-29	14.005	56.9325	0.328	cg12597169	CCDC140	NM_153038	223166094	223166217	NC_000002.11
cg03152500	3.31e-26	1.05e-29	14.0177	56.89	0.216	cg03152500	PROCR	NM_006404	33762673	33762796	NC_000020.10
cg09223687	3.79e-26	1.22e-29	13.9747	56.7426	0.343	cg09223687			1027885	1028008	NC_000004.11
cg04224064	3.81e-26	1.23e-29	13.9729	56.7307	0.348	cg04224064			36992233	36992356	NC_000014.8
cg23322933	4.35e-26	1.43e-29	13.9492	56.5819	0.39	cg23322933			61109207	61109330	NC_000014.8
cg03440588	4.62e-26	1.53e-29	13.9389	56.517	0.329	cg03440588	FOXD2;MGC12982	NM_004474;NR_026878	47900320	47900443	NC_000001.10
cg13621701	5.23e-26	1.75e-29	13.9176	56.3835	0.235	cg13621701	BAIAP2;BAIAP2;BAIAP2;BAIAP2	NM_017450;NM_006340;NM_001144888;NM_017451	79026930	79027053	NC_000017.10
cg25968569	5.23e-26	1.76e-29	13.9173	56.3811	0.276	cg25968569	KCTD12	NM_138444	77461335	77461458	NC_000013.10
cg18788664	6.43e-26	2.22e-29	13.8802	56.1482	0.342	cg18788664			221068171	221068294	NC_000001.10
cg25976440	7.3e-26	2.56e-29	13.8585	56.0113	0.295	cg25976440			69239481	69239604	NC_000004.11
cg15132565	8.56e-26	3.03e-29	13.8317	55.8431	0.34	cg15132565			72740154	72740277	NC_000005.9
cg26092675	8.56e-26	3.05e-29	13.8308	55.8373	0.323	cg26092675	HIST1H3E	NM_003532	26225258	26225381	NC_000006.11
cg25555505	9.38e-26	3.36e-29	13.8156	55.7414	0.182	cg25555505	FOXK1	NM_001037165	4791054	4791177	NC_000007.13
cg06438517	1.19e-25	4.41e-29	13.7917	55.4732	0.291	cg06438517			16861620	16861743	NC_000001.10
cg06076277	1.24e-25	4.64e-29	13.765	55.4227	0.312	cg06076277			49783056	49783179	NC_000008.10
cg04101806	1.27e-25	4.81e-29	13.7594	55.3875	0.291	cg04101806	AFF3;AFF3	NM_001025108;NM_002285	100722584	100722707	NC_000002.11
cg13570972	1.27e-25	4.84e-29	13.7585	55.382	0.342	cg13570972	PAX6	NM_001127612	31839632	31839755	NC_000011.9
cg16476975	1.33e-25	5.09e-29	13.7504	55.3309	0.407	cg16476975			155164995	155165118	NC_000007.13
cg07922606	1.45e-25	5.61e-29	13.7352	55.2353	0.273	cg07922606	HIST1H3E	NM_003532	26225389	26225512	NC_000006.11
cg21632158	1.67e-25	6.56e-29	13.7108	55.0815	0.272	cg21632158			29521356	29521479	NC_000006.11
cg01067139	2.04e-25	8.24e-29	13.675	54.8562	0.293	cg01067139			43000417	43000540	NC_000005.9
cg19130973	2.04e-25	8.25e-29	13.6748	54.8549	0.272	cg19130973	IQSEC1;IQSEC1	NM_001134382;NM_014869	12979917	12980040	NC_000003.11
cg10168149	2.14e-25	8.67e-29	13.6671	54.8066	0.365	cg10168149	FLJ32063	NR_026830	200335558	200335681	NC_000002.11
cg00790098	2.34e-25	9.65e-29	13.6504	54.7011	0.404	cg00790098	CCDC140	NM_153038	223167400	223167523	NC_000002.11
cg22957360	2.35e-25	9.75e-29	13.6487	54.6904	0.305	cg22957360			101282572	101282695	NC_000010.10
cg19690984	2.35e-25	9.79e-29	13.6482	54.6869	0.371	cg19690984			29521631	29521754	NC_000006.11
cg03338924	2.35e-25	9.81e-29	13.6478	54.6848	0.255	cg03338924	PHACTR1	NM_030948	13015106	13015229	NC_000006.11
cg01867395	2.42e-25	1.03e-28	13.6405	54.6384	0.334	cg01867395	PAX6	NM_001127612	31839628	31839751	NC_000011.9
cg01927745	2.43e-25	1.04e-28	13.6394	54.6317	0.308	cg01927745			72677723	72677846	NC_000005.9
cg21133153	2.55e-25	1.1e-28	13.63	54.5726	0.307	cg21133153			29521488	29521611	NC_000006.11
cg13571460	2.65e-25	1.15e-28	13.6232	54.5299	0.322	cg13571460	LHX6;LHX6	NM_199160;NM_014368	124989337	124989460	NC_000009.11
cg13511324	3.28e-25	1.45e-28	13.5864	54.2976	0.277	cg13511324	C14orf153	NM_032374	104056883	104057006	NC_000014.8
cg18488157	3.79e-25	1.69e-28	13.5624	54.1467	0.361	cg18488157			29521598	29521721	NC_000006.11
cg07651720	3.99e-25	1.79e-28	13.5537	54.0917	0.287	cg07651720			120685129	120685252	NC_000008.10
cg02320543	5.35e-25	2.5e-28	13.5013	53.7609	0.306	cg02320543			61109545	61109668	NC_000014.8
cg10868156	5.45e-25	2.56e-28	13.4977	53.7383	0.305	cg10868156	RAI1	NM_030665	17713364	17713487	NC_000017.10
cg19522050	6.1e-25	2.95e-28	13.4755	53.5988	0.323	cg19522050			101281275	101281398	NC_000010.10
cg00713400	6.41e-25	3.13e-28	13.4664	53.5411	0.322	cg00713400	RAPGEF5	NM_012294	22233206	22233329	NC_000007.13
cg19973338	7.82e-25	3.91e-28	13.4314	53.3203	0.23	cg19973338	C17orf99	NM_001163075	76141249	76141372	NC_000017.10
cg07953015	7.98e-25	4.01e-28	13.4274	53.2952	0.285	cg07953015	SEPW1	NM_003009	48285322	48285445	NC_000019.9
cg07575373	8.52e-25	4.31e-28	13.4162	53.2245	0.272	cg07575373	CD37;CD37	NM_001040031;NM_001774	49842188	49842311	NC_000019.9
cg23615741	8.91e-25	4.55e-28	13.4077	53.1704	0.326	cg23615741			101297642	101297765	NC_000010.10
cg19789505	8.93e-25	4.58e-28	13.4067	53.1643	0.28	cg19789505	OBSCN;OBSCN	NM_052843;NM_001098623	228394509	228394632	NC_000001.10
cg03032497	9.01e-25	4.64e-28	13.4048	53.1524	0.295	cg03032497			61108227	61108350	NC_000014.8
cg13506288	9.26e-25	4.78e-28	13.3999	53.1214	0.309	cg13506288	PWWP2B;PWWP2B	NM_138499;NM_001098637	134221633	134221756	NC_000010.10
cg05584759	1.02e-24	5.33e-28	13.3831	53.0157	0.302	cg05584759	ARHGAP9;ARHGAP9;ARHGAP9	NM_032496;NM_001080156;NM_001080157	57869421	57869544	NC_000012.11
cg12109823	1.02e-24	5.33e-28	13.383	53.0148	0.319	cg12109823			67454595	67454718	NC_000008.10
cg14410016	1.07e-24	5.65e-28	13.3739	52.9577	0.281	cg14410016	HOXD9	NM_014213	176986659	176986782	NC_000002.11
cg11578064	1.11e-24	5.86e-28	13.3681	52.921	0.327	cg11578064			112074044	112074167	NC_000012.11
cg02923856	1.23e-24	6.53e-28	13.3514	52.8153	0.259	cg02923856	NR1D2;NR1D2	NM_001145425;NM_005126	23989124	23989247	NC_000003.11
cg15092343	1.23e-24	6.57e-28	13.3502	52.8079	0.35	cg15092343	MSX1	NM_002448	4860061	4860184	NC_000004.11
cg01987516	1.3e-24	7.01e-28	13.3403	52.7452	0.299	cg01987516			101282726	101282849	NC_000010.10
cg19145858	1.35e-24	7.3e-28	13.3339	52.705	0.304	cg19145858			129781681	129781804	NC_000007.13
cg06213964	1.37e-24	7.41e-28	13.3316	52.6906	0.356	cg06213964	FLJ22536	NR_015410	21665905	21666028	NC_000006.11
cg09858188	1.39e-24	7.65e-28	13.3264	52.658	0.389	cg09858188			156814480	156814603	NC_000007.13
cg26857670	1.46e-24	8.09e-28	13.3179	52.6038	0.243	cg26857670	HOXA11AS;HOXA11	NR_002795;NM_005523	27225448	27225571	NC_000007.13
cg26450717	1.46e-24	8.13e-28	13.3169	52.5979	0.306	cg26450717			31650835	31650958	NC_000006.11
cg27352992	1.62e-24	9.23e-28	13.2972	52.4735	0.311	cg27352992	CNTN1;CNTN1	NM_175038;NM_001843	41087092	41087215	NC_000012.11
cg12593515	1.69e-24	9.66e-28	13.29	52.428	0.291	cg12593515	RAPGEF5	NM_012294	22233159	22233282	NC_000007.13
cg15726154	1.87e-24	1.08e-27	13.2733	52.3222	0.247	cg15726154	SHOX2;SHOX2;SHOX2	NM_001163678;NM_006884;NM_003030	157817678	157817801	NC_000003.11
cg19717326	1.89e-24	1.09e-27	13.2706	52.3052	0.27	cg19717326	MYADM;MYADM;MYADM	NM_001020819;NM_138373;NM_001020820	54370016	54370139	NC_000019.9
cg10491628	1.9e-24	1.11e-27	13.2861	52.2964	0.28	cg10491628			29521220	29521343	NC_000006.11
cg18689332	2.12e-24	1.25e-27	13.2498	52.1739	0.297	cg18689332	TBX5;TBX5;TBX5;TBX5	NM_000192;NM_181486;NM_080717;NM_080718	114837666	114837789	NC_000012.11
cg04970570	2.12e-24	1.25e-27	13.2497	52.1732	0.274	cg04970570			87990145	87990268	NC_000005.9
cg07532183	2.19e-24	1.3e-27	13.2433	52.1332	0.343	cg07532183			120684968	120685091	NC_000008.10
cg05949640	2.23e-24	1.33e-27	13.2396	52.1098	0.28	cg05949640	FAM193A	NM_003704	2627057	2627180	NC_000004.11
cg14507337	2.23e-24	1.33e-27	13.2396	52.1096	0.41	cg14507337	SIX6	NM_007374	60978161	60978284	NC_000014.8
cg18046677	2.24e-24	1.35e-27	13.2544	52.0972	0.326	cg18046677	MAMSTR;MAMSTR;MAMSTR	NM_182574;NM_001130915;NM_182574	49220142	49220265	NC_000019.9
cg07351143	2.32e-24	1.4e-27	13.2487	52.0612	0.27	cg07351143			22623910	22624033	NC_000010.10
cg17706173	2.42e-24	1.48e-27	13.2237	52.0096	0.286	cg17706173	IFT140	NM_014714	1582581	1582704	NC_000016.9
cg19343518	2.47e-24	1.52e-27	13.2197	51.9843	0.267	cg19343518	ARID1B;ARID1B;ARID1B	NM_017519;NM_175863;NM_020732	157508679	157508802	NC_000006.11
cg21587238	2.76e-24	1.72e-27	13.1999	51.859	0.319	cg21587238			42953590	42953713	NC_000005.9
cg04065086	2.84e-24	1.79e-27	13.2109	51.8232	0.321	cg04065086	SEMA6C	NM_030913	151104186	151104309	NC_000001.10
cg04862556	3.06e-24	1.94e-27	13.1808	51.7381	0.256	cg04862556	SLFN13	NM_144682	33775933	33776056	NC_000017.10
cg13836098	3.06e-24	1.95e-27	13.1801	51.7341	0.291	cg13836098	HIST1H3E	NM_003532	26225268	26225391	NC_000006.11
cg06397161	3.4e-24	2.2e-27	13.1617	51.6177	0.269	cg06397161	SYNGR1;SYNGR1;SYNGR1	NM_004711;NM_145738;NM_145731	39760059	39760182	NC_000022.10
cg21469772	3.4e-24	2.2e-27	13.1614	51.6156	0.247	cg21469772	LHX6;LHX6	NM_199160;NM_014368	124989294	124989417	NC_000009.11
cg02798576	3.55e-24	2.31e-27	13.1542	51.5702	0.321	cg02798576			101290168	101290291	NC_000010.10
cg02744046	3.94e-24	2.57e-27	13.1371	51.4622	0.302	cg02744046	LIPC	NM_000236	58782685	58782808	NC_000015.9
cg17564529	4.01e-24	2.63e-27	13.1337	51.4409	0.238	cg17564529			75934484	75934607	NC_000007.13
cg22156700	4.19e-24	2.76e-27	13.1263	51.3943	0.305	cg22156700			72732486	72732609	NC_000005.9
cg06756164	4.3e-24	2.85e-27	13.121	51.3605	0.244	cg06756164	CLCC1;CLCC1	NM_001048210;NM_015127	109490978	109491101	NC_000001.10
cg15425541	4.3e-24	2.86e-27	13.1204	51.3568	0.325	cg15425541			61118751	61118874	NC_000014.8
cg25444386	4.42e-24	2.95e-27	13.1157	51.3275	0.332	cg25444386	KDR	NM_002253	55990944	55991067	NC_000004.11
cg06087185	4.77e-24	3.21e-27	13.1027	51.2452	0.333	cg06087185			29521499	29521622	NC_000006.11
cg16117799	4.79e-24	3.23e-27	13.1014	51.2365	0.194	cg16117799	PRDM8	NM_020226	81106857	81106980	NC_000004.11
cg10526277	4.84e-24	3.28e-27	13.0993	51.2235	0.278	cg10526277			157813363	157813486	NC_000003.11
cg11657203	4.9e-24	3.33e-27	13.0968	51.2079	0.318	cg11657203	CNTN1;CNTN1	NM_175038;NM_001843	41087101	41087224	NC_000012.11
cg09265054	4.9e-24	3.34e-27	13.0964	51.2052	0.268	cg09265054	GPT	NM_005309	145728138	145728261	NC_000008.10
cg02381279	4.96e-24	3.4e-27	13.0935	51.1872	0.303	cg02381279			16394366	16394489	NC_000019.9
cg25718342	5.16e-24	3.58e-27	13.0854	51.1357	0.311	cg25718342			112074158	112074281	NC_000012.11
cg19594666	5.38e-24	3.74e-27	13.0785	51.0923	0.319	cg19594666	LEP	NM_000230	127881280	127881403	NC_000007.13
cg06839111	5.51e-24	3.84e-27	13.0743	51.0658	0.236	cg06839111	SLC12A4;SLC12A4;SLC12A4;SLC12A4;SLC12A4;LCAT	NM_001145962;NM_005072;NM_001145963;NM_001145961;NM_001145964;NM_000229	67978450	67978573	NC_000016.9
cg15645660	5.58e-24	3.91e-27	13.0719	51.0502	0.34	cg15645660	TTC22	NM_001114108	55247356	55247479	NC_000001.10
cg08638320	5.68e-24	4e-27	13.068	51.0258	0.308	cg08638320	FOXD2;MGC12982	NM_004474;NR_026878	47900265	47900388	NC_000001.10
cg23183559	5.97e-24	4.27e-27	13.0579	50.9622	0.293	cg23183559			120685183	120685306	NC_000008.10
cg14143304	6.07e-24	4.37e-27	13.0543	50.9394	0.282	cg14143304			132228647	132228770	NC_000009.11
cg17241776	6.07e-24	4.38e-27	13.0541	50.9378	0.326	cg17241776	DLEU7	NM_198989	51417469	51417592	NC_000013.10
cg01356044	6.13e-24	4.44e-27	13.0518	50.9233	0.243	cg01356044	MTSS1L	NM_138383	70720817	70720940	NC_000016.9
cg14659193	6.35e-24	4.63e-27	13.0452	50.8818	0.297	cg14659193			87990122	87990245	NC_000005.9
cg25901381	6.53e-24	4.77e-27	13.0406	50.8525	0.289	cg25901381	HOXA11AS;HOXA11	NR_002795;NM_005523	27225485	27225608	NC_000007.13
cg17495087	6.89e-24	5.05e-27	13.0317	50.7964	0.316	cg17495087			96085689	96085812	NC_000008.10
cg23769143	7.32e-24	5.39e-27	13.0214	50.7315	0.268	cg23769143	SYN2;TIMP4;SYN2	NM_133625;NM_003256;NM_003178	12200667	12200790	NC_000003.11
cg13007843	7.34e-24	5.43e-27	13.0205	50.7254	0.258	cg13007843			61120662	61120785	NC_000014.8
cg08624648	8.09e-24	6.03e-27	13.0203	50.6233	0.314	cg08624648			31651029	31651152	NC_000006.11
cg21802919	8.09e-24	6.02e-27	13.0042	50.6229	0.246	cg21802919	RTN4RL1	NM_178568	1850983	1851106	NC_000017.10
cg25001102	8.48e-24	6.38e-27	12.9953	50.5664	0.277	cg25001102			221068935	221069058	NC_000001.10
cg18358723	8.84e-24	6.7e-27	12.9876	50.5175	0.295	cg18358723	LOC645323	NR_015436	87955618	87955741	NC_000005.9
cg19921377	1.01e-23	7.72e-27	12.9655	50.3779	0.244	cg19921377	ZNF358	NM_018083	7580209	7580332	NC_000019.9
cg22332066	1.02e-23	7.86e-27	12.9627	50.3602	0.301	cg22332066	HHAT;HHAT;HHAT;HHAT;HHAT;HHAT;HHAT;HHAT	NM_001170580;NM_018194;NM_001170564;NM_001170564;NM_001170588;NM_001122834;NM_001122834;NM_001170587	210501621	210501744	NC_000001.10
cg00501467	1.06e-23	8.29e-27	12.9543	50.3072	0.263	cg00501467	PHACTR1	NM_030948	13015202	13015325	NC_000006.11
cg09495207	1.06e-23	8.29e-27	12.9543	50.3072	0.239	cg09495207	SLC12A4;SLC12A4;SLC12A4;SLC12A4;SLC12A4;LCAT	NM_001145962;NM_005072;NM_001145963;NM_001145961;NM_001145964;NM_000229	67978445	67978568	NC_000016.9
cg19430694	1.06e-23	8.32e-27	12.9538	50.3045	0.263	cg19430694	HEATR2	NM_017802	811390	811513	NC_000007.13
cg06607764	1.07e-23	8.46e-27	12.9512	50.2878	0.273	cg06607764	CYTH1;CYTH1	NM_017456;NM_004762	76719635	76719758	NC_000017.10
cg03893872	1.07e-23	8.49e-27	12.9506	50.2838	0.28	cg03893872	HHAT;HHAT;HHAT;HHAT;HHAT;HHAT;HHAT;HHAT	NM_001170580;NM_018194;NM_001170564;NM_001170564;NM_001170588;NM_001122834;NM_001122834;NM_001170587	210501634	210501757	NC_000001.10
cg26924825	1.12e-23	8.94e-27	12.9426	50.2336	0.209	cg26924825	SLC12A4;SLC12A4;SLC12A4;LCAT;SLC12A4;SLC12A4	NM_001145962;NM_005072;NM_001145963;NM_000229;NM_001145961;NM_001145964	67977865	67977988	NC_000016.9
cg17239057	1.13e-23	8.97e-27	12.942	50.2294	0.302	cg17239057			224363575	224363698	NC_000001.10
cg19084726	1.21e-23	9.68e-27	12.9302	50.1551	0.296	cg19084726	PDE4DIP	NM_022359	145075538	145075661	NC_000001.10
cg27172557	1.24e-23	1e-26	12.925	50.1222	0.294	cg27172557	TTC7B	NM_001010854	91012362	91012485	NC_000014.8
cg27310831	1.25e-23	1.01e-26	12.9229	50.1087	0.23	cg27310831			120685124	120685247	NC_000008.10
cg26472133	1.25e-23	1.02e-26	12.9226	50.1073	0.345	cg26472133			156797104	156797227	NC_000007.13
cg16439198	1.28e-23	1.05e-26	12.9172	50.0728	0.264	cg16439198	CYP1B1	NM_000104	38302674	38302797	NC_000002.11
cg00644351	1.3e-23	1.07e-26	12.9308	50.0589	0.268	cg00644351	RGS10;RGS10	NM_001005339;NM_002925	121271840	121271963	NC_000010.10
cg04268624	1.3e-23	1.07e-26	12.9146	50.0566	0.237	cg04268624			43037285	43037408	NC_000005.9
cg08363794	1.44e-23	1.21e-26	12.8956	49.9363	0.263	cg08363794	HOXD9	NM_014213	176986460	176986583	NC_000002.11
cg10397765	1.45e-23	1.22e-26	12.8944	49.9286	0.265	cg10397765	SIX1	NM_005982	61113109	61113232	NC_000014.8
cg16604035	1.49e-23	1.26e-26	12.8891	49.8954	0.271	cg16604035	AHDC1	NM_001029882	27863299	27863422	NC_000001.10
cg23817096	1.5e-23	1.27e-26	12.8876	49.8856	0.292	cg23817096			1620687	1620810	NC_000006.11
cg25464921	1.59e-23	1.36e-26	12.8776	49.8226	0.278	cg25464921			169429698	169429821	NC_000001.10
cg03409187	1.66e-23	1.43e-26	12.8691	49.7687	0.354	cg03409187			29521624	29521747	NC_000006.11
cg08034867	1.67e-23	1.45e-26	12.8674	49.7584	0.261	cg08034867	ABR;ABR;ABR	NM_021962;NM_001092;NM_001159746	990908	991031	NC_000017.10
cg24052359	1.72e-23	1.49e-26	12.863	49.7304	0.306	cg24052359			156813574	156813697	NC_000007.13
cg00068750	1.76e-23	1.53e-26	12.8585	49.7021	0.294	cg00068750	TBC1D24	NM_020705	2535955	2536078	NC_000016.9
cg12615903	1.8e-23	1.58e-26	12.8536	49.6709	0.248	cg12615903	LHPP;LHPP	NM_022126;NM_001167880	126278372	126278495	NC_000010.10
cg10506844	1.82e-23	1.6e-26	12.8518	49.6595	0.254	cg10506844			101281203	101281326	NC_000010.10
cg01954737	1.82e-23	1.6e-26	12.8512	49.6559	0.287	cg01954737	PAX3;PAX3;PAX3;PAX3;PAX3;CCDC140;PAX3;PAX3;PAX3	NM_013942;NM_000438;NM_181460;NM_181457;NM_181458;NM_153038;NM_181461;NM_001127366;NM_181459	223164459	223164582	NC_000002.11
cg03871354	1.87e-23	1.66e-26	12.8459	49.6225	0.258	cg03871354	SCARA5	NM_173833	27850717	27850840	NC_000008.10
cg20408693	1.9e-23	1.7e-26	12.8424	49.6	0.259	cg20408693	SLC38A2	NM_018976	46767289	46767412	NC_000012.11
cg03886558	1.94e-23	1.73e-26	12.8394	49.5814	0.27	cg03886558	ARHGAP9;ARHGAP9;ARHGAP9	NM_032496;NM_001080156;NM_001080157	57869490	57869613	NC_000012.11
cg06613392	2.01e-23	1.81e-26	12.8324	49.5371	0.28	cg06613392			29521595	29521718	NC_000006.11
cg06489606	2.01e-23	1.81e-26	12.8322	49.5352	0.252	cg06489606			80251697	80251820	NC_000017.10
cg20778600	2.02e-23	1.83e-26	12.8308	49.5267	0.218	cg20778600	SH3D19;SH3D19;SH3D19	NM_001128924;NM_001128923;NM_001009555	152090378	152090501	NC_000004.11
cg14468280	2.07e-23	1.88e-26	12.8266	49.5001	0.258	cg14468280	ZNFX1	NM_021035	47862976	47863099	NC_000020.10
cg26047066	2.11e-23	1.92e-26	12.8229	49.4767	0.316	cg26047066			221069136	221069259	NC_000001.10
cg10655046	2.13e-23	1.95e-26	12.8211	49.4653	0.157	cg10655046	FOXD4L1	NM_012184	114257020	114257143	NC_000002.11
cg08100944	2.16e-23	1.98e-26	12.8181	49.4467	0.189	cg08100944	IRF5;IRF5;IRF5;IRF5;IRF5;IRF5	NM_001098630;NM_032643;NM_001098631;NM_002200;NM_001098629;NM_001098628	128578546	128578669	NC_000007.13
cg19435159	2.27e-23	2.1e-26	12.809	49.3889	0.238	cg19435159	CYFIP1	NM_014608	22909400	22909523	NC_000015.9
cg24287175	2.58e-23	2.4e-26	12.7882	49.2572	0.291	cg24287175	RAI1	NM_030665	17713671	17713794	NC_000017.10
cg02694427	2.66e-23	2.5e-26	12.7976	49.2201	0.344	cg02694427	HOXD12	NM_021193	176964512	176964635	NC_000002.11
cg13443575	2.76e-23	2.61e-26	12.7754	49.1768	0.284	cg13443575	SLFN13	NM_144682	33775961	33776084	NC_000017.10
cg27329371	2.81e-23	2.66e-26	12.7724	49.1574	0.278	cg27329371	ALDH3A1	NM_000691	19651940	19652063	NC_000017.10
cg17555825	2.83e-23	2.69e-26	12.7707	49.1465	0.269	cg17555825			76924190	76924313	NC_000005.9
cg15203566	2.87e-23	2.73e-26	12.7685	49.1328	0.308	cg15203566			115697446	115697569	NC_000005.9
cg09370594	2.96e-23	2.83e-26	12.7629	49.0976	0.309	cg09370594	LINGO3	NM_001101391	2291872	2291995	NC_000019.9
cg17655609	3.12e-23	3.02e-26	12.7527	49.033	0.237	cg17655609	PKNOX2	NM_022062	125184677	125184800	NC_000011.9
cg01449136	3.69e-23	3.64e-26	12.7387	48.8484	0.265	cg01449136			61109317	61109440	NC_000014.8
cg16081096	3.77e-23	3.75e-26	12.7187	48.8178	0.242	cg16081096	IQSEC1;IQSEC1	NM_001134382;NM_014869	12980202	12980325	NC_000003.11
cg13456504	3.87e-23	3.86e-26	12.7142	48.7897	0.28	cg13456504			91191583	91191706	NC_000001.10
cg24745495	3.91e-23	3.91e-26	12.7122	48.7766	0.204	cg24745495	EPHX3;EPHX3	NM_024794;NM_001142886	15344239	15344362	NC_000019.9
cg02286091	4.04e-23	4.05e-26	12.7066	48.7415	0.348	cg02286091	BHMT;BHMT	NM_001713;NM_001713	78407678	78407801	NC_000005.9
cg18454133	4.06e-23	4.08e-26	12.7056	48.735	0.331	cg18454133	EFS;EFS	NM_032459;NM_005864	23835870	23835993	NC_000014.8
cg22142329	4.08e-23	4.11e-26	12.7046	48.7288	0.205	cg22142329	COL6A3;COL6A3;COL6A3	NM_057167;NM_057166;NM_004369	238232841	238232964	NC_000002.11
cg02164225	4.15e-23	4.2e-26	12.7011	48.707	0.28	cg02164225			176977773	176977896	NC_000002.11
cg15814717	4.33e-23	4.42e-26	12.6933	48.6573	0.27	cg15814717			29521228	29521351	NC_000006.11
cg05931423	4.44e-23	4.56e-26	12.6883	48.6255	0.309	cg05931423			115697214	115697337	NC_000005.9
cg16304215	4.49e-23	4.62e-26	12.6862	48.6123	0.343	cg16304215	OTP	NM_032109	76928810	76928933	NC_000005.9
cg09495769	5.13e-23	5.3e-26	12.6647	48.4769	0.296	cg09495769	HOXA11AS;HOXA11	NR_002795;NM_005523	27225342	27225465	NC_000007.13
cg00818106	5.2e-23	5.39e-26	12.6623	48.4611	0.293	cg00818106	PWWP2B;PWWP2B	NM_138499;NM_001098637	134221503	134221626	NC_000010.10
cg26075184	5.21e-23	5.41e-26	12.6617	48.4576	0.261	cg26075184			101281703	101281826	NC_000010.10
cg12839172	5.24e-23	5.45e-26	12.6604	48.4492	0.265	cg12839172	PROM1;PROM1	NM_001145848;NM_001145847	16085077	16085200	NC_000004.11
cg04074945	5.44e-23	5.7e-26	12.6533	48.4046	0.294	cg04074945	PHF21A;PHF21A	NM_016621;NM_001101802	46071833	46071956	NC_000011.9
cg16435923	5.81e-23	6.13e-26	12.642	48.333	0.187	cg16435923	PCDHGA4;PCDHGA2;PCDHGA5;PCDHGB2;PCDHGA1;PCDHGB1;PCDHGA3;PCDHGA5	NM_018917;NM_018915;NM_032054;NM_018923;NM_018912;NM_018922;NM_018916;NM_018918	140744155	140744278	NC_000005.9
cg15907473	5.94e-23	6.31e-26	12.6376	48.3051	0.235	cg15907473	GPR180	NM_180989	95253641	95253764	NC_000013.10
cg11751707	5.96e-23	6.36e-26	12.6515	48.2993	0.287	cg11751707	CYP1B1	NM_000104	38302587	38302710	NC_000002.11
cg11540476	6.11e-23	6.53e-26	12.6322	48.2709	0.307	cg11540476			31651249	31651372	NC_000006.11
cg09743437	6.35e-23	6.81e-26	12.6256	48.2294	0.301	cg09743437			43000790	43000913	NC_000005.9
cg02368058	7.01e-23	7.56e-26	12.6243	48.1277	0.285	cg02368058			91191723	91191846	NC_000001.10
cg11223933	7.03e-23	7.6e-26	12.6085	48.1212	0.252	cg11223933	FMNL1	NM_005892	43319137	43319260	NC_000017.10
cg13352750	7.32e-23	7.97e-26	12.6011	48.0743	0.296	cg13352750	HOXA11AS;HOXA11	NR_002795;NM_005523	27225123	27225246	NC_000007.13
cg07803375	7.64e-23	8.34e-26	12.594	48.0294	0.33	cg07803375	HEATR2	NM_017802	811206	811329	NC_000007.13
cg10757065	7.85e-23	8.58e-26	12.5896	48.0019	0.288	cg10757065	CCDC140	NM_153038	223165891	223166014	NC_000002.11
cg16596052	8.04e-23	8.81e-26	12.6004	47.977	0.3	cg16596052	RGS10;RGS10	NM_001005339;NM_002925	121271746	121271869	NC_000010.10
cg01047586	8.06e-23	8.85e-26	12.5848	47.9711	0.31	cg01047586			176933407	176933530	NC_000002.11
cg20723129	8.15e-23	9e-26	12.5971	47.9564	0.301	cg20723129			29521501	29521624	NC_000006.11
cg27361370	8.66e-23	9.63e-26	12.5716	47.8882	0.273	cg27361370			157813327	157813450	NC_000003.11
cg08364561	9.05e-23	1.01e-25	12.5639	47.8393	0.349	cg08364561			31846844	31846967	NC_000011.9
cg04386400	9.05e-23	1.01e-25	12.5637	47.8379	0.299	cg04386400			31651158	31651281	NC_000006.11
cg26758131	9.05e-23	1.01e-25	12.5635	47.8368	0.266	cg26758131	ARID5B	NM_032199	63671403	63671526	NC_000010.10
cg24231854	1.03e-22	1.16e-25	12.542	47.7008	0.291	cg24231854			9235924	9236047	NC_000002.11
cg04521004	1.04e-22	1.19e-25	12.5387	47.6799	0.282	cg04521004	SHOX2;SHOX2;SHOX2	NM_001163678;NM_006884;NM_003030	157821262	157821385	NC_000003.11
cg00970396	1.07e-22	1.22e-25	12.5353	47.6582	0.362	cg00970396			9107199	9107322	NC_000016.9
cg02251243	1.07e-22	1.22e-25	12.5349	47.6556	0.255	cg02251243			74210857	74210980	NC_000002.11
cg26698460	1.08e-22	1.25e-25	12.5455	47.6312	0.253	cg26698460	ZNF274;ZNF274;ZNF274	NM_133502;NM_016325;NM_016324	58716004	58716127	NC_000019.9
cg15778437	1.1e-22	1.28e-25	12.5272	47.6072	0.313	cg15778437	PAX6	NM_001127612	31839521	31839644	NC_000011.9
cg19856705	1.13e-22	1.31e-25	12.5237	47.5851	0.299	cg19856705			234667500	234667623	NC_000001.10
cg15444185	1.13e-22	1.31e-25	12.5231	47.5815	0.265	cg15444185			67454707	67454830	NC_000008.10
cg08276755	1.16e-22	1.36e-25	12.5176	47.5462	0.303	cg08276755			30196714	30196837	NC_000020.10
cg20792436	1.16e-22	1.37e-25	12.5168	47.5412	0.297	cg20792436	ASPSCR1	NM_024083	79972570	79972693	NC_000017.10
cg19744936	1.18e-22	1.39e-25	12.5142	47.5248	0.313	cg19744936	EPHX3;EPHX3	NM_001142886;NM_024794	15343395	15343518	NC_000019.9
cg21784383	1.18e-22	1.4e-25	12.5133	47.519	0.304	cg21784383	ESRRG	NM_001134285	217311172	217311295	NC_000001.10
cg15760840	1.19e-22	1.42e-25	12.5115	47.5077	0.262	cg15760840	HOXA11AS;HOXA11	NR_002795;NM_005523	27225222	27225345	NC_000007.13
cg19856728	1.22e-22	1.46e-25	12.5071	47.4798	0.282	cg19856728	LOC645323;LOC645323;LOC645323	NR_024383;NR_015436;NR_024384	87963592	87963715	NC_000005.9
cg06215107	1.24e-22	1.48e-25	12.5043	47.4625	0.212	cg06215107	LRBA;MAB21L2	NM_006726;NM_006439	151504725	151504848	NC_000004.11
cg21708058	1.29e-22	1.54e-25	12.5127	47.424	0.243	cg21708058	TACC1	NM_001146216	38585602	38585725	NC_000008.10
cg09939549	1.38e-22	1.67e-25	12.4861	47.3472	0.281	cg09939549	ASPSCR1	NM_024083	79950061	79950184	NC_000017.10
cg03874199	1.38e-22	1.67e-25	12.4853	47.342	0.323	cg03874199	HOXD12	NM_021193	176964456	176964579	NC_000002.11
cg14625175	1.39e-22	1.69e-25	12.4837	47.3318	0.383	cg14625175	HOXA10;HOXA10	NM_018951;NM_153715	27214056	27214179	NC_000007.13
cg21977377	1.4e-22	1.71e-25	12.4823	47.3235	0.334	cg21977377	NKX2-2	NM_002509	21492823	21492946	NC_000020.10
cg03964958	1.45e-22	1.77e-25	12.4768	47.2884	0.325	cg03964958	HOXD12	NM_021193	176964720	176964843	NC_000002.11
cg00870269	1.52e-22	1.87e-25	12.4682	47.2344	0.331	cg00870269	LIPC	NM_000236	58782688	58782811	NC_000015.9
cg08850461	1.53e-22	1.88e-25	12.4673	47.2283	0.34	cg08850461			87990082	87990205	NC_000005.9
cg18167466	1.54e-22	1.89e-25	12.4664	47.223	0.281	cg18167466	ACOT7;ACOT7;ACOT7;ACOT7	NM_181864;NM_181865;NM_007274;NM_181866	6390473	6390596	NC_000001.10
cg11650460	1.56e-22	1.92e-25	12.464	47.2076	0.293	cg11650460	RAB35;RAB35	NM_006861;NM_001167606	120538792	120538915	NC_000012.11
cg09858022	1.59e-22	1.98e-25	12.4735	47.1771	0.276	cg09858022	RARA	NM_000964	38465333	38465456	NC_000017.10
cg14795752	1.61e-22	2.01e-25	12.4568	47.1618	0.301	cg14795752			91185441	91185564	NC_000001.10
cg07815836	1.74e-22	2.18e-25	12.4441	47.0818	0.219	cg07815836	ZNF274;ZNF274;ZNF274	NM_133502;NM_016325;NM_016324	58715351	58715474	NC_000019.9
cg09205920	1.76e-22	2.22e-25	12.5318	47.0752	0.289	cg09205920			29521506	29521629	NC_000006.11
cg01982533	1.83e-22	2.32e-25	12.4346	47.0216	0.207	cg01982533	AXIN2	NM_004655	63532630	63532753	NC_000017.10
cg07857040	1.85e-22	2.34e-25	12.4329	47.0112	0.318	cg07857040	IFT140	NM_014714	1582219	1582342	NC_000016.9
cg05981785	1.97e-22	2.5e-25	12.4227	46.9464	0.231	cg05981785			74210960	74211083	NC_000002.11
cg13369325	1.98e-22	2.52e-25	12.4214	46.9384	0.273	cg13369325			5994956	5995079	NC_000006.11
cg02049333	1.98e-22	2.55e-25	12.4199	46.9286	0.196	cg02049333			5851757	5851880	NC_000006.11
cg07333191	2.01e-22	2.6e-25	12.4313	46.9113	0.29	cg07333191			13526769	13526892	NC_000004.11
cg04528477	2.05e-22	2.65e-25	12.4137	46.8894	0.295	cg04528477			176932458	176932581	NC_000002.11
cg06585307	2.05e-22	2.67e-25	12.4127	46.8832	0.286	cg06585307	IFT140	NM_014714	1581015	1581138	NC_000016.9
cg04864807	2.13e-22	2.79e-25	12.4057	46.8387	0.291	cg04864807			121412139	121412262	NC_000002.11
cg12656020	2.14e-22	2.82e-25	12.4042	46.8295	0.247	cg12656020			91185028	91185151	NC_000001.10
cg02149189	2.15e-22	2.83e-25	12.4033	46.8236	0.313	cg02149189			29521138	29521261	NC_000006.11
cg18024113	2.31e-22	3.06e-25	12.3913	46.7479	0.189	cg18024113			16862202	16862325	NC_000001.10
cg20435535	2.31e-22	3.07e-25	12.4051	46.7461	0.283	cg20435535			31651151	31651274	NC_000006.11
cg11856078	2.32e-22	3.09e-25	12.3898	46.7382	0.244	cg11856078			157178165	157178288	NC_000002.11
cg20763327	2.38e-22	3.18e-25	12.3854	46.7105	0.292	cg20763327	MYO10	NM_012334	16667384	16667507	NC_000005.9
cg03890222	2.47e-22	3.3e-25	12.3935	46.6731	0.262	cg03890222	CYP1B1	NM_000104	38302487	38302610	NC_000002.11
cg00840332	2.52e-22	3.37e-25	12.3759	46.6507	0.292	cg00840332	LEP	NM_000230	127881269	127881392	NC_000007.13
cg01541645	2.63e-22	3.55e-25	12.3682	46.6017	0.281	cg01541645			61104329	61104452	NC_000014.8
cg07029873	2.68e-22	3.63e-25	12.3646	46.5791	0.365	cg07029873	ESRRG;ESRRG	NM_001134285;NM_001134285	217311014	217311137	NC_000001.10
cg06578434	2.71e-22	3.67e-25	12.3629	46.5685	0.304	cg06578434	SBNO2	NM_014963	1155225	1155348	NC_000019.9
cg24394172	2.77e-22	3.76e-25	12.3589	46.5433	0.263	cg24394172	GABRA4	NM_000809	46995203	46995326	NC_000004.11
cg26985674	2.79e-22	3.8e-25	12.3572	46.5325	0.267	cg26985674			204980438	204980561	NC_000002.11
cg24721899	2.79e-22	3.8e-25	12.3572	46.5323	0.306	cg24721899	NKX3-2	NM_001189	13543985	13544108	NC_000004.11
cg18396984	2.82e-22	3.87e-25	12.3544	46.5146	0.244	cg18396984	NKX2-8	NM_014360	37049893	37050016	NC_000014.8
cg04484550	2.85e-22	3.93e-25	12.3521	46.5001	0.321	cg04484550	FLJ42875	NR_015440	2980163	2980286	NC_000001.10
cg04271289	2.85e-22	3.93e-25	12.3521	46.5	0.238	cg04271289	SBNO2	NM_014963	1152147	1152270	NC_000019.9
cg03577139	2.89e-22	3.99e-25	12.3498	46.4856	0.268	cg03577139	SOD3	NM_003102	24796988	24797111	NC_000004.11
cg02677388	2.91e-22	4.03e-25	12.3481	46.4748	0.176	cg02677388	HIST1H3C	NM_003531	26045788	26045911	NC_000006.11
cg00349943	2.96e-22	4.1e-25	12.3457	46.4594	0.278	cg00349943			21500021	21500144	NC_000020.10
cg07862488	3.14e-22	4.37e-25	12.3354	46.3946	0.31	cg07862488	SIX6	NM_007374	60977054	60977177	NC_000014.8
cg20653012	3.16e-22	4.43e-25	12.3335	46.3822	0.312	cg20653012	C2orf89	NM_001080824	85107488	85107611	NC_000002.11
cg03460534	3.16e-22	4.43e-25	12.3334	46.3822	0.221	cg03460534	MACROD1	NM_014067	63839528	63839651	NC_000011.9
cg03908927	3.18e-22	4.46e-25	12.3323	46.3751	0.271	cg03908927			87211280	87211403	NC_000016.9
cg09542210	3.23e-22	4.55e-25	12.3292	46.3554	0.245	cg09542210	SHOX2;SHOX2;SHOX2	NM_001163678;NM_006884;NM_003030	157821536	157821659	NC_000003.11
cg25608041	3.32e-22	4.69e-25	12.3246	46.3263	0.281	cg25608041	TBC1D1	NM_015173	37891834	37891957	NC_000004.11
cg22474464	3.36e-22	4.76e-25	12.3223	46.312	0.361	cg22474464	NKX2-2	NM_002509	21492914	21493037	NC_000020.10
cg04354393	3.37e-22	4.79e-25	12.3214	46.3058	0.228	cg04354393	SLFN13	NM_144682	33775963	33776086	NC_000017.10
cg02927618	3.37e-22	4.79e-25	12.3213	46.3051	0.234	cg02927618	ANKRD13A	NM_033121	110440527	110440650	NC_000012.11
cg05368724	3.37e-22	4.8e-25	12.3209	46.3026	0.207	cg05368724	FAM178B;FAM178B	NM_016490;NM_001122646	97561669	97561792	NC_000002.11
cg09820150	3.45e-22	4.93e-25	12.3166	46.2759	0.268	cg09820150			87985219	87985342	NC_000005.9
cg15564098	3.47e-22	4.97e-25	12.3156	46.2693	0.254	cg15564098	EVX1	NM_001989	27281346	27281469	NC_000007.13
cg21437028	3.53e-22	5.05e-25	12.3129	46.2522	0.256	cg21437028	SHOX2;SHOX2;SHOX2	NM_001163678;NM_006884;NM_003030	157816403	157816526	NC_000003.11
cg07145284	3.67e-22	5.27e-25	12.3063	46.2106	0.288	cg07145284	CD248	NM_020404	66084631	66084754	NC_000011.9
cg01757168	3.67e-22	5.28e-25	12.306	46.2085	0.273	cg01757168			128215565	128215688	NC_000003.11
cg14093103	3.76e-22	5.43e-25	12.3016	46.181	0.286	cg14093103	NFIA;NFIA	NM_001145511;NM_001145512	61546214	61546337	NC_000001.10
cg01571001	4e-22	5.83e-25	12.2906	46.1114	0.328	cg01571001			128215433	128215556	NC_000003.11
cg05314420	4.01e-22	5.85e-25	12.2899	46.1071	0.238	cg05314420	MAL;MAL;MAL;MAL	NM_022438;NM_022439;NM_022440;NM_002371	95690169	95690292	NC_000002.11
cg18919097	4.26e-22	6.28e-25	12.279	46.0382	0.287	cg18919097	C3orf57	NM_001040100	161090798	161090921	NC_000003.11
cg04247603	4.26e-22	6.29e-25	12.2786	46.0358	0.245	cg04247603			5994743	5994866	NC_000006.11
cg10028434	4.27e-22	6.33e-25	12.2778	46.0306	0.217	cg10028434	KLC1;KLC1	NM_182923;NM_001130107	104160076	104160199	NC_000014.8
cg19103219	4.43e-22	6.59e-25	12.2714	45.9901	0.269	cg19103219			101287059	101287182	NC_000010.10
cg06992285	4.51e-22	6.73e-25	12.2681	45.9693	0.342	cg06992285			99952047	99952170	NC_000008.10
cg00157572	4.56e-22	6.81e-25	12.2803	45.9594	0.303	cg00157572	SIX6	NM_007374	60977961	60978084	NC_000014.8
cg27172175	4.56e-22	6.84e-25	12.2656	45.9532	0.246	cg27172175			41495032	41495155	NC_000017.10
cg00859478	4.61e-22	6.94e-25	12.2635	45.9397	0.256	cg00859478	SIX6	NM_007374	60978094	60978217	NC_000014.8
cg01583485	4.95e-22	7.52e-25	12.2509	45.8606	0.221	cg01583485	GNRH2;GNRH2;GNRH2	NM_178331;NM_178332;NM_001501	3022925	3023048	NC_000020.10
cg24080247	4.97e-22	7.56e-25	12.25	45.855	0.339	cg24080247	SIM2;SIM2	NM_009586;NM_005069	38082613	38082736	NC_000021.8
cg05258736	4.99e-22	7.59e-25	12.2494	45.8511	0.241	cg05258736			180591704	180591827	NC_000005.9
cg20923619	5.08e-22	7.75e-25	12.2462	45.8308	0.301	cg20923619	CCDC140	NM_153038	223167280	223167403	NC_000002.11
cg25252197	5.43e-22	8.33e-25	12.2348	45.7588	0.317	cg25252197	RBM20	NM_001134363	112580109	112580232	NC_000010.10
cg14237550	5.56e-22	8.55e-25	12.2307	45.7329	0.194	cg14237550	MST1P2	NR_027504	16974585	16974708	NC_000001.10
cg21355828	5.82e-22	8.99e-25	12.223	45.6839	0.3	cg21355828			149389814	149389937	NC_000007.13
cg05336395	5.83e-22	9.02e-25	12.2225	45.6808	0.264	cg05336395	PCDH8;PCDH8	NM_002590;NM_032949	53421688	53421811	NC_000013.10
cg13435326	5.95e-22	9.22e-25	12.2191	45.6592	0.19	cg13435326	PIK3CA	NM_006218	178907655	178907778	NC_000003.11
cg26791464	6.07e-22	9.43e-25	12.2155	45.6366	0.238	cg26791464	COL9A2	NM_001852	40769744	40769867	NC_000001.10
cg12217400	6.13e-22	9.54e-25	12.2138	45.6257	0.295	cg12217400			29521604	29521727	NC_000006.11
cg19839825	6.24e-22	9.73e-25	12.2106	45.6054	0.318	cg19839825	PNPLA6;PNPLA6;PNPLA6;PNPLA6;PNPLA6	NM_001166114;NM_001166111;NM_006702;NM_001166113;NM_001166112	7616011	7616134	NC_000019.9
cg14243778	6.26e-22	9.78e-25	12.2099	45.6009	0.289	cg14243778	CNTN1;CNTN1	NM_175038;NM_001843	41086879	41087002	NC_000012.11
cg01639723	6.29e-22	9.83e-25	12.2091	45.5959	0.237	cg01639723	BAIAP2;BAIAP2;BAIAP2;BAIAP2	NM_017450;NM_006340;NM_001144888;NM_017451	79026354	79026477	NC_000017.10
cg15410675	6.32e-22	9.9e-25	12.2079	45.5885	0.291	cg15410675	TRIM2;TRIM2	NM_015271;NM_001130067	154144800	154144923	NC_000004.11
cg17254383	6.51e-22	1.03e-24	12.2024	45.5535	0.261	cg17254383	HLF	NM_002126	53363128	53363251	NC_000017.10
cg14079333	6.63e-22	1.05e-24	12.1988	45.5313	0.288	cg14079333			61123405	61123528	NC_000014.8
cg16563370	6.79e-22	1.08e-24	12.1946	45.5046	0.258	cg16563370	SLFN13	NM_144682	33775952	33776075	NC_000017.10
cg07462756	6.95e-22	1.11e-24	12.1901	45.476	0.25	cg07462756	MSX1	NM_002448	4859985	4860108	NC_000004.11
cg09803951	7.51e-22	1.21e-24	12.1769	45.3928	0.274	cg09803951	HLA-A	NM_002116	29910796	29910919	NC_000006.11
cg05924540	7.53e-22	1.21e-24	12.19	45.3906	0.273	cg05924540	C4orf49	NM_032623	140200723	140200846	NC_000004.11
cg24884519	7.82e-22	1.27e-24	12.1694	45.345	0.36	cg24884519	MIR196B	NR_029911	27209790	27209913	NC_000007.13
cg16209517	7.98e-22	1.3e-24	12.1657	45.3217	0.234	cg16209517	KIAA1737	NM_033426	77577612	77577735	NC_000014.8
cg03707308	8.01e-22	1.31e-24	12.1648	45.3162	0.318	cg03707308	NRN1	NM_016588	6002766	6002889	NC_000006.11
cg21214293	8.21e-22	1.34e-24	12.1738	45.2884	0.253	cg21214293			145713882	145714005	NC_000005.9
cg01048187	8.24e-22	1.35e-24	12.1594	45.282	0.236	cg01048187	RAB35;RAB35	NM_006861;NM_001167606	120538681	120538804	NC_000012.11
cg18103859	8.24e-22	1.35e-24	12.1593	45.2816	0.287	cg18103859			61110002	61110125	NC_000014.8
cg10192198	8.27e-22	1.36e-24	12.1585	45.2765	0.252	cg10192198			973184	973307	NC_000009.11
cg15730491	8.37e-22	1.38e-24	12.156	45.2608	0.228	cg15730491			221068834	221068957	NC_000001.10
cg14549256	8.37e-22	1.38e-24	12.156	45.2605	0.231	cg14549256	FAM193A	NM_003704	2627142	2627265	NC_000004.11
cg14384093	8.42e-22	1.39e-24	12.1548	45.2528	0.24	cg14384093	C9orf5	NM_032012	111878565	111878688	NC_000009.11
cg12353688	8.42e-22	1.39e-24	12.1546	45.2517	0.201	cg12353688			27265004	27265127	NC_000007.13
cg18576957	8.55e-22	1.42e-24	12.1518	45.2342	0.284	cg18576957			31651020	31651143	NC_000006.11
cg22881652	8.6e-22	1.43e-24	12.1505	45.2261	0.282	cg22881652			13532951	13533074	NC_000004.11
cg13974765	8.84e-22	1.48e-24	12.1452	45.1926	0.195	cg13974765	NEK6;NEK6;NEK6;NEK6	NM_001145001;NM_014397;NM_001166167;NM_001166168	127036024	127036147	NC_000009.11
cg09165441	9.08e-22	1.53e-24	12.1401	45.1604	0.298	cg09165441			103044194	103044317	NC_000010.10
cg10017626	9.22e-22	1.56e-24	12.1374	45.1432	0.307	cg10017626			65085243	65085366	NC_000002.11
cg19017293	9.23e-22	1.56e-24	12.137	45.1403	0.22	cg19017293			80201299	80201422	NC_000017.10
cg26517663	9.73e-22	1.66e-24	12.1276	45.081	0.243	cg26517663	FOXB1	NM_012182	60295294	60295417	NC_000015.9
cg04715649	1.02e-21	1.74e-24	12.1196	45.0307	0.251	cg04715649	CDC42BPB	NM_006035	103416122	103416245	NC_000014.8
cg27512510	1.04e-21	1.79e-24	12.1158	45.0068	0.201	cg27512510			149670340	149670463	NC_000001.10
cg18366919	1.05e-21	1.8e-24	12.1148	45.0003	0.264	cg18366919	EPHX3;EPHX3	NM_024794;NM_001142886	15344364	15344487	NC_000019.9
cg09083108	1.09e-21	1.88e-24	12.1074	44.9535	0.263	cg09083108	PACRG;PACRG;LOC285796;PACRG	NM_152410;NM_001080378;NR_028390;NM_001080379	163731567	163731690	NC_000006.11
cg19610529	1.17e-21	2.03e-24	12.0958	44.8801	0.262	cg19610529			61108807	61108930	NC_000014.8
cg13246235	1.18e-21	2.04e-24	12.0948	44.8737	0.284	cg13246235	PHACTR1	NM_030948	12749978	12750101	NC_000006.11
cg12036817	1.19e-21	2.08e-24	12.0922	44.8573	0.267	cg12036817	SIGIRR;SIGIRR;SIGIRR	NM_021805;NM_001135054;NM_001135053	405846	405969	NC_000011.9
cg24495344	1.22e-21	2.13e-24	12.0881	44.8314	0.328	cg24495344	COL11A1;COL11A1;COL11A1;COL11A1	NM_080630;NM_001854;NM_001168249;NM_080629	103574097	103574220	NC_000001.10
cg02493798	1.23e-21	2.15e-24	12.0869	44.8239	0.323	cg02493798	ALOX12	NM_000697	6899577	6899700	NC_000017.10
cg23404330	1.25e-21	2.19e-24	12.0842	44.8071	0.268	cg23404330			80251639	80251762	NC_000017.10
cg10502231	1.29e-21	2.28e-24	12.0778	44.7667	0.277	cg10502231			224363449	224363572	NC_000001.10
cg00779065	1.3e-21	2.3e-24	12.0762	44.7561	0.3	cg00779065			61119218	61119341	NC_000014.8
cg07329360	1.3e-21	2.31e-24	12.0757	44.7529	0.274	cg07329360			31841768	31841891	NC_000011.9
cg03710889	1.31e-21	2.33e-24	12.0745	44.7454	0.259	cg03710889	SLC11A1	NM_000578	219252818	219252941	NC_000002.11
cg21245652	1.34e-21	2.4e-24	12.0698	44.7158	0.3	cg21245652	MAL;MAL;MAL;MAL	NM_022438;NM_022439;NM_022440;NM_002371	95691051	95691174	NC_000002.11
cg16301004	1.38e-21	2.46e-24	12.079	44.6915	0.224	cg16301004	ITPRIP	NM_033397	106082537	106082660	NC_000010.10
cg13164157	1.46e-21	2.63e-24	12.0551	44.623	0.337	cg13164157	PROM1;PROM1	NM_001145848;NM_001145847	16085180	16085303	NC_000004.11
cg02115599	1.46e-21	2.64e-24	12.0548	44.6212	0.303	cg02115599			27244564	27244687	NC_000007.13
cg02026535	1.46e-21	2.64e-24	12.0547	44.6206	0.262	cg02026535	ZNF358	NM_018083	7580217	7580340	NC_000019.9
cg06129556	1.47e-21	2.67e-24	12.0532	44.6113	0.212	cg06129556	CSNK1G1	NM_022048	64634880	64635003	NC_000015.9
cg14527250	1.48e-21	2.68e-24	12.0523	44.6054	0.245	cg14527250	WNT5B;WNT5B	NM_030775;NM_032642	1753866	1753989	NC_000012.11
cg16400350	1.5e-21	2.72e-24	12.0503	44.5928	0.305	cg16400350			46414569	46414692	NC_000021.8
cg13539545	1.51e-21	2.74e-24	12.0487	44.5826	0.327	cg13539545			60973823	60973946	NC_000014.8
cg09627520	1.53e-21	2.79e-24	12.0463	44.5675	0.254	cg09627520	PXK	NM_017771	58410836	58410959	NC_000003.11
cg01172183	1.56e-21	2.85e-24	12.0427	44.545	0.283	cg01172183			99952031	99952154	NC_000008.10
cg22322562	1.58e-21	2.89e-24	12.0404	44.5303	0.293	cg22322562	NRXN1;NRXN1;NRXN1	NM_004801;NM_001135659;NM_138735	50201511	50201634	NC_000002.11
cg17855264	1.63e-21	3e-24	12.035	44.4964	0.34	cg17855264			37180636	37180759	NC_000015.9
cg23378722	1.72e-21	3.17e-24	12.0262	44.4403	0.243	cg23378722			49882500	49882623	NC_000013.10
cg18988498	1.73e-21	3.19e-24	12.0252	44.4345	0.245	cg18988498	PAX6;PAX6;PAX6	NM_001604;NM_001127612;NM_000280	31824262	31824385	NC_000011.9
cg23933241	1.74e-21	3.22e-24	12.0236	44.4242	0.264	cg23933241	SLFN12L	NM_001145027	33823690	33823813	NC_000017.10
cg27460943	1.78e-21	3.3e-24	12.0198	44.3999	0.233	cg27460943	NR3C2;NR3C2	NM_000901;NM_001166104	149362809	149362932	NC_000004.11
cg09664479	1.81e-21	3.36e-24	12.0305	44.3856	0.227	cg09664479	CD82;CD82	NM_001024844;NM_002231	44617598	44617721	NC_000011.9
cg27102629	1.83e-21	3.41e-24	12.0147	44.3682	0.247	cg27102629			76573155	76573278	NC_000010.10
cg26958124	1.87e-21	3.5e-24	12.0108	44.3435	0.286	cg26958124	OPA3	NM_001017989	46032528	46032651	NC_000019.9
cg16182267	2.02e-21	3.82e-24	11.9973	44.2577	0.267	cg16182267	NFATC1;NFATC1;NFATC1;NFATC1	NM_006162;NM_172388;NM_172389;NM_172387	77286129	77286252	NC_000018.9
cg26313337	2.02e-21	3.83e-24	11.9967	44.2543	0.188	cg26313337	SLC9A1	NM_003047	27468772	27468895	NC_000001.10
cg05050657	2.02e-21	3.83e-24	11.9967	44.254	0.272	cg05050657			46957105	46957228	NC_000001.10
cg21263664	2.04e-21	3.86e-24	11.9955	44.2466	0.256	cg21263664			146549909	146550032	NC_000001.10
cg12884406	2.08e-21	3.95e-24	11.9919	44.2236	0.248	cg12884406	COL11A1;COL11A1;COL11A1;COL11A1;COL11A1;COL11A1;COL11A1;COL11A1	NM_080629;NM_080630;NM_080629;NM_001168249;NM_001168249;NM_080630;NM_001854;NM_001854	103573989	103574112	NC_000001.10
cg00611789	2.08e-21	3.96e-24	11.9916	44.2221	0.343	cg00611789	CMYA5	NM_153610	78985432	78985555	NC_000005.9
cg05064489	2.08e-21	3.96e-24	11.9915	44.2212	0.232	cg05064489	SEC31B	NM_015490	102279954	102280077	NC_000010.10
cg00022997	2.08e-21	3.97e-24	12.0042	44.2204	0.336	cg00022997			31650808	31650931	NC_000006.11
cg12262378	2.11e-21	4.02e-24	11.989	44.2054	0.32	cg12262378	ALOX12	NM_000697	6899522	6899645	NC_000017.10
cg00616135	2.12e-21	4.06e-24	11.9876	44.1967	0.224	cg00616135	LACTB;LACTB	NM_032857;NM_171846	63413614	63413737	NC_000015.9
cg14128315	2.14e-21	4.11e-24	11.9857	44.1846	0.196	cg14128315	CTBP1;CTBP1	NM_001328;NM_001012614	1227091	1227214	NC_000004.11
cg23948843	2.23e-21	4.32e-24	11.978	44.1362	0.241	cg23948843			164204752	164204875	NC_000002.11
cg15134801	2.26e-21	4.4e-24	11.9749	44.1165	0.273	cg15134801	ELOVL7;ELOVL7	NM_024930;NM_001104558	60138838	60138961	NC_000005.9
cg11191368	2.37e-21	4.61e-24	11.9676	44.0705	0.212	cg11191368	ZNF704	NM_001033723	81665271	81665394	NC_000008.10
cg10942056	2.43e-21	4.75e-24	11.963	44.0417	0.287	cg10942056	DISP1;DISP1	NM_032890;NM_032890	223101848	223101971	NC_000001.10
cg13826452	2.44e-21	4.78e-24	11.962	44.035	0.235	cg13826452			26758395	26758518	NC_000006.11
cg07995570	2.59e-21	5.08e-24	11.9655	43.9762	0.325	cg07995570			91192025	91192148	NC_000001.10
cg08658787	2.66e-21	5.26e-24	11.947	43.9407	0.257	cg08658787			113916646	113916769	NC_000012.11
cg03974889	2.69e-21	5.32e-24	11.9453	43.9296	0.288	cg03974889			91192162	91192285	NC_000001.10
cg24518098	2.71e-21	5.4e-24	11.9431	43.9154	0.237	cg24518098			2146288	2146411	NC_000001.10
cg03388193	2.8e-21	5.59e-24	11.9377	43.8815	0.278	cg03388193	HPSE2;HPSE2;HPSE2;HPSE2	NM_001166244;NM_001166246;NM_021828;NM_001166245	100996070	100996193	NC_000010.10
cg15694715	2.87e-21	5.75e-24	11.9331	43.8524	0.23	cg15694715	TMEM25;TMEM25;TMEM25;TMEM25;TMEM25;TMEM25	NM_001144035;NM_001144038;NM_001144037;NM_032780;NM_001144034;NM_001144036	118402280	118402403	NC_000011.9
cg05794117	2.89e-21	5.8e-24	11.9318	43.8445	0.27	cg05794117	OBSCN;OBSCN	NM_052843;NM_001098623	228394559	228394682	NC_000001.10
cg26476852	2.93e-21	5.9e-24	11.9292	43.8279	0.249	cg26476852	HOXA9	NM_152739	27204728	27204851	NC_000007.13
cg11285912	2.93e-21	5.91e-24	11.9289	43.8263	0.241	cg11285912	CTBP2;CTBP2;CTBP2	NM_001329;NM_022802;NM_001083914	126712941	126713064	NC_000010.10
cg12071888	3.01e-21	6.09e-24	11.9242	43.7964	0.271	cg12071888			91195159	91195282	NC_000001.10
cg18194945	3.02e-21	6.12e-24	11.9234	43.7912	0.253	cg18194945	SHOX2;SHOX2;SHOX2	NM_001163678;NM_006884;NM_003030	157820591	157820714	NC_000003.11
cg18438793	3.05e-21	6.19e-24	11.9217	43.7803	0.313	cg18438793	HPCAL4	NM_016257	40149837	40149960	NC_000001.10
cg11372436	3.07e-21	6.24e-24	11.9334	43.7747	0.25	cg11372436	SOD3	NM_003102	24797007	24797130	NC_000004.11
cg18912209	3.08e-21	6.27e-24	11.9197	43.768	0.286	cg18912209			170696239	170696362	NC_000004.11
cg19983775	3.4e-21	7.04e-24	11.9016	43.6537	0.237	cg19983775	OAT	NM_000274	126104239	126104362	NC_000010.10
cg10126205	3.41e-21	7.07e-24	11.9009	43.6495	0.365	cg10126205	TWIST1	NM_000474	19158664	19158787	NC_000007.13
cg22167515	3.48e-21	7.22e-24	11.8977	43.629	0.27	cg22167515			91192466	91192589	NC_000001.10
cg16151538	3.51e-21	7.29e-24	11.896	43.6182	0.243	cg16151538	TRPC4AP;TRPC4AP	NM_199368;NM_015638	33676388	33676511	NC_000020.10
cg04521510	3.65e-21	7.63e-24	11.889	43.5739	0.268	cg04521510			27242044	27242167	NC_000007.13
cg19022697	3.67e-21	7.67e-24	11.901	43.5702	0.216	cg19022697	TTC22	NM_001114108	55247140	55247263	NC_000001.10
cg06458248	3.68e-21	7.71e-24	11.8873	43.5632	0.234	cg06458248	NFIX	NM_002501	13117917	13118040	NC_000019.9
cg01657574	3.73e-21	7.82e-24	11.8851	43.5495	0.239	cg01657574			5995150	5995273	NC_000006.11
cg06346138	3.75e-21	7.88e-24	11.8839	43.5421	0.205	cg06346138	MST1P9	NR_002729	17086071	17086194	NC_000001.10
cg14242696	3.79e-21	8.03e-24	11.881	43.5236	0.266	cg14242696	DPF3	NM_012074	73361964	73362087	NC_000014.8
cg12346592	3.81e-21	8.08e-24	11.88	43.5172	0.197	cg12346592			20139220	20139343	NC_000013.10
cg19728226	3.9e-21	8.31e-24	11.8757	43.49	0.205	cg19728226			176968744	176968867	NC_000002.11
cg26779330	3.95e-21	8.42e-24	11.8864	43.4784	0.264	cg26779330	TOLLIP	NM_019009	1297558	1297681	NC_000011.9
cg04191427	4.03e-21	8.62e-24	11.8698	43.4531	0.256	cg04191427	RPTOR;RPTOR	NM_001163034;NM_020761	78833259	78833382	NC_000017.10
cg20170533	4.04e-21	8.66e-24	11.8692	43.4493	0.276	cg20170533	DLEU7;DLEU7	NM_198989;NM_198989	51417846	51417969	NC_000013.10
cg27287745	4.07e-21	8.74e-24	11.8677	43.4396	0.244	cg27287745			61104967	61105090	NC_000014.8
cg10063663	4.16e-21	8.95e-24	11.8641	43.4168	0.291	cg10063663	BAIAP2;BAIAP2;BAIAP2;BAIAP2	NM_017450;NM_006340;NM_001144888;NM_017451	79038712	79038835	NC_000017.10
cg13138089	4.18e-21	9.01e-24	11.8629	43.4094	0.315	cg13138089	ECEL1P2	NR_028501	233251770	233251893	NC_000002.11
cg07464571	4.29e-21	9.25e-24	11.8589	43.384	0.271	cg07464571	LEP	NM_000230	127881001	127881124	NC_000007.13
cg12983971	4.3e-21	9.28e-24	11.8583	43.3803	0.243	cg12983971	C22orf9	NM_001009880	45634621	45634744	NC_000022.10
cg13080282	4.3e-21	9.32e-24	11.8576	43.3762	0.319	cg13080282			24717178	24717301	NC_000012.11
cg15475323	4.42e-21	9.61e-24	11.8529	43.346	0.298	cg15475323	MAMSTR;MAMSTR;MAMSTR	NM_182574;NM_001130915;NM_182574	49220102	49220225	NC_000019.9
cg12072972	4.42e-21	9.61e-24	11.8529	43.346	0.274	cg12072972	SIGIRR;SIGIRR;SIGIRR	NM_001135054;NM_021805;NM_001135053	405958	406081	NC_000011.9
cg13361185	4.42e-21	9.64e-24	11.8524	43.3431	0.233	cg13361185			91185749	91185872	NC_000001.10
cg16399136	4.45e-21	9.72e-24	11.8512	43.3352	0.332	cg16399136			151104003	151104126	NC_000001.10
cg24280512	4.52e-21	9.9e-24	11.8483	43.317	0.191	cg24280512			17199384	17199507	NC_000001.10
cg02839029	4.6e-21	1.01e-23	11.8453	43.2984	0.228	cg02839029	BAIAP2;BAIAP2;BAIAP2;BAIAP2	NM_017450;NM_006340;NM_001144888;NM_017451	79026206	79026329	NC_000017.10
cg02812891	4.67e-21	1.02e-23	11.8429	43.2834	0.27	cg02812891	ECEL1P2	NR_028501	233251773	233251896	NC_000002.11
cg27546977	4.83e-21	1.07e-23	11.8492	43.2444	0.295	cg27546977			29521152	29521275	NC_000006.11
cg16283362	4.83e-21	1.07e-23	11.8364	43.2418	0.328	cg16283362			156795914	156796037	NC_000007.13
cg18235734	4.96e-21	1.11e-23	11.8309	43.2077	0.312	cg18235734			91301731	91301854	NC_000001.10
cg20455395	5.07e-21	1.13e-23	11.8274	43.1856	0.218	cg20455395	TTC25	NM_031421	40117135	40117258	NC_000017.10
cg21770800	5.07e-21	1.13e-23	11.8272	43.1842	0.295	cg21770800			5994982	5995105	NC_000006.11
cg12816936	5.09e-21	1.14e-23	11.8264	43.1793	0.281	cg12816936			128806370	128806493	NC_000003.11
cg17199800	5.15e-21	1.15e-23	11.8242	43.1649	0.233	cg17199800	DLX6AS	NR_015448	96632777	96632900	NC_000007.13
cg15901783	5.17e-21	1.16e-23	11.8229	43.1572	0.267	cg15901783	KCTD12	NM_138444	77461426	77461549	NC_000013.10
cg27438980	5.21e-21	1.18e-23	11.8211	43.1454	0.24	cg27438980	IGF1R	NM_000875	99195143	99195266	NC_000015.9
cg08584759	5.21e-21	1.18e-23	11.821	43.1451	0.32	cg08584759	C10orf47	NM_153256	11912126	11912249	NC_000010.10
cg27256309	5.3e-21	1.21e-23	11.8174	43.1223	0.25	cg27256309	MAMSTR;MAMSTR	NM_182574;NM_001130915	49220485	49220608	NC_000019.9
cg01409163	5.33e-21	1.21e-23	11.8163	43.1155	0.211	cg01409163	ERICH1	NM_207332	670353	670476	NC_000008.10
cg02413187	5.37e-21	1.23e-23	11.8149	43.1066	0.265	cg02413187	MUM1;MUM1	NR_024247;NM_032853	1356269	1356392	NC_000019.9
cg11312495	5.42e-21	1.24e-23	11.813	43.0946	0.265	cg11312495			115697370	115697493	NC_000005.9
cg15916004	5.42e-21	1.24e-23	11.8129	43.0941	0.272	cg15916004	GAL3ST3;GAL3ST3	NM_033036;NM_033036	65816646	65816769	NC_000011.9
cg04784499	5.43e-21	1.24e-23	11.8127	43.0926	0.191	cg04784499	ASPSCR1	NM_024083	79950289	79950412	NC_000017.10
cg14317285	5.47e-21	1.26e-23	11.811	43.0816	0.361	cg14317285	SOX2OT	NR_004053	181444870	181444993	NC_000003.11
cg04646674	5.48e-21	1.26e-23	11.8107	43.0798	0.289	cg04646674	NFIX	NM_002501	13113482	13113605	NC_000019.9
cg14780632	5.67e-21	1.31e-23	11.8045	43.041	0.329	cg14780632	GAL3ST3;GAL3ST3	NM_033036;NM_033036	65816521	65816644	NC_000011.9
cg07943461	5.68e-21	1.32e-23	11.8035	43.0345	0.28	cg07943461			32605243	32605366	NC_000015.9
cg22579265	5.85e-21	1.36e-23	11.891	43.0172	0.29	cg22579265			94180383	94180506	NC_000010.10
cg09849405	5.97e-21	1.39e-23	11.795	42.9806	0.32	cg09849405	CMTM1;CMTM1;CMTM2;CMTM1;CMTM1;CMTM1;CMTM1;CMTM1;CMTM1	NM_181270;NM_181283;NM_144673;NM_181271;NM_181269;NM_052999;NM_181268;NM_181296;NM_181272	66612955	66613078	NC_000016.9
cg07493435	6.06e-21	1.42e-23	11.8049	42.9659	0.272	cg07493435			128556140	128556263	NC_000007.13
cg15979173	6.17e-21	1.44e-23	11.7893	42.945	0.278	cg15979173	BARHL2	NM_020063	91182128	91182251	NC_000001.10
cg22851420	6.19e-21	1.45e-23	11.7886	42.9406	0.322	cg22851420	HPCAL4	NM_016257	40149650	40149773	NC_000001.10
cg08654960	6.36e-21	1.49e-23	11.7841	42.9121	0.299	cg08654960			85319859	85319982	NC_000016.9
cg05643373	6.38e-21	1.5e-23	11.7833	42.9073	0.202	cg05643373	MAMSTR;MAMSTR	NM_182574;NM_001130915	49220422	49220545	NC_000019.9
cg12836959	6.42e-21	1.51e-23	11.7824	42.9012	0.321	cg12836959			147098568	147098691	NC_000003.11
cg06723863	6.43e-21	1.51e-23	11.7819	42.8984	0.298	cg06723863	ESRP2;ESRP2	NM_024939;NM_024939	68270129	68270252	NC_000016.9
cg00388812	6.57e-21	1.55e-23	11.7781	42.8745	0.22	cg00388812	OSR2;OSR2	NM_001142462;NM_053001	99961376	99961499	NC_000008.10
cg17333109	6.61e-21	1.56e-23	11.7769	42.8669	0.124	cg17333109	NKX2-8	NM_014360	37050403	37050526	NC_000014.8
cg20610452	6.64e-21	1.57e-23	11.7885	42.8623	0.333	cg20610452			9235898	9236021	NC_000002.11
cg15400591	6.64e-21	1.57e-23	11.7758	42.8597	0.217	cg15400591	PROCR	NM_006404	33762943	33763066	NC_000020.10
cg10080728	6.7e-21	1.59e-23	11.7743	42.8502	0.295	cg10080728	ASPSCR1	NM_024083	79949717	79949840	NC_000017.10
cg19623624	6.78e-21	1.61e-23	11.7849	42.8397	0.374	cg19623624	LOC619207	NR_002934	135278901	135279024	NC_000010.10
cg24075175	6.82e-21	1.62e-23	11.7835	42.8311	0.27	cg24075175			128560240	128560363	NC_000011.9
cg15696816	6.82e-21	1.62e-23	11.7711	42.8298	0.274	cg15696816	RAI1	NM_030665	17713886	17714009	NC_000017.10
cg24576535	6.87e-21	1.64e-23	11.7697	42.8211	0.281	cg24576535			113417997	113418120	NC_000003.11
cg19092317	7.19e-21	1.72e-23	11.7617	42.7706	0.238	cg19092317			72739768	72739891	NC_000005.9
cg10384245	7.25e-21	1.74e-23	11.7603	42.7622	0.294	cg10384245	ADCYAP1;ADCYAP1	NM_001099733;NM_001117	909086	909209	NC_000018.9
cg08750534	7.32e-21	1.76e-23	11.7586	42.7511	0.241	cg08750534	SPRED2	NM_181784	65630259	65630382	NC_000002.11
cg13191508	7.32e-21	1.76e-23	11.7585	42.7508	0.297	cg13191508	ZC3H3	NM_015117	144600686	144600809	NC_000008.10
cg03242698	7.41e-21	1.78e-23	11.7563	42.7366	0.266	cg03242698	FLJ41350	NR_029380	102997382	102997505	NC_000010.10
cg04282082	7.59e-21	1.83e-23	11.752	42.7097	0.237	cg04282082	LHX6;LHX6	NM_199160;NM_014368	124988720	124988843	NC_000009.11
cg11679455	7.63e-21	1.84e-23	11.751	42.7031	0.289	cg11679455	GATA3;GATA3	NM_001002295;NM_002051	8100761	8100884	NC_000010.10
cg09305948	7.69e-21	1.87e-23	11.7492	42.6921	0.182	cg09305948	WIPI2;WIPI2;WIPI2;WIPI2;WIPI2;WIPI2	NM_001033520;NM_016003;NM_001033519;NM_001033520;NM_015610;NM_001033518	5254072	5254195	NC_000007.13
cg08548396	7.87e-21	1.91e-23	11.7451	42.6662	0.332	cg08548396			30095549	30095672	NC_000006.11
cg10103266	7.91e-21	1.93e-23	11.7441	42.6599	0.234	cg10103266			176977458	176977581	NC_000002.11
cg01725872	7.96e-21	1.94e-23	11.7431	42.6534	0.231	cg01725872	C22orf9	NM_001009880	45635600	45635723	NC_000022.10
cg13882284	7.97e-21	1.94e-23	11.7427	42.6511	0.227	cg13882284	MSX1	NM_002448	4859996	4860119	NC_000004.11
cg05036337	8.14e-21	1.99e-23	11.7388	42.6263	0.178	cg05036337			5851912	5852035	NC_000006.11
cg26010734	8.29e-21	2.03e-23	11.7358	42.6073	0.197	cg26010734	EPHX3;EPHX3	NM_001142886;NM_024794	15344046	15344169	NC_000019.9
cg08691159	8.71e-21	2.14e-23	11.7276	42.5556	0.198	cg08691159			85635763	85635886	NC_000016.9
cg14811102	9.16e-21	2.26e-23	11.7193	42.5032	0.218	cg14811102	ONECUT1	NM_004498	53077010	53077133	NC_000015.9
cg08202494	9.18e-21	2.27e-23	11.7186	42.4988	0.266	cg08202494	OSR2;OSR2	NM_001142462;NM_053001	99961545	99961668	NC_000008.10
cg07835424	9.25e-21	2.29e-23	11.7172	42.4903	0.316	cg07835424			200327334	200327457	NC_000002.11
cg18715243	9.26e-21	2.29e-23	11.7169	42.4884	0.25	cg18715243	GPR124	NM_032777	37658755	37658878	NC_000008.10
cg06894134	9.32e-21	2.31e-23	11.7155	42.4794	0.239	cg06894134			85476921	85477044	NC_000006.11
cg07931792	9.33e-21	2.32e-23	11.7153	42.4781	0.253	cg07931792	ZNF490	NM_020714	12707809	12707932	NC_000019.9
cg08332908	9.74e-21	2.43e-23	11.7078	42.431	0.26	cg08332908	RARA	NM_000964	38465326	38465449	NC_000017.10
cg14273822	9.87e-21	2.47e-23	11.7179	42.4183	0.292	cg14273822	HIST1H3G;HIST1H2BI	NM_003534;NM_003525	26271716	26271839	NC_000006.11
cg26120787	9.95e-21	2.49e-23	11.704	42.4067	0.283	cg26120787	PDE11A;PDE11A;PDE11A;PDE11A	NM_001077358;NM_001077197;NM_016953;NM_001077196	178516770	178516893	NC_000002.11
cg22439792	1.01e-20	2.53e-23	11.7013	42.3898	0.232	cg22439792	BCAN;BCAN	NM_021948;NM_198427	156613060	156613183	NC_000001.10
cg09242181	1.03e-20	2.59e-23	11.6976	42.3667	0.264	cg09242181	LRP4	NM_002334	46940517	46940640	NC_000011.9
cg15431544	1.06e-20	2.66e-23	11.6939	42.3429	0.248	cg15431544	HOXA11AS;HOXA11	NR_002795;NM_005523	27225476	27225599	NC_000007.13
cg00674706	1.07e-20	2.7e-23	11.6911	42.3258	0.287	cg00674706			29521145	29521268	NC_000006.11
cg11563383	1.08e-20	2.75e-23	11.6887	42.3106	0.249	cg11563383			87983620	87983743	NC_000005.9
cg13424940	1.11e-20	2.82e-23	11.6846	42.2846	0.268	cg13424940	VAV2;VAV2	NM_001134398;NM_003371	136844397	136844520	NC_000009.11
cg00351537	1.13e-20	2.87e-23	11.6818	42.2666	0.283	cg00351537	ZNF358	NM_018083	7580275	7580398	NC_000019.9
cg09525112	1.16e-20	2.96e-23	11.6772	42.2376	0.258	cg09525112	NKAIN3	NM_173688	63160256	63160379	NC_000008.10
cg04365202	1.16e-20	2.96e-23	11.677	42.2367	0.241	cg04365202	LHX9;LHX9	NM_020204;NM_001014434	197889248	197889371	NC_000001.10
cg00589541	1.16e-20	2.96e-23	11.6769	42.2361	0.22	cg00589541	FNDC3B;FNDC3B	NM_001135095;NM_022763	171844005	171844128	NC_000003.11
cg13169796	1.17e-20	2.99e-23	11.6756	42.2278	0.208	cg13169796	TMEM135;TMEM135;TMEM135	NR_033149;NM_022918;NM_001168724	86793667	86793790	NC_000011.9
cg24955845	1.18e-20	3.02e-23	11.6737	42.216	0.218	cg24955845	SLFN13;SLFN13	NM_144682;NM_144682	33775779	33775902	NC_000017.10
cg18546752	1.19e-20	3.06e-23	11.6719	42.2045	0.236	cg18546752	RAPGEF4;RAPGEF4	NM_007023;NM_001100397	173792840	173792963	NC_000002.11
cg06597462	1.2e-20	3.09e-23	11.67	42.1924	0.282	cg06597462			155243251	155243374	NC_000007.13
cg22144875	1.22e-20	3.15e-23	11.667	42.1736	0.284	cg22144875	OPA3	NM_001017989	46032431	46032554	NC_000019.9
cg00522231	1.24e-20	3.19e-23	11.6773	42.1634	0.283	cg00522231	ITGB1BP1;ITGB1BP1	NM_004763;NM_022334	9549277	9549400	NC_000002.11
cg22469274	1.26e-20	3.26e-23	11.6618	42.1405	0.279	cg22469274	HOXA6	NM_024014	27187553	27187676	NC_000007.13
cg07569216	1.27e-20	3.29e-23	11.6603	42.1312	0.292	cg07569216	ONECUT1	NM_004498	53075533	53075656	NC_000015.9
cg01397065	1.27e-20	3.3e-23	11.6602	42.1305	0.261	cg01397065	ADAT3;SCAMP4	NM_138422;NM_079834	1908328	1908451	NC_000019.9
cg10660256	1.32e-20	3.42e-23	11.6542	42.0928	0.284	cg10660256	BHMT;BHMT	NM_001713;NM_001713	78407683	78407806	NC_000005.9
cg25987194	1.32e-20	3.43e-23	11.6541	42.0921	0.26	cg25987194	SLC26A4;LOC286002	NM_000441;NR_028137	107301566	107301689	NC_000007.13
cg10811426	1.32e-20	3.43e-23	11.6539	42.0907	0.231	cg10811426			234667461	234667584	NC_000001.10
cg07636225	1.33e-20	3.46e-23	11.6525	42.0821	0.268	cg07636225	RTN3;RTN3;RTN3;RTN3	NM_006054;NM_201428;NM_201429;NM_201430	63466987	63467110	NC_000011.9
cg03614193	1.33e-20	3.46e-23	11.6524	42.0815	0.217	cg03614193	ST8SIA3	NM_015879	55021542	55021665	NC_000018.9
cg02503159	1.35e-20	3.53e-23	11.6493	42.062	0.256	cg02503159			5026324	5026447	NC_000006.11
cg09506661	1.35e-20	3.53e-23	11.6493	42.0619	0.2	cg09506661	SBNO2	NM_014963	1152022	1152145	NC_000019.9
cg18361975	1.37e-20	3.6e-23	11.6465	42.0443	0.239	cg18361975	EFNA5	NM_001962	106738731	106738854	NC_000005.9
cg25277041	1.39e-20	3.67e-23	11.6434	42.0246	0.234	cg25277041			5995953	5996076	NC_000006.11
cg18125241	1.39e-20	3.67e-23	11.6431	42.0229	0.233	cg18125241	NCDN;NCDN;NCDN	NM_001014841;NM_014284;NM_001014839	36026419	36026542	NC_000001.10
cg15540602	1.39e-20	3.68e-23	11.6431	42.0227	0.239	cg15540602			61122911	61123034	NC_000014.8
cg04624362	1.4e-20	3.7e-23	11.6419	42.0151	0.22	cg04624362	SEMA4B	NM_020210	90730573	90730696	NC_000015.9
cg12782180	1.4e-20	3.7e-23	11.6418	42.0149	0.305	cg12782180	LEP	NM_000230	127880932	127881055	NC_000007.13
cg08288811	1.42e-20	3.76e-23	11.6397	42.0014	0.17	cg08288811	PCDHA2;PCDHA1;PCDHA3;PCDHA3;PCDHA1	NM_018905;NM_031411;NM_031497;NM_018906;NM_018900	140180926	140181049	NC_000005.9
cg05665651	1.42e-20	3.78e-23	11.6389	41.9963	0.208	cg05665651	ANKRD11	NM_013275	89525202	89525325	NC_000016.9
cg06941635	1.44e-20	3.81e-23	11.6375	41.9878	0.225	cg06941635	SEPT8;SEPT8;SEPT8;SEPT8	NM_015146;NM_001098813;NM_001098812;NM_001098811	132113776	132113899	NC_000005.9
cg14861089	1.47e-20	3.92e-23	11.6329	41.9585	0.328	cg14861089	TLX1	NM_005521	102895043	102895166	NC_000010.10
cg10767141	1.5e-20	4e-23	11.63	41.9402	0.265	cg10767141	HOXA11AS;HOXA11	NR_002795;NM_005523	27225143	27225266	NC_000007.13
cg19402991	1.5e-20	4.01e-23	11.6294	41.9366	0.28	cg19402991			164204915	164205038	NC_000002.11
cg06351066	1.61e-20	4.32e-23	11.6177	41.8626	0.262	cg06351066			155246964	155247087	NC_000007.13
cg16162970	1.61e-20	4.33e-23	11.6173	41.8603	0.214	cg16162970	PACS2;PACS2	NM_015197;NM_001100913	105779952	105780075	NC_000014.8
cg00394718	1.62e-20	4.38e-23	11.6158	41.8505	0.302	cg00394718			120684921	120685044	NC_000008.10
cg16306115	1.67e-20	4.53e-23	11.6103	41.816	0.237	cg16306115	KAAG1;KAAG1;DCDC2	NM_181337;NM_181337;NM_016356	24358306	24358429	NC_000006.11
cg27312652	1.67e-20	4.55e-23	11.6098	41.8129	0.273	cg27312652	SIM2;SIM2	NM_009586;NM_005069	38073517	38073640	NC_000021.8
cg11859607	1.68e-20	4.58e-23	11.6085	41.8051	0.249	cg11859607	ADCYAP1;ADCYAP1	NM_001099733;NM_001117	909154	909277	NC_000018.9
cg13345957	1.7e-20	4.64e-23	11.6066	41.7926	0.306	cg13345957			156797242	156797365	NC_000007.13
cg12453631	1.71e-20	4.67e-23	11.6058	41.7876	0.233	cg12453631			157812226	157812349	NC_000003.11
cg16682276	1.72e-20	4.69e-23	11.6171	41.7846	0.299	cg16682276	GNMT	NM_018960	42928056	42928179	NC_000006.11
cg10304637	1.72e-20	4.71e-23	11.6042	41.7778	0.31	cg10304637	NRN1	NM_016588	6003220	6003343	NC_000006.11
cg26730025	1.76e-20	4.83e-23	11.6004	41.7538	0.226	cg26730025	DCAKD;DCAKD	NM_024819;NM_001128631	43120137	43120260	NC_000017.10
cg04264908	1.83e-20	5.05e-23	11.5934	41.7099	0.301	cg04264908			35303330	35303453	NC_000017.10
cg15889847	1.83e-20	5.06e-23	11.593	41.7069	0.238	cg15889847	PLEKHG3	NM_015549	65183532	65183655	NC_000014.8
cg21510348	1.84e-20	5.08e-23	11.5924	41.7036	0.207	cg21510348			72596752	72596875	NC_000005.9
cg19102771	1.85e-20	5.11e-23	11.5916	41.6982	0.262	cg19102771	CCDC140	NM_153038	223166909	223167032	NC_000002.11
cg18623980	1.85e-20	5.14e-23	11.5907	41.6923	0.312	cg18623980			45240563	45240686	NC_000002.11
cg07791578	1.86e-20	5.14e-23	11.5905	41.6915	0.242	cg07791578	KAAG1;KAAG1;DCDC2	NM_181337;NM_181337;NM_016356	24358308	24358431	NC_000006.11
cg26503178	1.87e-20	5.17e-23	11.5896	41.6854	0.241	cg26503178	GEFT;GEFT	NM_001111270;NM_182947	58004731	58004854	NC_000012.11
cg22389375	1.88e-20	5.23e-23	11.5878	41.6745	0.286	cg22389375	KCNQ1DN	NR_024627	2890670	2890793	NC_000011.9
cg27597505	1.88e-20	5.23e-23	11.5878	41.6742	0.238	cg27597505			54148217	54148340	NC_000012.11
cg15672768	1.9e-20	5.32e-23	11.5853	41.6589	0.305	cg15672768	PCDHGA4;PCDHGA2;PCDHGB2;PCDHGA1;PCDHGB1;PCDHGA3;PCDHGB2	NM_018917;NM_018915;NM_018923;NM_018912;NM_018922;NM_018916;NM_032096	140741220	140741343	NC_000005.9
cg17651959	1.96e-20	5.5e-23	11.58	41.625	0.264	cg17651959			21498100	21498223	NC_000020.10
cg02259047	2.03e-20	5.69e-23	11.5748	41.5922	0.219	cg02259047	XRCC3;XRCC3;XRCC3	NM_001100119;NM_005432;NM_001100118	104175555	104175678	NC_000014.8
cg03020554	2.03e-20	5.7e-23	11.5745	41.5906	0.28	cg03020554			99951730	99951853	NC_000008.10
cg16364495	2.05e-20	5.76e-23	11.5727	41.5793	0.322	cg16364495	APBB2;APBB2;APBB2;APBB2;APBB2;APBB2;APBB2	NM_004307;NM_001166051;NM_001166053;NM_001166050;NM_001166052;NM_173075;NM_001166054	40859251	40859374	NC_000004.11
cg26436330	2.11e-20	5.97e-23	11.5672	41.5443	0.281	cg26436330	COL11A1;COL11A1;COL11A1;COL11A1	NM_001854;NM_080629;NM_001168249;NM_080630	103573700	103573823	NC_000001.10
cg03228132	2.15e-20	6.09e-23	11.564	41.5243	0.283	cg03228132			129781429	129781552	NC_000007.13
cg01477835	2.16e-20	6.13e-23	11.563	41.5179	0.252	cg01477835	AFF1;AFF1	NM_001166693;NM_005935	87989696	87989819	NC_000004.11
cg24304093	2.23e-20	6.36e-23	11.5692	41.4838	0.283	cg24304093			14926738	14926861	NC_000011.9
cg15855970	2.23e-20	6.36e-23	11.5571	41.4811	0.307	cg15855970			99273338	99273461	NC_000006.11
cg07127888	2.3e-20	6.57e-23	11.5522	41.4502	0.223	cg07127888	GINS4	NM_032336	41400789	41400912	NC_000008.10
cg02360939	2.35e-20	6.73e-23	11.5485	41.4267	0.258	cg02360939	GATA6	NM_005257	19757022	19757145	NC_000018.9
cg19556343	2.35e-20	6.73e-23	11.5485	41.4265	0.271	cg19556343	NCAM2	NM_004540	22370046	22370169	NC_000021.8
cg09907628	2.36e-20	6.78e-23	11.5472	41.4188	0.213	cg09907628	ANKRD11	NM_013275	89498634	89498757	NC_000016.9
cg14209920	2.39e-20	6.85e-23	11.5456	41.4083	0.271	cg14209920	NFIX	NM_002501	13137642	13137765	NC_000019.9
cg21237687	2.39e-20	6.87e-23	11.5453	41.4063	0.261	cg21237687	ALOX12	NM_000697	6899380	6899503	NC_000017.10
cg26236177	2.41e-20	6.92e-23	11.544	41.3985	0.25	cg26236177			61110649	61110772	NC_000014.8
cg14367020	2.45e-20	7.05e-23	11.541	41.3797	0.329	cg14367020			99292286	99292409	NC_000006.11
cg02769781	2.46e-20	7.11e-23	11.5399	41.3724	0.224	cg02769781			1713676	1713799	NC_000001.10
cg17779676	2.47e-20	7.13e-23	11.5393	41.3689	0.225	cg17779676	CUEDC1	NM_017949	55982124	55982247	NC_000017.10
cg00910518	2.53e-20	7.31e-23	11.5353	41.3439	0.182	cg00910518			91195213	91195336	NC_000001.10
cg21847036	2.54e-20	7.36e-23	11.5344	41.3376	0.203	cg21847036	SHOX2;SHOX2;SHOX2	NM_001163678;NM_006884;NM_003030	157817483	157817606	NC_000003.11
cg24449777	2.6e-20	7.56e-23	11.5303	41.3118	0.3	cg24449777			99279483	99279606	NC_000006.11
cg06547490	2.62e-20	7.62e-23	11.5409	41.3057	0.287	cg06547490	PWWP2B;PWWP2B	NM_138499;NM_001098637	134222053	134222176	NC_000010.10
cg03763118	2.62e-20	7.63e-23	11.5287	41.3022	0.247	cg03763118	LGR4	NM_018490	27490958	27491081	NC_000011.9
cg16044251	2.66e-20	7.77e-23	11.5259	41.2844	0.332	cg16044251			29521695	29521818	NC_000006.11
cg08006956	2.7e-20	7.89e-23	11.5236	41.2697	0.231	cg08006956	LSM4	NM_012321	18418056	18418179	NC_000019.9
cg17804342	2.7e-20	7.9e-23	11.5233	41.2681	0.221	cg17804342	RGS10;RGS10	NM_001005339;NM_002925	121271663	121271786	NC_000010.10
cg14117392	2.78e-20	8.16e-23	11.5181	41.2354	0.262	cg14117392			139017942	139018065	NC_000005.9
cg24598316	2.8e-20	8.25e-23	11.5165	41.2253	0.253	cg24598316			76939397	76939520	NC_000005.9
cg01558212	2.85e-20	8.39e-23	11.5256	41.2102	0.242	cg01558212			200327336	200327459	NC_000002.11
cg16822666	2.9e-20	8.55e-23	11.5108	41.1893	0.252	cg16822666	ACACA;ACACA;ACACA;ACACA;ACACA;ACACA;ACACA	NM_198838;NM_198839;NM_198837;NM_198834;NM_198838;NM_198837;NM_198836	35656660	35656783	NC_000017.10
cg19029445	2.9e-20	8.58e-23	11.5104	41.1866	0.228	cg19029445	ABR;ABR;ABR	NM_021962;NM_001092;NM_001159746	907732	907855	NC_000017.10
cg24631482	3.06e-20	9.1e-23	11.5012	41.1286	0.298	cg24631482			42329446	42329569	NC_000002.11
cg25180342	3.11e-20	9.28e-23	11.4981	41.1091	0.294	cg25180342			176937957	176938080	NC_000002.11
cg09269866	3.16e-20	9.42e-23	11.4957	41.0945	0.231	cg09269866	FOXD2;MGC12982	NM_004474;NR_026878	47900197	47900320	NC_000001.10
cg18634758	3.21e-20	9.6e-23	11.4927	41.0754	0.236	cg18634758			1552688	1552811	NC_000005.9
cg08898055	3.21e-20	9.62e-23	11.4925	41.0741	0.265	cg08898055	RASGEF1C	NM_175062	179597395	179597518	NC_000005.9
cg26353287	3.24e-20	9.71e-23	11.491	41.0648	0.253	cg26353287			42954090	42954213	NC_000005.9
cg11523712	3.38e-20	1.01e-22	11.4841	41.0209	0.307	cg11523712	HOXD13	NM_000523	176957055	176957178	NC_000002.11
cg18333339	3.42e-20	1.03e-22	11.4814	41.004	0.226	cg18333339			112885856	112885979	NC_000003.11
cg25451194	3.47e-20	1.05e-22	11.4793	40.9907	0.255	cg25451194	AHSA2	NM_152392	61407414	61407537	NC_000002.11
cg21171625	3.52e-20	1.06e-22	11.4766	40.9736	0.261	cg21171625	DNALI1	NM_003462	38022607	38022730	NC_000001.10
cg22694818	3.52e-20	1.07e-22	11.4763	40.9719	0.296	cg22694818	LHX8	NM_001001933	75595970	75596093	NC_000001.10
cg13816321	3.54e-20	1.07e-22	11.4751	40.9645	0.208	cg13816321			973198	973321	NC_000009.11
cg26492368	3.58e-20	1.09e-22	11.4733	40.9529	0.312	cg26492368	SPAG6;SPAG6	NM_012443;NM_172242	22634733	22634856	NC_000010.10
cg09317554	3.6e-20	1.09e-22	11.4723	40.9466	0.196	cg09317554	LRBA;MAB21L2	NM_006726;NM_006439	151505084	151505207	NC_000004.11
cg03743720	3.67e-20	1.12e-22	11.4684	40.9221	0.257	cg03743720	ANKMY1;ANKMY1	NM_017844;NM_016552	241460002	241460125	NC_000002.11
cg11213690	3.68e-20	1.12e-22	11.4683	40.9213	0.252	cg11213690			149112402	149112525	NC_000007.13
cg13705556	3.69e-20	1.13e-22	11.4673	40.9155	0.265	cg13705556	ZBTB7A	NM_015898	4058760	4058883	NC_000019.9
cg18434775	3.7e-20	1.14e-22	11.49	40.9137	0.0656	cg18434775			28864746	28864869	NC_000006.11
cg13342634	3.7e-20	1.14e-22	11.4782	40.912	0.259	cg13342634			88972044	88972167	NC_000008.10
cg08729686	3.73e-20	1.15e-22	11.4649	40.9004	0.292	cg08729686	IGF1R	NM_000875	99194624	99194747	NC_000015.9
cg04422562	3.74e-20	1.15e-22	11.4646	40.8983	0.28	cg04422562			155247170	155247293	NC_000007.13
cg03760483	3.85e-20	1.18e-22	11.4599	40.8686	0.281	cg03760483	ALOX12	NM_000697	6899297	6899420	NC_000017.10
cg17538572	3.86e-20	1.19e-22	11.4707	40.8652	0.371	cg17538572	CYP26A1;CYP26A1	NM_000783;NM_057157	94834763	94834886	NC_000010.10
cg16768018	3.9e-20	1.2e-22	11.4573	40.8523	0.317	cg16768018	ZIC4;ZIC4;ZIC4;ZIC4;ZIC4	NM_001168378;NR_033119;NM_032153;NR_033118;NM_001168379	147108843	147108966	NC_000003.11
cg02564259	3.9e-20	1.2e-22	11.4572	40.8518	0.249	cg02564259	SLC12A4;SLC12A4;SLC12A4;SLC12A4;SLC12A4;LCAT	NM_001145962;NM_005072;NM_001145963;NM_001145961;NM_001145964;NM_000229	67978429	67978552	NC_000016.9
cg07886195	4e-20	1.24e-22	11.4526	40.8229	0.244	cg07886195	SPC24	NM_182513	11263615	11263738	NC_000019.9
cg14297867	4.25e-20	1.32e-22	11.4426	40.7598	0.186	cg14297867	MOBKL2B;IFNK	NM_024761;NM_020124	27526172	27526295	NC_000009.11
cg23676439	4.28e-20	1.34e-22	11.441	40.7501	0.293	cg23676439	LRAT	NM_004744	155663836	155663959	NC_000004.11
cg11746048	4.32e-20	1.35e-22	11.4395	40.7406	0.201	cg11746048			65226726	65226849	NC_000011.9
cg00024086	4.34e-20	1.36e-22	11.4387	40.7355	0.281	cg00024086			156814491	156814614	NC_000007.13
cg07561017	4.5e-20	1.41e-22	11.4326	40.6967	0.303	cg07561017	COL2A1;COL2A1	NM_001844;NM_033150	48398056	48398179	NC_000012.11
cg10484693	4.51e-20	1.41e-22	11.432	40.6933	0.184	cg10484693			29214692	29214815	NC_000010.10
cg25644556	4.53e-20	1.42e-22	11.4427	40.6893	0.306	cg25644556	MIR196B	NR_029911	27209582	27209705	NC_000007.13
cg03407747	4.6e-20	1.45e-22	11.4286	40.6719	0.319	cg03407747	ALOX12	NM_000697	6899364	6899487	NC_000017.10
cg25399352	4.6e-20	1.45e-22	11.4285	40.6712	0.279	cg25399352	TBX5;TBX5;TBX5;TBX5	NM_000192;NM_181486;NM_080717;NM_080718	114837572	114837695	NC_000012.11
cg25417675	4.69e-20	1.48e-22	11.4251	40.6496	0.241	cg25417675			31651059	31651182	NC_000006.11
cg23005885	4.69e-20	1.48e-22	11.4251	40.6495	0.303	cg23005885	ZNF710	NM_198526	90543450	90543573	NC_000015.9
cg27152219	4.72e-20	1.49e-22	11.4356	40.6449	0.24	cg27152219			20139028	20139151	NC_000013.10
cg25706257	4.74e-20	1.5e-22	11.4231	40.6372	0.297	cg25706257	ACOT7;ACOT7;ACOT7;ACOT7	NM_181864;NM_181865;NM_007274;NM_181866	6390530	6390653	NC_000001.10
cg07557903	4.79e-20	1.52e-22	11.4212	40.6254	0.196	cg07557903	ZC3H3	NM_015117	144600645	144600768	NC_000008.10
cg08511772	4.85e-20	1.54e-22	11.4191	40.6118	0.208	cg08511772	CDC42EP1	NM_152243	37960426	37960549	NC_000022.10
cg02969141	4.88e-20	1.55e-22	11.4182	40.6061	0.295	cg02969141	MEOX2	NM_005924	15727598	15727721	NC_000007.13
cg04656051	4.96e-20	1.57e-22	11.4153	40.588	0.239	cg04656051	SLC11A1	NM_000578	219252614	219252737	NC_000002.11
cg10804656	5.07e-20	1.61e-22	11.4116	40.5648	0.298	cg10804656			22623460	22623583	NC_000010.10
cg14547509	5.12e-20	1.63e-22	11.4099	40.5541	0.245	cg14547509			14318498	14318621	NC_000009.11
cg08258526	5.35e-20	1.71e-22	11.4024	40.5069	0.299	cg08258526	EFCAB1;EFCAB1;EFCAB1;EFCAB1;EFCAB1	NM_001142857;NM_024593;NM_001142857;NM_024593;NR_024605	49647734	49647857	NC_000008.10
cg27588902	5.38e-20	1.72e-22	11.4014	40.5007	0.225	cg27588902	GNMT	NM_018960	42928151	42928274	NC_000006.11
cg23206461	5.43e-20	1.74e-22	11.3995	40.4889	0.207	cg23206461			147782116	147782239	NC_000001.10
cg08949655	5.5e-20	1.77e-22	11.3973	40.4748	0.308	cg08949655			176940301	176940424	NC_000002.11
cg16361302	5.5e-20	1.77e-22	11.3972	40.4743	0.279	cg16361302			19561327	19561450	NC_000002.11
cg12821804	5.55e-20	1.78e-22	11.4071	40.466	0.304	cg12821804	KCNQ1DN	NR_024627	2890705	2890828	NC_000011.9
cg23904955	5.54e-20	1.78e-22	11.3958	40.4651	0.305	cg23904955			101282759	101282882	NC_000010.10
cg17228232	5.55e-20	1.79e-22	11.3953	40.4623	0.331	cg17228232	BAIAP2;BAIAP2;BAIAP2;BAIAP2	NM_017450;NM_006340;NM_001144888;NM_017451	79026049	79026172	NC_000017.10
cg19978181	5.64e-20	1.82e-22	11.3925	40.4448	0.281	cg19978181			76923988	76924111	NC_000005.9
cg13651246	5.71e-20	1.85e-22	11.3903	40.4309	0.243	cg13651246	LHPP;LHPP	NM_022126;NM_001167880	126278495	126278618	NC_000010.10
cg05261299	5.85e-20	1.89e-22	11.3862	40.4052	0.197	cg05261299			52437299	52437422	NC_000012.11
cg15084543	5.97e-20	1.93e-22	11.383	40.3849	0.282	cg15084543	ELTD1;ELTD1	NM_022159;NM_022159	79472408	79472531	NC_000001.10
cg22542139	5.99e-20	1.94e-22	11.3824	40.3811	0.246	cg22542139	PEMT;PEMT;PEMT	NM_148172;NM_148173;NM_007169	17465476	17465599	NC_000017.10
cg17376853	5.99e-20	1.94e-22	11.3824	40.3809	0.297	cg17376853	SIGIRR;SIGIRR;SIGIRR	NM_001135054;NM_021805;NM_001135053	405970	406093	NC_000011.9
cg07189366	6.04e-20	1.96e-22	11.3809	40.3718	0.248	cg07189366			148634858	148634981	NC_000006.11
cg03985727	6.05e-20	1.97e-22	11.3804	40.3682	0.289	cg03985727	MEOX2	NM_005924	15727525	15727648	NC_000007.13
cg20996314	6.11e-20	1.99e-22	11.3788	40.3585	0.208	cg20996314	HR;HR	NM_018411;NM_005144	21989292	21989415	NC_000008.10
cg16814483	6.15e-20	2e-22	11.3776	40.351	0.279	cg16814483			146550074	146550197	NC_000001.10
cg01964152	6.25e-20	2.04e-22	11.375	40.3343	0.247	cg01964152			30095546	30095669	NC_000006.11
cg10414985	6.27e-20	2.04e-22	11.3744	40.3305	0.26	cg10414985			102978033	102978156	NC_000010.10
cg18471993	6.31e-20	2.06e-22	11.3731	40.3228	0.262	cg18471993			100917416	100917539	NC_000006.11
cg18966597	6.45e-20	2.11e-22	11.3695	40.2997	0.32	cg18966597			155246474	155246597	NC_000007.13
cg24025538	6.55e-20	2.14e-22	11.3668	40.2829	0.24	cg24025538	PNKP	NM_007254	50364499	50364622	NC_000019.9
cg04295144	6.55e-20	2.15e-22	11.3666	40.2814	0.27	cg04295144	ICAM5	NM_003259	10407184	10407307	NC_000019.9
cg25117523	6.66e-20	2.19e-22	11.3636	40.263	0.255	cg25117523	CYTH1;CYTH1	NM_017456;NM_004762	76719640	76719763	NC_000017.10
cg08815340	6.7e-20	2.21e-22	11.3624	40.2552	0.268	cg08815340			5026435	5026558	NC_000006.11
cg13732582	6.72e-20	2.21e-22	11.3619	40.2519	0.336	cg13732582	KLB	NM_175737	39448975	39449098	NC_000004.11
cg19523819	6.84e-20	2.26e-22	11.3589	40.2331	0.199	cg19523819	MTSS1	NM_014751	125741259	125741382	NC_000008.10
cg26568372	6.97e-20	2.3e-22	11.3555	40.2121	0.286	cg26568372			91190173	91190296	NC_000001.10
cg25351606	6.97e-20	2.3e-22	11.3555	40.2117	0.263	cg25351606			100917427	100917550	NC_000006.11
cg18416576	7.02e-20	2.33e-22	11.3536	40.2	0.291	cg18416576	HOXA10;HOXA10	NM_018951;NM_153715	27214043	27214166	NC_000007.13
cg13952483	7.18e-20	2.39e-22	11.3499	40.1763	0.26	cg13952483	DISP1;DISP1	NM_032890;NM_032890	223101782	223101905	NC_000001.10
cg25966705	7.22e-20	2.41e-22	11.3482	40.1657	0.242	cg25966705	NKAIN3	NM_173688	63160282	63160405	NC_000008.10
cg13300273	7.23e-20	2.42e-22	11.3479	40.1638	0.333	cg13300273	GPR25	NM_005298	200842890	200843013	NC_000001.10
cg23089825	7.38e-20	2.48e-22	11.3783	40.1436	0.28	cg23089825			170630558	170630681	NC_000001.10
cg12764034	7.43e-20	2.51e-22	11.3424	40.1292	0.272	cg12764034	LHX8	NM_001001933	75602846	75602969	NC_000001.10
cg05022688	7.43e-20	2.51e-22	11.3423	40.1288	0.203	cg05022688	CLDN11	NM_005602	170137633	170137756	NC_000003.11
cg14472181	7.46e-20	2.52e-22	11.3413	40.1225	0.236	cg14472181	BRD3	NM_007371	136921209	136921332	NC_000009.11
cg13823144	7.54e-20	2.55e-22	11.3394	40.1109	0.155	cg13823144	SPTBN2	NM_006946	66475721	66475844	NC_000011.9
cg11343072	7.58e-20	2.57e-22	11.3385	40.105	0.22	cg11343072	BAZ2B	NM_013450	160473528	160473651	NC_000002.11
cg08326019	7.63e-20	2.59e-22	11.3375	40.0984	0.29	cg08326019	LPPR2;LPPR2	NM_022737;NM_001170635	11472261	11472384	NC_000019.9
cg25428429	7.72e-20	2.62e-22	11.3354	40.0853	0.254	cg25428429	KIAA0240;KIAA0240	NM_015349;NM_015349	42788831	42788954	NC_000006.11
cg20562447	7.74e-20	2.63e-22	11.3349	40.0823	0.265	cg20562447			68611596	68611719	NC_000011.9
cg18082337	7.75e-20	2.64e-22	11.3344	40.0794	0.273	cg18082337	ZIC4;ZIC4;ZIC4	NM_001168378;NM_032153;NM_001168379	147113726	147113849	NC_000003.11
cg24874003	7.8e-20	2.66e-22	11.3331	40.0712	0.285	cg24874003	GNG7	NM_052847	2602614	2602737	NC_000019.9
cg11566394	7.99e-20	2.74e-22	11.3285	40.0418	0.266	cg11566394			4856709	4856832	NC_000004.11
cg14239592	8.13e-20	2.79e-22	11.3254	40.0223	0.198	cg14239592	ZNF274;ZNF274;ZNF274	NM_133502;NM_016325;NM_016324	58715251	58715374	NC_000019.9
cg07553475	8.18e-20	2.82e-22	11.324	40.014	0.328	cg07553475	FLJ22536	NR_015410	21665800	21665923	NC_000006.11
cg07514618	8.27e-20	2.85e-22	11.3221	40.0016	0.279	cg07514618			103979422	103979545	NC_000014.8
cg12506468	8.27e-20	2.85e-22	11.322	40.0012	0.199	cg12506468	DMD;DMD;DMD;DMD	NM_004010;NM_000109;NM_004006;NM_004009	33147978	33148101	NC_000023.10
cg22800233	8.43e-20	2.92e-22	11.3185	39.9792	0.248	cg22800233			93805441	93805564	NC_000010.10
cg17936721	8.44e-20	2.92e-22	11.3183	39.9776	0.28	cg17936721			77140543	77140666	NC_000005.9
cg23417203	8.48e-20	2.94e-22	11.3175	39.9728	0.299	cg23417203	RGS14	NM_006480	176790179	176790302	NC_000005.9
cg08393041	8.53e-20	2.96e-22	11.3161	39.9643	0.278	cg08393041	ZIC4;ZIC4;ZIC4;ZIC4;ZIC4	NM_001168378;NR_033119;NM_032153;NR_033118;NM_001168379	147109426	147109549	NC_000003.11
cg03760457	8.64e-20	3e-22	11.3139	39.9501	0.243	cg03760457			70326230	70326353	NC_000015.9
cg00370229	8.7e-20	3.03e-22	11.3125	39.9412	0.288	cg00370229			29521602	29521725	NC_000006.11
cg00924265	8.73e-20	3.05e-22	11.3117	39.9365	0.235	cg00924265			28258117	28258240	NC_000008.10
cg02849695	8.79e-20	3.07e-22	11.3103	39.9276	0.315	cg02849695	CCDC19	NM_012337	159869960	159870083	NC_000001.10
cg22318514	8.89e-20	3.11e-22	11.3196	39.9171	0.24	cg22318514			31650850	31650973	NC_000006.11
cg02344497	8.99e-20	3.15e-22	11.3065	39.9036	0.218	cg02344497	SLC4A7	NM_003615	27472828	27472951	NC_000003.11
cg15471501	9.23e-20	3.24e-22	11.3021	39.8758	0.261	cg15471501			21084133	21084256	NC_000020.10
cg08620329	9.36e-20	3.3e-22	11.2993	39.8585	0.214	cg08620329			67454546	67454669	NC_000008.10
cg26018901	9.38e-20	3.31e-22	11.2986	39.8538	0.316	cg26018901	CORIN;CORIN	NM_006587;NM_006587	47840011	47840134	NC_000004.11
cg15717183	9.39e-20	3.32e-22	11.2984	39.8528	0.274	cg15717183	SOX2OT	NR_004053	181438122	181438245	NC_000003.11
cg21552242	9.41e-20	3.33e-22	11.2979	39.8496	0.169	cg21552242	SHOX2;SHOX2;SHOX2	NM_003030;NM_001163678;NM_006884	157814326	157814449	NC_000003.11
cg19960420	9.67e-20	3.43e-22	11.2932	39.82	0.218	cg19960420			101282185	101282308	NC_000010.10
cg10755235	1.01e-19	3.58e-22	11.2864	39.7772	0.281	cg10755235			60974039	60974162	NC_000014.8
cg06669276	1.01e-19	3.59e-22	11.2858	39.7736	0.23	cg06669276	HOXA11AS	NR_002795	27228627	27228750	NC_000007.13
cg00325149	1.02e-19	3.63e-22	11.2844	39.7648	0.294	cg00325149	COL11A1;COL11A1;COL11A1;COL11A1	NM_080630;NM_001854;NM_001168249;NM_080629	103574072	103574195	NC_000001.10
cg12371933	1.02e-19	3.63e-22	11.2843	39.7639	0.285	cg12371933			155247711	155247834	NC_000007.13
cg12490835	1.03e-19	3.66e-22	11.2829	39.7553	0.205	cg12490835			22623821	22623944	NC_000010.10
cg20566475	1.04e-19	3.71e-22	11.2809	39.7426	0.221	cg20566475	LHPP;LHPP	NM_022126;NM_001167880	126278272	126278395	NC_000010.10
cg17071446	1.06e-19	3.8e-22	11.2771	39.7192	0.265	cg17071446			85402497	85402620	NC_000004.11
cg20159871	1.08e-19	3.88e-22	11.2738	39.6983	0.202	cg20159871	AK5;AK5	NM_174858;NM_012093	77864271	77864394	NC_000001.10
cg20162206	1.09e-19	3.91e-22	11.2837	39.6919	0.251	cg20162206	KLHL14	NM_020805	30353125	30353248	NC_000018.9
cg02213663	1.12e-19	4.03e-22	11.2679	39.6608	0.216	cg02213663	DLG5	NM_004747	79632098	79632221	NC_000010.10
cg10095954	1.12e-19	4.03e-22	11.2676	39.6593	0.211	cg10095954	ATP2A3;ATP2A3;ATP2A3;ATP2A3;ATP2A3;ATP2A3;ATP2A3	NM_174954;NM_174955;NM_174956;NM_174957;NM_174953;NM_174958;NM_005173	3848324	3848447	NC_000017.10
cg19635505	1.12e-19	4.05e-22	11.2669	39.6551	0.254	cg19635505	KLHL33	NM_001109997	20903555	20903678	NC_000014.8
cg13381984	1.12e-19	4.06e-22	11.2668	39.654	0.279	cg13381984	LEP;LEP	NM_000230;NM_000230	127881344	127881467	NC_000007.13
cg19029181	1.14e-19	4.13e-22	11.2641	39.637	0.251	cg19029181	ZIC1	NM_003412	147130536	147130659	NC_000003.11
cg09661370	1.15e-19	4.17e-22	11.2624	39.6263	0.199	cg09661370	HOXA11AS;HOXA11	NR_002795;NM_005523	27225299	27225422	NC_000007.13
cg21280719	1.15e-19	4.18e-22	11.2622	39.6252	0.295	cg21280719	GNMT	NM_018960	42927975	42928098	NC_000006.11
cg11234339	1.15e-19	4.18e-22	11.262	39.624	0.218	cg11234339			10907448	10907571	NC_000011.9
cg18849102	1.19e-19	4.34e-22	11.2562	39.5874	0.213	cg18849102	MSX1	NM_002448	4859935	4860058	NC_000004.11
cg00000165	1.21e-19	4.42e-22	11.2532	39.5687	0.215	cg00000165			91194674	91194797	NC_000001.10
cg14830003	1.23e-19	4.51e-22	11.2501	39.5494	0.268	cg14830003	DNALI1	NM_003462	38022657	38022780	NC_000001.10
cg14972139	1.27e-19	4.65e-22	11.2453	39.519	0.191	cg14972139			168559456	168559579	NC_000006.11
cg03738025	1.27e-19	4.67e-22	11.2447	39.5154	0.269	cg03738025			105388694	105388817	NC_000006.11
cg07336617	1.29e-19	4.73e-22	11.2426	39.5018	0.202	cg07336617	OTP	NM_032109	76935080	76935203	NC_000005.9
cg18115040	1.31e-19	4.82e-22	11.2507	39.4853	0.297	cg18115040	HOXD10	NM_002148	176981328	176981451	NC_000002.11
cg13401014	1.31e-19	4.83e-22	11.2394	39.4821	0.234	cg13401014			128559244	128559367	NC_000011.9
cg24510494	1.32e-19	4.87e-22	11.2379	39.4728	0.323	cg24510494	TRIM2;TRIM2	NM_015271;NM_001130067	154144462	154144585	NC_000004.11
cg20463302	1.33e-19	4.91e-22	11.2367	39.4652	0.177	cg20463302	SH3D20	NM_174919	43507153	43507276	NC_000017.10
cg12436377	1.34e-19	4.96e-22	11.2352	39.4553	0.351	cg12436377			87440296	87440419	NC_000005.9
cg09102997	1.38e-19	5.09e-22	11.231	39.4293	0.235	cg09102997	NAT1;NAT1;NAT1;NAT1;NAT1;NAT1;NAT1;NAT1;NAT1	NM_001160171;NM_001160173;NM_001160176;NM_001160172;NM_000662;NM_001160170;NM_001160174;NM_001160175;NM_001160179	18078756	18078879	NC_000008.10
cg02898721	1.38e-19	5.12e-22	11.2301	39.4239	0.242	cg02898721	RARA;RARA;RARA	NM_001145302;NM_000964;NM_001145301	38473222	38473345	NC_000017.10
cg21153358	1.4e-19	5.19e-22	11.228	39.4104	0.273	cg21153358			86049133	86049256	NC_000004.11
cg15488722	1.4e-19	5.19e-22	11.2279	39.41	0.214	cg15488722	FREM2	NM_207361	39262147	39262270	NC_000013.10
cg22862208	1.4e-19	5.21e-22	11.2275	39.4073	0.166	cg22862208			121857749	121857872	NC_000010.10
cg16535144	1.4e-19	5.22e-22	11.2271	39.405	0.321	cg16535144			155259524	155259647	NC_000007.13
cg04702314	1.41e-19	5.23e-22	11.227	39.404	0.225	cg04702314	VCL;VCL	NM_003373;NM_014000	75873408	75873531	NC_000010.10
cg14044640	1.45e-19	5.39e-22	11.2221	39.3736	0.349	cg14044640	HOXA6	NM_024014	27187560	27187683	NC_000007.13
cg20295992	1.45e-19	5.41e-22	11.2215	39.3694	0.316	cg20295992			108440280	108440403	NC_000006.11
cg07575680	1.46e-19	5.45e-22	11.2316	39.3654	0.249	cg07575680	DKFZp761E198	NM_138368	65549260	65549383	NC_000011.9
cg04046669	1.46e-19	5.46e-22	11.2202	39.3616	0.25	cg04046669	HORMAD2	NM_152510	30476206	30476329	NC_000022.10
cg10689404	1.48e-19	5.53e-22	11.2181	39.3482	0.29	cg10689404			35300645	35300768	NC_000017.10
cg16993043	1.48e-19	5.55e-22	11.2177	39.3455	0.316	cg16993043	NR5A2;NR5A2	NM_205860;NM_003822	200008026	200008149	NC_000001.10
cg24961583	1.49e-19	5.59e-22	11.2274	39.3395	0.308	cg24961583			27765409	27765532	NC_000003.11
cg18455390	1.51e-19	5.67e-22	11.2141	39.3228	0.254	cg18455390	CYTH1;CYTH1	NM_017456;NM_004762	76719591	76719714	NC_000017.10
cg24767131	1.52e-19	5.72e-22	11.2239	39.3172	0.265	cg24767131	ECEL1P2	NR_028501	233251881	233252004	NC_000002.11
cg00279790	1.52e-19	5.73e-22	11.2236	39.3153	0.325	cg00279790			46914033	46914156	NC_000001.10
cg23130254	1.52e-19	5.73e-22	11.2125	39.313	0.291	cg23130254	HOXD12	NM_021193	176964588	176964711	NC_000002.11
cg02051616	1.53e-19	5.75e-22	11.2119	39.3094	0.212	cg02051616	NKX2-5;NKX2-5;NKX2-5	NM_001166175;NM_004387;NM_001166176	172661132	172661255	NC_000005.9
cg07395354	1.55e-19	5.84e-22	11.2095	39.294	0.271	cg07395354	MEOX2	NM_005924	15727127	15727250	NC_000007.13
cg20001829	1.56e-19	5.88e-22	11.2084	39.2875	0.246	cg20001829	TMEM25;TMEM25;TMEM25;TMEM25;TMEM25;TMEM25	NM_001144035;NM_001144038;NM_001144037;NM_032780;NM_001144034;NM_001144036	118402342	118402465	NC_000011.9
cg20801476	1.65e-19	6.24e-22	11.199	39.2284	0.233	cg20801476	EVX1	NM_001989	27281465	27281588	NC_000007.13
cg11754318	1.65e-19	6.25e-22	11.1988	39.2272	0.239	cg11754318	HOXD12	NM_021193	176964506	176964629	NC_000002.11
cg22155724	1.65e-19	6.27e-22	11.1985	39.2249	0.311	cg22155724	RGS14	NM_006480	176794405	176794528	NC_000005.9
cg26527487	1.65e-19	6.27e-22	11.1983	39.2236	0.23	cg26527487	LPPR5;LPPR5	NM_001010861;NM_001037317	99469819	99469942	NC_000001.10
cg08270205	1.66e-19	6.32e-22	11.1971	39.216	0.211	cg08270205	VWA1;VWA1	NM_199121;NM_022834	1377525	1377648	NC_000001.10
cg23288807	1.68e-19	6.41e-22	11.1949	39.2026	0.228	cg23288807			128559399	128559522	NC_000011.9
cg00989904	1.7e-19	6.48e-22	11.1933	39.1923	0.222	cg00989904	STAG1	NM_005862	136340367	136340490	NC_000003.11
cg25032595	1.71e-19	6.55e-22	11.1915	39.1813	0.292	cg25032595	CLDN10;CLDN10;CLDN10;CLDN10	NM_006984;NM_006984;NM_182848;NM_001160100	96204978	96205101	NC_000013.10
cg10473369	1.71e-19	6.55e-22	11.1915	39.1809	0.266	cg10473369	SOX15	NM_006942	7492352	7492475	NC_000017.10
cg01128642	1.73e-19	6.63e-22	11.1896	39.1691	0.287	cg01128642	OSR1	NM_145260	19558808	19558931	NC_000002.11
cg26256793	1.74e-19	6.67e-22	11.1886	39.1631	0.271	cg26256793	COL11A1;COL11A1;COL11A1;COL11A1	NM_001168249;NM_080629;NM_080630;NM_001854	103574469	103574592	NC_000001.10
cg17573301	1.75e-19	6.69e-22	11.1881	39.1601	0.279	cg17573301			72732265	72732388	NC_000005.9
cg08195247	1.76e-19	6.74e-22	11.1869	39.1523	0.25	cg08195247			176933286	176933409	NC_000002.11
cg00855483	1.77e-19	6.81e-22	11.1853	39.1424	0.255	cg00855483			99279699	99279822	NC_000006.11
cg14504259	1.79e-19	6.89e-22	11.1837	39.1319	0.24	cg14504259			970882	971005	NC_000009.11
cg16130802	1.81e-19	6.98e-22	11.1815	39.1186	0.251	cg16130802	BCL9L	NM_182557	118773983	118774106	NC_000011.9
cg23676577	1.82e-19	7.03e-22	11.1804	39.1118	0.191	cg23676577	NKX2-8	NM_014360	37049565	37049688	NC_000014.8
cg03444722	1.84e-19	7.1e-22	11.1789	39.1022	0.266	cg03444722			112375854	112375977	NC_000002.11
cg12615165	1.87e-19	7.23e-22	11.1759	39.0834	0.28	cg12615165	GATA6	NM_005257	19756877	19757000	NC_000018.9
cg01812400	1.92e-19	7.41e-22	11.1831	39.0617	0.243	cg01812400	XRCC3;XRCC3;XRCC3	NM_001100118;NM_001100119;NM_005432	104179095	104179218	NC_000014.8
cg08459783	1.93e-19	7.47e-22	11.1709	39.0516	0.194	cg08459783	MXD4	NM_006454	2259249	2259372	NC_000004.11
cg11018604	1.96e-19	7.64e-22	11.1674	39.0296	0.196	cg11018604			71507163	71507286	NC_000005.9
cg18058747	1.99e-19	7.75e-22	11.165	39.015	0.267	cg18058747	BHMT	NM_001713	78408253	78408376	NC_000005.9
cg20192747	2.03e-19	7.92e-22	11.1616	38.9935	0.238	cg20192747			44774846	44774969	NC_000018.9
cg19904058	2.03e-19	7.94e-22	11.1613	38.9915	0.301	cg19904058	LOC619207	NR_002934	135279010	135279133	NC_000010.10
cg12609322	2.05e-19	8.07e-22	11.1587	38.9753	0.196	cg12609322	SFRS4	NM_005626	29490924	29491047	NC_000001.10
cg23279355	2.08e-19	8.17e-22	11.1568	38.9632	0.289	cg23279355	CMYA5	NM_153610	78985592	78985715	NC_000005.9
cg06029792	2.08e-19	8.18e-22	11.1565	38.9617	0.243	cg06029792			70326224	70326347	NC_000015.9
cg07501988	2.08e-19	8.21e-22	11.156	38.9582	0.178	cg07501988	MAP4K1;MAP4K1	NM_001042600;NM_007181	39086733	39086856	NC_000019.9
cg04661001	2.14e-19	8.45e-22	11.1515	38.9298	0.27	cg04661001	SLC25A42	NM_178526	19217217	19217340	NC_000019.9
cg26485937	2.14e-19	8.47e-22	11.1512	38.928	0.199	cg26485937	PCDHGA4;PCDHGA9;PCDHGA1;PCDHGB1;PCDHGB6;PCDHGB3;PCDHGA11;PCDHGB7;PCDHGA6;PCDHGA8;PCDHGA11;PCDHGA10;PCDHGA5;PCDHGB4;PCDHGA3;PCDHGA11;PCDHGA2;PCDHGB2;PCDHGA7;PCDHGB5	NM_018917;NM_018921;NM_018912;NM_018922;NM_018926;NM_018924;NM_018914;NM_018927;NM_018919;NM_032088;NM_032091;NM_018913;NM_018918;NM_003736;NM_018916;NM_032092;NM_018915;NM_018923;NM_018920;NM_018925	140802432	140802555	NC_000005.9
cg13451356	2.17e-19	8.62e-22	11.1484	38.9106	0.223	cg13451356			40598648	40598771	NC_000001.10
cg16695576	2.18e-19	8.67e-22	11.1584	38.9072	0.265	cg16695576			1606028	1606151	NC_000006.11
cg09737314	2.18e-19	8.67e-22	11.1583	38.9066	0.315	cg09737314	ALOX12	NM_000697	6899359	6899482	NC_000017.10
cg05060949	2.2e-19	8.75e-22	11.146	38.8956	0.33	cg05060949	MNX1;MNX1	NM_001165255;NM_005515	156798581	156798704	NC_000007.13
cg24164564	2.2e-19	8.77e-22	11.1457	38.8936	0.289	cg24164564			76317040	76317163	NC_000008.10
cg00036011	2.21e-19	8.79e-22	11.1453	38.891	0.3	cg00036011	HIST1H3G;HIST1H2BI	NM_003534;NM_003525	26271718	26271841	NC_000006.11
cg17154724	2.24e-19	8.93e-22	11.1537	38.8775	0.315	cg17154724	DNM3;DNM3	NM_001136127;NM_015569	171810322	171810445	NC_000001.10
cg13078421	2.28e-19	9.11e-22	11.1397	38.8562	0.197	cg13078421	GNG7	NM_052847	2624622	2624745	NC_000019.9
cg07037112	2.28e-19	9.12e-22	11.1395	38.855	0.237	cg07037112	FGF8;FGF8;FGF8;FGF8	NM_033164;NM_033165;NM_033163;NM_006119	103534934	103535057	NC_000010.10
cg14840966	2.29e-19	9.2e-22	11.1381	38.8459	0.238	cg14840966	CDC42BPB	NM_006035	103416389	103416512	NC_000014.8
cg09765089	2.31e-19	9.27e-22	11.1369	38.8382	0.299	cg09765089			27291346	27291469	NC_000007.13
cg03332469	2.33e-19	9.39e-22	11.1349	38.8258	0.249	cg03332469			156796967	156797090	NC_000007.13
cg18795786	2.36e-19	9.52e-22	11.1327	38.8123	0.226	cg18795786	CNTN1;CNTN1	NM_175038;NM_001843	41087584	41087707	NC_000012.11
cg26667395	2.38e-19	9.61e-22	11.1313	38.8031	0.237	cg26667395	PPP1R3C	NM_005398	93392399	93392522	NC_000010.10
cg06636831	2.42e-19	9.81e-22	11.1281	38.7831	0.229	cg06636831	CLEC3B	NM_003278	45077369	45077492	NC_000003.11
cg06953130	2.45e-19	9.96e-22	11.1257	38.7681	0.227	cg06953130	C10orf47	NM_153256	11912410	11912533	NC_000010.10
cg06463958	2.46e-19	9.99e-22	11.1252	38.765	0.263	cg06463958	T	NM_003181	166582393	166582516	NC_000006.11
cg26437826	2.5e-19	1.02e-21	11.1223	38.747	0.282	cg26437826			76936361	76936484	NC_000005.9
cg20820259	2.62e-19	1.07e-21	11.114	38.695	0.23	cg20820259	MAML2	NM_032427	95733601	95733724	NC_000011.9
cg21411366	2.63e-19	1.08e-21	11.1134	38.6909	0.249	cg21411366	SOD3;SOD3	NM_003102;NM_003102	24797176	24797299	NC_000004.11
cg03495773	2.67e-19	1.09e-21	11.1108	38.6746	0.212	cg03495773	TACR2	NM_001057	71166178	71166301	NC_000010.10
cg15767955	2.72e-19	1.12e-21	11.1073	38.6525	0.253	cg15767955			176965729	176965852	NC_000002.11
cg20524271	2.73e-19	1.12e-21	11.1177	38.6524	0.271	cg20524271			20153750	20153873	NC_000011.9
cg03053374	2.73e-19	1.12e-21	11.1067	38.6488	0.236	cg03053374	RARA	NM_000964	38465422	38465545	NC_000017.10
cg13982529	2.73e-19	1.12e-21	11.1066	38.6486	0.345	cg13982529	LOC645323;LOC645323	NR_015436;NR_024383	87974398	87974521	NC_000005.9
cg18813159	2.75e-19	1.13e-21	11.1052	38.6398	0.244	cg18813159			353762	353885	NC_000011.9
cg11731890	2.79e-19	1.15e-21	11.1026	38.6233	0.274	cg11731890	HIST1H3G;HIST1H2BI	NM_003534;NM_003525	26271827	26271950	NC_000006.11
cg05075176	2.86e-19	1.19e-21	11.109	38.5982	0.183	cg05075176	NR3C2;NR3C2	NM_000901;NM_001166104	149362761	149362884	NC_000004.11
cg00792513	2.86e-19	1.18e-21	11.0986	38.5979	0.13	cg00792513			100066698	100066821	NC_000006.11
cg27454064	2.88e-19	1.19e-21	11.0971	38.5888	0.265	cg27454064			64215611	64215734	NC_000012.11
cg02168303	2.89e-19	1.2e-21	11.0962	38.583	0.241	cg02168303			27265309	27265432	NC_000007.13
cg08879910	2.92e-19	1.21e-21	11.1056	38.5769	0.325	cg08879910	HLA-J;NCRNA00171	NR_024240;NR_026751	29974319	29974442	NC_000006.11
cg18746336	2.95e-19	1.23e-21	11.0929	38.5625	0.272	cg18746336			128216122	128216245	NC_000003.11
cg26169156	2.95e-19	1.23e-21	11.0922	38.5582	0.186	cg26169156	PVT1	NR_003367	128839879	128840002	NC_000008.10
cg07799299	2.97e-19	1.24e-21	11.091	38.5504	0.204	cg07799299	ASAP1	NM_018482	131344855	131344978	NC_000008.10
cg04546950	2.99e-19	1.25e-21	11.0897	38.5422	0.336	cg04546950			26332204	26332327	NC_000006.11
cg10982443	3e-19	1.26e-21	11.089	38.5377	0.276	cg10982443	KLHL33	NM_001109997	20903611	20903734	NC_000014.8
cg03357952	3.06e-19	1.29e-21	11.0855	38.5162	0.289	cg03357952			1027974	1028097	NC_000004.11
cg01640443	3.1e-19	1.31e-21	11.0827	38.4985	0.249	cg01640443	DYNC1H1	NM_001376	102510281	102510404	NC_000014.8
cg07809831	3.27e-19	1.39e-21	11.0737	38.4421	0.265	cg07809831			48428016	48428139	NC_000016.9
cg15932013	3.34e-19	1.42e-21	11.07	38.4187	0.281	cg15932013	FLJ22536	NR_015410	21666659	21666782	NC_000006.11
cg21857959	3.38e-19	1.43e-21	11.0683	38.4081	0.283	cg21857959	MCF2L2	NM_015078	182896995	182897118	NC_000003.11
cg03759454	3.43e-19	1.46e-21	11.0655	38.3903	0.271	cg03759454	NRN1	NM_016588	5999888	6000011	NC_000006.11
cg19706516	3.45e-19	1.47e-21	11.0643	38.3831	0.283	cg19706516			151103869	151103992	NC_000001.10
cg19321979	3.47e-19	1.48e-21	11.0631	38.3756	0.187	cg19321979	BCAN;BCAN	NM_198427;NM_021948	156610966	156611089	NC_000001.10
cg03317811	3.49e-19	1.49e-21	11.0622	38.3697	0.272	cg03317811			42329494	42329617	NC_000002.11
cg23944005	3.5e-19	1.5e-21	11.0616	38.3663	0.163	cg23944005	HIST1H3G	NM_003534	26271395	26271518	NC_000006.11
cg02647835	3.5e-19	1.5e-21	11.0615	38.3656	0.239	cg02647835	ASPSCR1	NM_024083	79952861	79952984	NC_000017.10
cg25452067	3.56e-19	1.52e-21	11.0696	38.3516	0.27	cg25452067			101281603	101281726	NC_000010.10
cg07694390	3.55e-19	1.52e-21	11.0591	38.3506	0.22	cg07694390			176937971	176938094	NC_000002.11
cg18530551	3.57e-19	1.53e-21	11.0583	38.3454	0.266	cg18530551			172670879	172671002	NC_000005.9
cg11639651	3.57e-19	1.53e-21	11.0581	38.3443	0.199	cg11639651	HKDC1	NM_025130	70979811	70979934	NC_000010.10
cg05049448	3.63e-19	1.56e-21	11.055	38.3246	0.202	cg05049448	SNX8	NM_013321	2321355	2321478	NC_000007.13
cg03947814	3.64e-19	1.56e-21	11.0548	38.3234	0.288	cg03947814	KCNQ1DN	NR_024627	2890419	2890542	NC_000011.9
cg08005460	3.68e-19	1.58e-21	11.0527	38.3103	0.223	cg08005460	RARA;RARA;RARA	NM_001145302;NM_000964;NM_001145301	38473382	38473505	NC_000017.10
cg13846270	3.68e-19	1.59e-21	11.0525	38.3092	0.271	cg13846270	DLEU7	NM_198989	51417929	51418052	NC_000013.10
cg00490606	3.73e-19	1.61e-21	11.05	38.2934	0.207	cg00490606	ZNF706;ZNF706;ZNF706;ZNF706;ZNF706;ZNF706	NM_001042510;NM_001042511;NM_001042511;NM_016096;NM_001042510;NM_016096	102217748	102217871	NC_000008.10
cg06134471	3.77e-19	1.63e-21	11.0593	38.2871	0.267	cg06134471	TRIM9;TRIM9	NM_015163;NM_052978	51560134	51560257	NC_000014.8
cg24366168	3.77e-19	1.63e-21	11.0484	38.2831	0.268	cg24366168	GNA11	NM_002067	3097712	3097835	NC_000019.9
cg15896157	3.77e-19	1.63e-21	11.0483	38.2824	0.23	cg15896157			5995085	5995208	NC_000006.11
cg19178479	3.81e-19	1.65e-21	11.0464	38.2705	0.236	cg19178479			112124118	112124241	NC_000002.11
cg07222309	3.82e-19	1.65e-21	11.046	38.2683	0.179	cg07222309			118924759	118924882	NC_000010.10
cg05081498	3.83e-19	1.66e-21	11.0455	38.2651	0.258	cg05081498			190936289	190936412	NC_000004.11
cg21238818	3.83e-19	1.66e-21	11.0453	38.2641	0.239	cg21238818	GAL3ST3;GAL3ST3	NM_033036;NM_033036	65816642	65816765	NC_000011.9
cg26678605	3.84e-19	1.66e-21	11.045	38.2621	0.298	cg26678605			118925011	118925134	NC_000010.10
cg25149122	3.86e-19	1.67e-21	11.044	38.2556	0.184	cg25149122			74201231	74201354	NC_000018.9
cg19416570	3.94e-19	1.71e-21	11.0405	38.2337	0.277	cg19416570	ZNF274;ZNF274;ZNF274	NM_133502;NM_016325;NM_016324	58715677	58715800	NC_000019.9
cg03577970	3.98e-19	1.74e-21	11.0383	38.2202	0.237	cg03577970			3375057	3375180	NC_000010.10
cg06122871	4.17e-19	1.83e-21	11.0303	38.1696	0.194	cg06122871			85476210	85476333	NC_000006.11
cg12523932	4.2e-19	1.84e-21	11.0288	38.1604	0.276	cg12523932	KLB	NM_175737	39448653	39448776	NC_000004.11
cg03672274	4.22e-19	1.85e-21	11.028	38.1554	0.242	cg03672274	MSX1	NM_002448	4860468	4860591	NC_000004.11
cg19981568	4.25e-19	1.87e-21	11.0267	38.1474	0.258	cg19981568	SIX6	NM_007374	60977300	60977423	NC_000014.8
cg15126975	4.25e-19	1.87e-21	11.0265	38.146	0.272	cg15126975			175208605	175208728	NC_000002.11
cg21144941	4.3e-19	1.89e-21	11.0245	38.1337	0.254	cg21144941	CECR1;CECR1	NM_177405;NM_017424	17680575	17680698	NC_000022.10
cg10262662	4.33e-19	1.91e-21	11.0231	38.1246	0.16	cg10262662	VAC14	NM_018052	70721696	70721819	NC_000016.9
cg18468354	4.34e-19	1.92e-21	11.0228	38.1225	0.298	cg18468354			36993517	36993640	NC_000014.8
cg03714522	4.35e-19	1.92e-21	11.0223	38.1197	0.248	cg03714522	AGAP3	NM_031946	150822902	150823025	NC_000007.13
cg07639287	4.39e-19	1.94e-21	11.0207	38.11	0.256	cg07639287			17850911	17851034	NC_000022.10
cg09705456	4.39e-19	1.94e-21	11.0205	38.1083	0.194	cg09705456	MACROD1	NM_014067	63839479	63839602	NC_000011.9
cg19649900	4.5e-19	1.99e-21	11.0165	38.0832	0.278	cg19649900	SBNO2	NM_014963	1155030	1155153	NC_000019.9
cg06573459	4.51e-19	2e-21	11.016	38.0799	0.298	cg06573459	SGEF	NM_015595	153840654	153840777	NC_000003.11
cg24935332	4.52e-19	2e-21	11.0158	38.079	0.185	cg24935332			31846819	31846942	NC_000011.9
cg23817893	4.54e-19	2.02e-21	11.0147	38.0722	0.257	cg23817893	CCDC81;CCDC81;CCDC81;CCDC81	NM_001156474;NM_001156474;NM_021827;NM_021827	86085932	86086055	NC_000011.9
cg00400448	4.58e-19	2.03e-21	11.0134	38.064	0.283	cg00400448			60285691	60285814	NC_000015.9
cg15057061	4.6e-19	2.05e-21	11.0122	38.0561	0.303	cg15057061	SOX2OT	NR_004053	181437299	181437422	NC_000003.11
cg10086104	4.62e-19	2.06e-21	11.0114	38.0512	0.257	cg10086104	FLJ22536	NR_015410	21666569	21666692	NC_000006.11
cg05862039	4.68e-19	2.09e-21	11.0094	38.0387	0.245	cg05862039	RAPGEF4;RAPGEF4	NM_007023;NM_001100397	173792879	173793002	NC_000002.11
cg20034792	4.7e-19	2.1e-21	11.0083	38.0318	0.352	cg20034792			29521781	29521904	NC_000006.11
cg14326989	4.72e-19	2.11e-21	11.0078	38.0291	0.241	cg14326989	C17orf93;PRAC	NR_024103;NM_032391	46799479	46799602	NC_000017.10
cg25741215	4.73e-19	2.11e-21	11.0074	38.0264	0.24	cg25741215			63287082	63287205	NC_000002.11
cg09451457	4.75e-19	2.12e-21	11.0066	38.0215	0.309	cg09451457			87440246	87440369	NC_000005.9
cg14037769	4.75e-19	2.13e-21	11.0063	38.0196	0.233	cg14037769			9895799	9895922	NC_000001.10
cg20752683	4.8e-19	2.15e-21	11.0047	38.0091	0.226	cg20752683			29218208	29218331	NC_000003.11
cg02092616	4.82e-19	2.16e-21	11.0039	38.0046	0.208	cg02092616	INF2;INF2;INF2	NM_001031714;NM_032714;NM_022489	105154749	105154872	NC_000014.8
cg15160263	4.93e-19	2.22e-21	10.9998	37.9789	0.276	cg15160263			76923943	76924066	NC_000005.9
cg16531209	4.99e-19	2.24e-21	10.9979	37.9666	0.219	cg16531209			99951696	99951819	NC_000008.10
cg03512172	5.03e-19	2.27e-21	10.9959	37.9545	0.212	cg03512172			1551883	1552006	NC_000005.9
cg05152903	5.05e-19	2.28e-21	10.9954	37.951	0.232	cg05152903	CSDA;CSDA	NM_003651;NM_001145426	10872218	10872341	NC_000012.11
cg27112666	5.07e-19	2.29e-21	10.9946	37.9463	0.238	cg27112666			100050791	100050914	NC_000006.11
cg01765545	5.08e-19	2.3e-21	10.9941	37.9428	0.256	cg01765545	SSBP2	NM_012446	81045418	81045541	NC_000005.9
cg19926444	5.08e-19	2.3e-21	10.9939	37.9416	0.278	cg19926444	ZNF709	NM_001145647	12624742	12624865	NC_000019.9
cg06440348	5.12e-19	2.32e-21	10.9925	37.9327	0.196	cg06440348	PRDM8	NM_020226	81111527	81111650	NC_000004.11
cg06953865	5.18e-19	2.36e-21	10.9901	37.918	0.211	cg06953865	ISYNA1;ISYNA1;ISYNA1	NM_016368;NM_001170938;NM_001170939	18549723	18549846	NC_000019.9
cg08669954	5.2e-19	2.36e-21	10.9897	37.9152	0.257	cg08669954	IFT140	NM_014714	1582105	1582228	NC_000016.9
cg13710969	5.2e-19	2.37e-21	10.9895	37.9142	0.246	cg13710969	BAHCC1	NM_001080519	79393463	79393586	NC_000017.10
cg05991820	5.22e-19	2.38e-21	10.9889	37.9103	0.206	cg05991820	ECHDC3	NM_024693	11785161	11785284	NC_000010.10
cg12658982	5.26e-19	2.4e-21	10.9874	37.901	0.283	cg12658982	PRR15;PRR15	NM_175887;NM_175887	29603541	29603664	NC_000007.13
cg08983011	5.3e-19	2.42e-21	10.9963	37.8935	0.197	cg08983011	BCL9L	NM_182557	118774009	118774132	NC_000011.9
cg05401764	5.43e-19	2.48e-21	10.9818	37.8661	0.225	cg05401764	SHOX2;SHOX2;SHOX2	NM_003030;NM_001163678;NM_006884	157815808	157815931	NC_000003.11
cg22438763	5.44e-19	2.49e-21	10.9815	37.864	0.304	cg22438763	FOXD2;MGC12982	NM_004474;NR_026878	47900256	47900379	NC_000001.10
cg22288613	5.44e-19	2.49e-21	10.9814	37.8632	0.23	cg22288613			190962249	190962372	NC_000004.11
cg02202246	5.52e-19	2.53e-21	10.9787	37.8467	0.219	cg02202246	PWWP2B;PWWP2B	NM_138499;NM_001098637	134225218	134225341	NC_000010.10
cg25645064	5.58e-19	2.56e-21	10.977	37.8356	0.211	cg25645064			147096130	147096253	NC_000003.11
cg07057579	5.61e-19	2.58e-21	10.9758	37.8283	0.183	cg07057579			95870112	95870235	NC_000015.9
cg00145253	5.63e-19	2.59e-21	10.9751	37.8242	0.213	cg00145253	LHX8	NM_001001933	75602857	75602980	NC_000001.10
cg02253760	5.68e-19	2.62e-21	10.9736	37.8144	0.315	cg02253760			147077616	147077739	NC_000003.11
cg08594043	5.71e-19	2.64e-21	10.9725	37.8077	0.246	cg08594043	CORO2B	NM_006091	68877272	68877395	NC_000015.9
cg26352161	5.71e-19	2.64e-21	10.9725	37.8076	0.221	cg26352161	PTK7;PTK7;PTK7;PTK7	NM_002821;NM_152881;NM_152882;NM_152880	43071742	43071865	NC_000006.11
cg16987754	5.77e-19	2.67e-21	10.9707	37.7967	0.317	cg16987754			155242911	155243034	NC_000007.13
cg08005093	5.82e-19	2.69e-21	10.9691	37.7865	0.224	cg08005093	AXIN2	NM_004655	63532898	63533021	NC_000017.10
cg05027336	5.87e-19	2.71e-21	10.9679	37.779	0.272	cg05027336	MIR196B	NR_029911	27209350	27209473	NC_000007.13
cg13283635	5.88e-19	2.72e-21	10.9673	37.7751	0.281	cg13283635	COL9A3	NM_001853	61450653	61450776	NC_000020.10
cg04159903	5.93e-19	2.75e-21	10.9658	37.7656	0.256	cg04159903			42949799	42949922	NC_000005.9
cg11095319	5.95e-19	2.76e-21	10.9651	37.7616	0.275	cg11095319	E2F8	NM_024680	19263864	19263987	NC_000011.9
cg07478210	6.18e-19	2.89e-21	10.9583	37.7184	0.19	cg07478210	PQLC3	NM_152391	11294585	11294708	NC_000002.11
cg11027221	6.21e-19	2.9e-21	10.9576	37.7143	0.204	cg11027221	UNC93B1	NM_030930	67770665	67770788	NC_000011.9
cg21158087	6.27e-19	2.93e-21	10.9559	37.7035	0.296	cg21158087			58216415	58216538	NC_000017.10
cg03509898	6.27e-19	2.93e-21	10.9556	37.702	0.231	cg03509898	ZFYVE21	NM_024071	104190750	104190873	NC_000014.8
cg20995928	6.31e-19	2.95e-21	10.9545	37.6952	0.228	cg20995928			120229863	120229986	NC_000001.10
cg14504586	6.36e-19	2.98e-21	10.9532	37.6869	0.171	cg14504586	MED27	NM_004269	134744872	134744995	NC_000009.11
cg27033805	6.4e-19	3e-21	10.9522	37.6808	0.221	cg27033805	BOP1	NM_015201	145499436	145499559	NC_000008.10
cg22980079	6.44e-19	3.02e-21	10.951	37.673	0.142	cg22980079	FAM193A	NM_003704	2627118	2627241	NC_000004.11
cg13919466	6.5e-19	3.05e-21	10.9495	37.6633	0.229	cg13919466	COL16A1	NM_001856	32135498	32135621	NC_000001.10
cg27566403	6.51e-19	3.06e-21	10.9491	37.6612	0.259	cg27566403	CYTH1;CYTH1	NM_017456;NM_004762	76719612	76719735	NC_000017.10
cg27239280	6.52e-19	3.06e-21	10.9489	37.66	0.26	cg27239280	CTF1;CTF1	NM_001142544;NM_001330	30907679	30907802	NC_000016.9
cg23094620	6.55e-19	3.08e-21	10.948	37.6545	0.239	cg23094620	RTN4RL1	NM_178568	1915536	1915659	NC_000017.10
cg12978308	6.6e-19	3.11e-21	10.9464	37.6445	0.234	cg12978308	NEIL1;NEIL1	NM_024608;NM_024608	75639433	75639556	NC_000015.9
cg17800654	6.6e-19	3.11e-21	10.9464	37.6444	0.299	cg17800654	DMRTA2	NM_032110	50888590	50888713	NC_000001.10
cg11949335	6.6e-19	3.11e-21	10.9463	37.6437	0.211	cg11949335	TTC22	NM_001114108	55247408	55247531	NC_000001.10
cg04539515	6.64e-19	3.14e-21	10.9452	37.6365	0.208	cg04539515			221068794	221068917	NC_000001.10
cg15444048	6.64e-19	3.14e-21	10.9451	37.6362	0.161	cg15444048	NHSL1	NM_020464	138894469	138894592	NC_000006.11
cg01914621	6.66e-19	3.15e-21	10.9444	37.6319	0.258	cg01914621			155260474	155260597	NC_000007.13
cg01401037	6.72e-19	3.18e-21	10.9428	37.6214	0.209	cg01401037			185839955	185840078	NC_000003.11
cg26405475	6.76e-19	3.2e-21	10.9418	37.6152	0.224	cg26405475			156324038	156324161	NC_000003.11
cg14395885	6.84e-19	3.25e-21	10.9396	37.6016	0.271	cg14395885	DPM2	NM_003863	130700923	130701046	NC_000009.11
cg00420526	6.91e-19	3.28e-21	10.938	37.5918	0.164	cg00420526	SLC12A4;SLC12A4;SLC12A4;SLC12A4	NM_001145961;NM_001145962;NM_005072;NM_001145964	67999966	68000089	NC_000016.9
cg18609078	6.92e-19	3.29e-21	10.9377	37.5899	0.193	cg18609078			13538807	13538930	NC_000004.11
cg01708273	6.98e-19	3.32e-21	10.9571	37.5853	0.262	cg01708273	HOXD11	NM_021192	176974060	176974183	NC_000002.11
cg15823859	7.05e-19	3.36e-21	10.9345	37.5697	0.261	cg15823859	LOC645323;LOC645323;LOC645323	NR_024383;NR_015436;NR_024384	87963406	87963529	NC_000005.9
cg17298275	7.07e-19	3.36e-21	10.9341	37.5675	0.258	cg17298275	ABR;ABR;ABR	NM_021962;NM_001092;NM_001159746	934652	934775	NC_000017.10
cg25494480	7.08e-19	3.37e-21	10.9336	37.5641	0.327	cg25494480	RUNX2;RUNX2	NM_001015051;NM_001024630	45387917	45388040	NC_000006.11
cg17162576	7.12e-19	3.39e-21	10.9327	37.5586	0.253	cg17162576	SGIP1	NM_032291	66999059	66999182	NC_000001.10
cg14035860	7.32e-19	3.5e-21	10.9278	37.5279	0.296	cg14035860			55707715	55707838	NC_000014.8
cg18336674	7.36e-19	3.52e-21	10.9268	37.5217	0.258	cg18336674	TLX3	NM_021025	170735264	170735387	NC_000005.9
cg17073273	7.38e-19	3.54e-21	10.9261	37.5168	0.266	cg17073273			99279795	99279918	NC_000006.11
cg00002033	7.42e-19	3.56e-21	10.9251	37.511	0.285	cg00002033	LRFN1	NM_020862	39798481	39798604	NC_000019.9
cg13595161	7.68e-19	3.7e-21	10.9192	37.474	0.228	cg13595161	CTBP2;CTBP2;CTBP2	NM_001329;NM_022802;NM_001083914	126713388	126713511	NC_000010.10
cg01331772	7.7e-19	3.71e-21	10.9188	37.4713	0.245	cg01331772			131094827	131094950	NC_000002.11
cg01081168	7.75e-19	3.74e-21	10.9172	37.4615	0.22	cg01081168			212278486	212278609	NC_000001.10
cg06672226	7.76e-19	3.75e-21	10.917	37.46	0.213	cg06672226			85611689	85611812	NC_000016.9
cg00172849	7.77e-19	3.76e-21	10.9167	37.4583	0.228	cg00172849	COL11A1;COL11A1;COL11A1;COL11A1	NM_001168249;NM_080629;NM_080630;NM_001854	103574532	103574655	NC_000001.10
cg03762994	7.84e-19	3.79e-21	10.9154	37.4499	0.232	cg03762994	ALOX12	NM_000697	6899332	6899455	NC_000017.10
cg01803759	7.84e-19	3.79e-21	10.9152	37.4491	0.229	cg01803759			27831295	27831418	NC_000001.10
cg18894648	7.87e-19	3.81e-21	10.9144	37.4442	0.307	cg18894648	LOC645323;LOC645323	NR_015436;NR_024383	87974446	87974569	NC_000005.9
cg05482942	8.05e-19	3.91e-21	10.9105	37.4194	0.312	cg05482942			102899285	102899408	NC_000010.10
cg14293323	8.23e-19	4e-21	10.9067	37.3955	0.198	cg14293323			353567	353690	NC_000011.9
cg12311490	8.27e-19	4.03e-21	10.9058	37.39	0.273	cg12311490			26331721	26331844	NC_000006.11
cg06315439	8.28e-19	4.04e-21	10.9054	37.3878	0.215	cg06315439			47448633	47448756	NC_000017.10
cg26142965	8.82e-19	4.32e-21	10.8948	37.3215	0.272	cg26142965			29521803	29521926	NC_000006.11
cg06769918	8.85e-19	4.33e-21	10.8942	37.3177	0.219	cg06769918	PHACTR1	NM_030948	13015005	13015128	NC_000006.11
cg05256269	8.89e-19	4.35e-21	10.9037	37.3155	0.2	cg05256269	HOXD13	NM_000523	176956841	176956964	NC_000002.11
cg07405182	8.94e-19	4.38e-21	10.8924	37.3059	0.293	cg07405182			40598455	40598578	NC_000001.10
cg02582963	8.94e-19	4.39e-21	10.8923	37.3058	0.241	cg02582963	SGEF	NM_015595	153840718	153840841	NC_000003.11
cg02169713	9.06e-19	4.45e-21	10.8901	37.2919	0.238	cg02169713			31651094	31651217	NC_000006.11
cg10554624	9.07e-19	4.46e-21	10.8898	37.2899	0.167	cg10554624	ECHDC2	NM_018281	53386618	53386741	NC_000001.10
cg09537620	9.13e-19	4.49e-21	10.8887	37.283	0.288	cg09537620	PAX6;PAX6;PAX6	NM_001604;NM_001127612;NM_000280	31826574	31826697	NC_000011.9
cg11438310	9.27e-19	4.57e-21	10.8858	37.265	0.259	cg11438310	CMYA5	NM_153610	78985434	78985557	NC_000005.9
cg12818596	9.41e-19	4.64e-21	10.8935	37.2515	0.251	cg12818596			61119419	61119542	NC_000014.8
cg07066550	9.41e-19	4.64e-21	10.8834	37.2499	0.229	cg07066550			155246688	155246811	NC_000007.13
cg09476130	9.48e-19	4.68e-21	10.8819	37.2408	0.311	cg09476130	CCDC19	NM_012337	159870086	159870209	NC_000001.10
cg26434983	9.55e-19	4.72e-21	10.8807	37.2332	0.268	cg26434983			89952904	89953027	NC_000015.9
cg16277229	9.58e-19	4.74e-21	10.8802	37.2297	0.231	cg16277229	PAQR8	NM_133367	52268609	52268732	NC_000006.11
cg25734913	9.71e-19	4.81e-21	10.8778	37.2151	0.208	cg25734913			172672390	172672513	NC_000005.9
cg14386951	9.78e-19	4.85e-21	10.8765	37.2069	0.307	cg14386951	NRN1	NM_016588	5999186	5999309	NC_000006.11
cg12541454	9.78e-19	4.85e-21	10.8764	37.2061	0.198	cg12541454			174437915	174438038	NC_000004.11
cg13641185	9.88e-19	4.9e-21	10.8748	37.1959	0.274	cg13641185			29521143	29521266	NC_000006.11
cg21209113	9.93e-19	4.93e-21	10.8739	37.1904	0.172	cg21209113	HIST1H3G;HIST1H2BI	NM_003534;NM_003525	26272576	26272699	NC_000006.11
cg05513806	9.97e-19	4.95e-21	10.8732	37.186	0.287	cg05513806	SOX2OT	NR_004053	181438216	181438339	NC_000003.11
cg10553204	1e-18	5e-21	10.8718	37.1772	0.224	cg10553204	GDF7	NM_182828	20871195	20871318	NC_000002.11
cg23262218	1.01e-18	5.05e-21	10.8702	37.1674	0.23	cg23262218			101290270	101290393	NC_000010.10
cg27298254	1.01e-18	5.05e-21	10.87	37.1664	0.181	cg27298254	CORO2B	NM_006091	68875401	68875524	NC_000015.9
cg00428638	1.02e-18	5.07e-21	10.8695	37.1629	0.202	cg00428638	INSR;INSR	NM_000208;NM_001079817	7224713	7224836	NC_000019.9
cg10299976	1.02e-18	5.07e-21	10.8693	37.1618	0.22	cg10299976			94455543	94455666	NC_000010.10
cg04920032	1.02e-18	5.08e-21	10.8693	37.1616	0.252	cg04920032	FAIM2	NM_012306	50262986	50263109	NC_000012.11
cg02057681	1.02e-18	5.08e-21	10.8692	37.1609	0.196	cg02057681	CHL1	NM_006614	285234	285357	NC_000003.11
cg17194270	1.02e-18	5.11e-21	10.8683	37.1553	0.239	cg17194270	SYNGR1;SYNGR1;SYNGR1	NM_004711;NM_145738;NM_145731	39759992	39760115	NC_000022.10
cg10819238	1.03e-18	5.13e-21	10.8675	37.1502	0.24	cg10819238	SBNO2	NM_014963	1155184	1155307	NC_000019.9
cg08151705	1.04e-18	5.24e-21	10.8642	37.1298	0.234	cg08151705	SLFN13	NM_144682	33775917	33776040	NC_000017.10
cg05947443	1.05e-18	5.29e-21	10.8628	37.121	0.258	cg05947443	PLA2G7;PLA2G7	NM_005084;NM_001168357	46703440	46703563	NC_000006.11
cg16653620	1.06e-18	5.31e-21	10.8623	37.1177	0.204	cg16653620			162284135	162284258	NC_000002.11
cg07441518	1.07e-18	5.35e-21	10.8609	37.1089	0.273	cg07441518			31846849	31846972	NC_000011.9
cg16085649	1.07e-18	5.36e-21	10.8608	37.1085	0.219	cg16085649	AKAP13;AKAP13	NM_007200;NM_006738	86186011	86186134	NC_000015.9
cg10949706	1.07e-18	5.4e-21	10.8596	37.1007	0.268	cg10949706			87984861	87984984	NC_000005.9
cg11460727	1.08e-18	5.44e-21	10.8584	37.0934	0.229	cg11460727	EGR3	NM_004430	22548952	22549075	NC_000008.10
cg06634716	1.09e-18	5.51e-21	10.8563	37.0803	0.258	cg06634716	ESRRG	NM_001134285	217311151	217311274	NC_000001.10
cg08382226	1.1e-18	5.57e-21	10.8547	37.0702	0.288	cg08382226			108440339	108440462	NC_000006.11
cg01132150	1.11e-18	5.62e-21	10.8533	37.0619	0.212	cg01132150	C5orf56	NM_001013717	131782489	131782612	NC_000005.9
cg24211976	1.11e-18	5.62e-21	10.8532	37.0611	0.292	cg24211976			60285744	60285867	NC_000015.9
cg12712481	1.11e-18	5.62e-21	10.8531	37.0603	0.22	cg12712481			75934414	75934537	NC_000007.13
cg03573445	1.13e-18	5.71e-21	10.8506	37.0447	0.233	cg03573445	INF2;INF2;INF2	NM_001031714;NM_032714;NM_022489	105154858	105154981	NC_000014.8
cg05142617	1.13e-18	5.73e-21	10.8503	37.0428	0.267	cg05142617	MAL;MAL;MAL;MAL	NM_022438;NM_022439;NM_022440;NM_002371	95690821	95690944	NC_000002.11
cg16458866	1.14e-18	5.82e-21	10.8478	37.0269	0.259	cg16458866			40598779	40598902	NC_000001.10
cg07173635	1.15e-18	5.84e-21	10.8471	37.0231	0.254	cg07173635			971480	971603	NC_000009.11
cg13899188	1.17e-18	5.98e-21	10.8535	37.0016	0.355	cg13899188	TRIM2;TRIM2	NM_015271;NM_001130067	154144286	154144409	NC_000004.11
cg14073497	1.17e-18	5.99e-21	10.8534	37.0015	0.248	cg14073497			68611479	68611602	NC_000011.9
cg15568617	1.17e-18	6e-21	10.8429	36.9964	0.231	cg15568617			30430591	30430714	NC_000007.13
cg14015656	1.18e-18	6.03e-21	10.8421	36.9915	0.26	cg14015656	KIAA1529	NM_020893	100070142	100070265	NC_000009.11
cg15209808	1.18e-18	6.05e-21	10.8415	36.9882	0.241	cg15209808	HORMAD2	NM_152510	30476254	30476377	NC_000022.10
cg17991206	1.19e-18	6.1e-21	10.8402	36.9798	0.189	cg17991206	RNASET2	NM_003730	167366683	167366806	NC_000006.11
cg17316649	1.23e-18	6.32e-21	10.8347	36.9451	0.275	cg17316649	HLA-DRB1	NM_002124	32552016	32552139	NC_000006.11
cg05290058	1.24e-18	6.4e-21	10.8328	36.9336	0.342	cg05290058	KCNQ1DN	NR_024627	2890551	2890674	NC_000011.9
cg05854694	1.25e-18	6.44e-21	10.8316	36.9262	0.238	cg05854694			61123243	61123366	NC_000014.8
cg02319318	1.27e-18	6.55e-21	10.8392	36.9128	0.24	cg02319318	ZNF704	NM_001033723	81639711	81639834	NC_000008.10
cg21830459	1.3e-18	6.73e-21	10.8249	36.8838	0.245	cg21830459	CECR1;CECR1	NM_177405;NM_017424	17680563	17680686	NC_000022.10
cg04111071	1.3e-18	6.73e-21	10.8248	36.8832	0.289	cg04111071	TMEM196	NM_152774	19813299	19813422	NC_000007.13
cg10996148	1.3e-18	6.77e-21	10.8239	36.8778	0.218	cg10996148	ABR;ABR;ABR	NM_021962;NM_001092;NM_001159746	925701	925824	NC_000017.10
cg27552711	1.31e-18	6.81e-21	10.823	36.8723	0.231	cg27552711	FAM46B	NM_052943	27332282	27332405	NC_000001.10
cg07077013	1.32e-18	6.88e-21	10.8214	36.8619	0.237	cg07077013			177025198	177025321	NC_000002.11
cg03670393	1.33e-18	6.95e-21	10.8297	36.8535	0.188	cg03670393			81128690	81128813	NC_000004.11
cg08455778	1.34e-18	7e-21	10.8186	36.8447	0.216	cg08455778	LOC645323	NR_015436	87975798	87975921	NC_000005.9
cg27447219	1.35e-18	7.08e-21	10.8167	36.8328	0.256	cg27447219	STK24;STK24	NM_001032296;NM_003576	99174373	99174496	NC_000013.10
cg04290346	1.4e-18	7.36e-21	10.8107	36.795	0.276	cg04290346	DBX1	NM_001029865	20177852	20177975	NC_000011.9
cg15556591	1.41e-18	7.4e-21	10.8097	36.7891	0.3	cg15556591			1027967	1028090	NC_000004.11
cg06760507	1.41e-18	7.44e-21	10.8089	36.7839	0.24	cg06760507	NDUFS2;ADAMTS4	NM_004550;NM_005099	161168145	161168268	NC_000001.10
cg09544282	1.43e-18	7.52e-21	10.8072	36.7737	0.208	cg09544282	TMEM87B	NM_032824	112840043	112840166	NC_000002.11
cg06679720	1.43e-18	7.56e-21	10.8063	36.7681	0.233	cg06679720	DLEU7	NM_198989	51417686	51417809	NC_000013.10
cg04508804	1.44e-18	7.62e-21	10.8052	36.761	0.244	cg04508804			45077765	45077888	NC_000003.11
cg03598731	1.45e-18	7.64e-21	10.8048	36.7583	0.265	cg03598731			130996123	130996246	NC_000008.10
cg18016181	1.45e-18	7.67e-21	10.8142	36.7569	0.247	cg18016181	FOXD4	NM_207305	117608	117731	NC_000009.11
cg14856679	1.47e-18	7.76e-21	10.8022	36.7424	0.185	cg14856679	C22orf46;NHP2L1	NM_001142964;NM_001003796	42086191	42086314	NC_000022.10
cg16752876	1.49e-18	7.94e-21	10.7987	36.72	0.228	cg16752876	OSR1	NM_145260	19553237	19553360	NC_000002.11
cg05250768	1.49e-18	7.95e-21	10.7986	36.7195	0.239	cg05250768	MIR196B	NR_029911	27209270	27209393	NC_000007.13
cg17202313	1.52e-18	8.08e-21	10.796	36.7035	0.291	cg17202313	SOX2OT	NR_004053	181444989	181445112	NC_000003.11
cg03771840	1.52e-18	8.08e-21	10.796	36.7035	0.234	cg03771840	TRIM15	NM_033229	30140145	30140268	NC_000006.11
cg17266581	1.53e-18	8.18e-21	10.794	36.6908	0.297	cg17266581	MBP;MBP	NM_001025100;NM_001025101	74799572	74799695	NC_000018.9
cg09866712	1.53e-18	8.18e-21	10.794	36.6908	0.122	cg09866712	TSSK4	NM_174944	24673830	24673953	NC_000014.8
cg19547319	1.58e-18	8.44e-21	10.789	36.6596	0.207	cg19547319	LBX1;FLJ41350	NM_006562;NR_029380	102987993	102988116	NC_000010.10
cg23257934	1.58e-18	8.49e-21	10.7882	36.6547	0.199	cg23257934			234858982	234859105	NC_000001.10
cg03110368	1.58e-18	8.49e-21	10.7881	36.6539	0.222	cg03110368	ARHGAP20	NM_020809	110584063	110584186	NC_000011.9
cg04957377	1.59e-18	8.52e-21	10.7876	36.6508	0.262	cg04957377			21507259	21507382	NC_000014.8
cg25449950	1.59e-18	8.53e-21	10.7874	36.6497	0.288	cg25449950	SOD3;SOD3	NM_003102;NM_003102	24797174	24797297	NC_000004.11
cg06445016	1.59e-18	8.56e-21	10.7868	36.646	0.257	cg06445016			61835848	61835971	NC_000008.10
cg12374721	1.6e-18	8.58e-21	10.7865	36.6444	0.289	cg12374721	C17orf93;PRAC	NR_024103;NM_032391	46799640	46799763	NC_000017.10
cg14346046	1.64e-18	8.83e-21	10.7819	36.6151	0.244	cg14346046	LGR4	NM_018490	27494792	27494915	NC_000011.9
cg18143296	1.65e-18	8.9e-21	10.7807	36.6077	0.239	cg18143296			157812763	157812886	NC_000003.11
cg27299033	1.65e-18	8.9e-21	10.7806	36.6074	0.253	cg27299033	RTN4RL1	NM_178568	1883179	1883302	NC_000017.10
cg27070162	1.66e-18	8.95e-21	10.7799	36.6026	0.212	cg27070162	RASGEF1C	NM_175062	179597526	179597649	NC_000005.9
cg04242728	1.66e-18	8.97e-21	10.7794	36.6	0.21	cg04242728	TBC1D24	NM_020705	2536153	2536276	NC_000016.9
cg14486338	1.67e-18	9.01e-21	10.7787	36.5954	0.299	cg14486338	KCNS2	NM_020697	99440279	99440402	NC_000008.10
cg08445802	1.67e-18	9.06e-21	10.7879	36.5928	0.287	cg08445802			85482612	85482735	NC_000006.11
cg24153763	1.67e-18	9.04e-21	10.7781	36.5918	0.251	cg24153763	GNMT	NM_018960	42928144	42928267	NC_000006.11
cg14712202	1.7e-18	9.22e-21	10.7752	36.5734	0.214	cg14712202	DISP1	NM_032890	223104742	223104865	NC_000001.10
cg07095997	1.73e-18	9.37e-21	10.7725	36.5567	0.279	cg07095997	SIX4	NM_017420	61188431	61188554	NC_000014.8
cg19865725	1.73e-18	9.38e-21	10.7724	36.556	0.196	cg19865725			55321120	55321243	NC_000002.11
cg17994139	1.75e-18	9.48e-21	10.7707	36.5454	0.291	cg17994139	HOXA6	NM_024014	27187556	27187679	NC_000007.13
cg11762306	1.76e-18	9.57e-21	10.7892	36.5407	0.229	cg11762306			35303488	35303611	NC_000017.10
cg03820828	1.77e-18	9.63e-21	10.7682	36.5297	0.292	cg03820828	IHH	NM_002181	219922362	219922485	NC_000002.11
cg01429449	1.77e-18	9.63e-21	10.7682	36.5296	0.266	cg01429449			176936397	176936520	NC_000002.11
cg01838004	1.78e-18	9.67e-21	10.7676	36.5258	0.273	cg01838004	KIAA1529	NM_020893	100070007	100070130	NC_000009.11
cg17895608	1.79e-18	9.76e-21	10.7662	36.5172	0.238	cg17895608			68131410	68131533	NC_000015.9
cg15341124	1.8e-18	9.83e-21	10.765	36.5097	0.24	cg15341124	DIO3;DIO3;MIR1247	NM_001362;NM_001362;NR_031649	102027734	102027857	NC_000014.8
cg24736989	1.82e-18	9.9e-21	10.7638	36.5025	0.311	cg24736989			60973904	60974027	NC_000014.8
cg19445690	1.83e-18	9.98e-21	10.7626	36.4945	0.219	cg19445690			74210890	74211013	NC_000002.11
cg20122518	1.84e-18	1e-20	10.7616	36.4888	0.185	cg20122518	HEATR2	NM_017802	810958	811081	NC_000007.13
cg02646491	1.85e-18	1.01e-20	10.7604	36.4808	0.277	cg02646491	KCNQ1DN	NR_024627	2890710	2890833	NC_000011.9
cg10856875	1.86e-18	1.02e-20	10.7691	36.4755	0.215	cg10856875	HSPA2	NM_021979	65008641	65008764	NC_000014.8
cg03065447	1.87e-18	1.02e-20	10.7588	36.4713	0.259	cg03065447			49292486	49292609	NC_000008.10
cg24495585	1.89e-18	1.03e-20	10.7569	36.4593	0.255	cg24495585			56659985	56660108	NC_000004.11
cg19264571	1.9e-18	1.05e-20	10.7553	36.4493	0.264	cg19264571	APCDD1	NM_153000	10454085	10454208	NC_000018.9
cg13390284	1.93e-18	1.06e-20	10.7528	36.4335	0.247	cg13390284			65531864	65531987	NC_000001.10
cg15422005	1.93e-18	1.06e-20	10.7527	36.433	0.229	cg15422005			87991197	87991320	NC_000005.9
cg02162886	1.93e-18	1.06e-20	10.7526	36.4322	0.301	cg02162886	SIX1	NM_005982	61114145	61114268	NC_000014.8
cg25718467	1.94e-18	1.07e-20	10.7515	36.4253	0.278	cg25718467	LOC145845	NR_024264	37172509	37172632	NC_000015.9
cg27539733	1.95e-18	1.08e-20	10.7607	36.4232	0.248	cg27539733			87160879	87161002	NC_000016.9
cg09140851	1.99e-18	1.1e-20	10.7472	36.3985	0.192	cg09140851	SH2D4A	NM_022071	19170432	19170555	NC_000008.10
cg11095383	2e-18	1.11e-20	10.7465	36.394	0.177	cg11095383	PCDHA1;PCDHA1;PCDHA2;PCDHA2	NM_031411;NM_018900;NM_031495;NM_018905	140174887	140175010	NC_000005.9
cg18675097	2.02e-18	1.12e-20	10.7448	36.3834	0.318	cg18675097	NKAPL;NKAPL	NM_001007531;NM_001007531	28227127	28227250	NC_000006.11
cg00786305	2.02e-18	1.12e-20	10.7442	36.38	0.197	cg00786305			176977220	176977343	NC_000002.11
cg17596249	2.03e-18	1.13e-20	10.7433	36.3741	0.239	cg17596249	ARID1B;ARID1B;ARID1B	NM_017519;NM_175863;NM_020732	157493773	157493896	NC_000006.11
cg07392520	2.04e-18	1.13e-20	10.743	36.3724	0.13	cg07392520	HSPA6	NM_002155	161494958	161495081	NC_000001.10
cg08841552	2.06e-18	1.15e-20	10.7409	36.3592	0.181	cg08841552	PNPLA7;PNPLA7	NM_152286;NM_001098537	140444378	140444501	NC_000009.11
cg26475541	2.06e-18	1.15e-20	10.7407	36.358	0.205	cg26475541	BAIAP2;BAIAP2;BAIAP2;BAIAP2	NM_017450;NM_006340;NM_001144888;NM_017451	79026152	79026275	NC_000017.10
cg01180479	2.11e-18	1.18e-20	10.7367	36.3329	0.24	cg01180479	MAP3K11	NM_002419	65374833	65374956	NC_000011.9
cg03366850	2.12e-18	1.18e-20	10.736	36.3284	0.239	cg03366850	TRIL	NM_014817	28998595	28998718	NC_000007.13
cg04707519	2.12e-18	1.18e-20	10.7358	36.3272	0.303	cg04707519			21799314	21799437	NC_000010.10
cg26561810	2.13e-18	1.19e-20	10.7349	36.3219	0.279	cg26561810	MT1L	NR_001447	56651456	56651579	NC_000016.9
cg08188015	2.17e-18	1.21e-20	10.7319	36.3031	0.233	cg08188015	HLA-DRB5	NM_002125	32489553	32489676	NC_000006.11
cg01184975	2.17e-18	1.21e-20	10.7318	36.3026	0.299	cg01184975			114852091	114852214	NC_000012.11
cg00045902	2.27e-18	1.27e-20	10.7246	36.2575	0.251	cg00045902	PWWP2B;PWWP2B	NM_138499;NM_001098637	134222218	134222341	NC_000010.10
cg14118515	2.27e-18	1.27e-20	10.7245	36.2566	0.232	cg14118515	EVX2	NM_001080458	176948728	176948851	NC_000002.11
cg01433654	2.27e-18	1.27e-20	10.7241	36.2545	0.227	cg01433654	ARL15	NM_019087	53605192	53605315	NC_000005.9
cg24988255	2.3e-18	1.29e-20	10.7216	36.2391	0.197	cg24988255	HOXA11AS;HOXA11	NR_002795;NM_005523	27225396	27225519	NC_000007.13
cg00688785	2.34e-18	1.32e-20	10.7185	36.2196	0.232	cg00688785	HOXD9	NM_014213	176985953	176986076	NC_000002.11
cg05894734	2.37e-18	1.33e-20	10.7169	36.2097	0.258	cg05894734	APBB2;APBB2;APBB2;APBB2;APBB2;APBB2;APBB2	NM_004307;NM_001166051;NM_001166053;NM_001166050;NM_001166052;NM_173075;NM_001166054	40859249	40859372	NC_000004.11
cg12453905	2.45e-18	1.38e-20	10.8735	36.2063	0.309	cg12453905	TRIM2;TRIM2	NM_015271;NM_001130067	154143694	154143817	NC_000004.11
cg03711485	2.39e-18	1.35e-20	10.7149	36.1971	0.28	cg03711485	NKX2-3	NM_145285	101296036	101296159	NC_000010.10
cg23320649	2.41e-18	1.36e-20	10.7235	36.1923	0.207	cg23320649	C3orf18	NM_016210	50604613	50604736	NC_000003.11
cg21674495	2.41e-18	1.36e-20	10.7134	36.1874	0.265	cg21674495			26331727	26331850	NC_000006.11
cg12635937	2.42e-18	1.37e-20	10.7128	36.184	0.192	cg12635937			81184925	81185048	NC_000004.11
cg22857085	2.44e-18	1.38e-20	10.7112	36.174	0.265	cg22857085			85403223	85403346	NC_000004.11
cg14826425	2.44e-18	1.38e-20	10.7112	36.1739	0.259	cg14826425			27232837	27232960	NC_000007.13
cg15826897	2.45e-18	1.39e-20	10.7105	36.1696	0.193	cg15826897	EPHX3;EPHX3	NM_001142886;NM_024794	15343373	15343496	NC_000019.9
cg15490715	2.46e-18	1.4e-20	10.7096	36.1637	0.225	cg15490715			29521568	29521691	NC_000006.11
cg24878115	2.51e-18	1.43e-20	10.7063	36.1432	0.272	cg24878115	SSBP4;SSBP4	NM_032627;NM_001009998	18545062	18545185	NC_000019.9
cg10134833	2.51e-18	1.43e-20	10.7061	36.1418	0.225	cg10134833			5995371	5995494	NC_000006.11
cg17444738	2.52e-18	1.43e-20	10.7055	36.138	0.25	cg17444738	NKX6-1	NM_006168	85417969	85418092	NC_000004.11
cg04136185	2.56e-18	1.46e-20	10.7029	36.1223	0.186	cg04136185			565937	566060	NC_000005.9
cg07963990	2.58e-18	1.47e-20	10.7011	36.1109	0.284	cg07963990			223170370	223170493	NC_000002.11
cg08297751	2.62e-18	1.5e-20	10.6987	36.0961	0.255	cg08297751	HAND2	NM_021973	174448705	174448828	NC_000004.11
cg14427527	2.62e-18	1.5e-20	10.6987	36.0959	0.228	cg14427527	RGS14	NM_006480	176793960	176794083	NC_000005.9
cg23302570	2.63e-18	1.5e-20	10.6978	36.0902	0.24	cg23302570	NXPH2	NM_007226	139538601	139538724	NC_000002.11
cg06650250	2.64e-18	1.51e-20	10.6973	36.0869	0.239	cg06650250	LRCH1;LRCH1;LRCH1	NM_015116;NM_001164213;NM_001164211	47197058	47197181	NC_000013.10
cg25192855	2.68e-18	1.53e-20	10.6947	36.0712	0.194	cg25192855	IRF6	NM_006147	209979283	209979406	NC_000001.10
cg23746497	2.7e-18	1.55e-20	10.6932	36.0613	0.172	cg23746497			105388668	105388791	NC_000006.11
cg18201679	2.7e-18	1.55e-20	10.693	36.0602	0.135	cg18201679			149672149	149672272	NC_000001.10
cg05976247	2.72e-18	1.57e-20	10.6913	36.0498	0.213	cg05976247	C10orf11	NM_032024	77600354	77600477	NC_000010.10
cg20987938	2.74e-18	1.58e-20	10.6902	36.043	0.239	cg20987938			155244149	155244272	NC_000007.13
cg13782322	2.75e-18	1.58e-20	10.6899	36.041	0.259	cg13782322	SEMA4B;SEMA4B	NM_020210;NM_198925	90756121	90756244	NC_000015.9
cg22041712	2.76e-18	1.59e-20	10.6889	36.0349	0.184	cg22041712	CENPF	NM_016343	214834360	214834483	NC_000001.10
cg01915791	2.83e-18	1.63e-20	10.6848	36.0093	0.25	cg01915791	HSPB6	NM_144617	36247526	36247649	NC_000019.9
cg11523350	2.83e-18	1.63e-20	10.6848	36.0091	0.261	cg11523350	BACE1;BACE1;BACE1;BACE1	NM_138972;NM_138971;NM_138973;NM_012104	117171073	117171196	NC_000011.9
cg13761284	2.88e-18	1.66e-20	10.6818	35.9903	0.176	cg13761284	FAM102A;FAM102A	NM_001035254;NM_203305	130708393	130708516	NC_000009.11
cg08370178	2.88e-18	1.66e-20	10.6817	35.9901	0.185	cg08370178			43034043	43034166	NC_000005.9
cg05388880	2.96e-18	1.72e-20	10.6765	35.9577	0.237	cg05388880			183807081	183807204	NC_000004.11
cg03692563	3e-18	1.75e-20	10.6739	35.9413	0.239	cg03692563			31846414	31846537	NC_000011.9
cg15684962	3.02e-18	1.76e-20	10.6728	35.9341	0.249	cg15684962			99273315	99273438	NC_000006.11
cg18432414	3.11e-18	1.82e-20	10.7489	35.9197	0.249	cg18432414	MFSD6L;MFSD6L	NM_152599;NM_152599	8702486	8702609	NC_000017.10
cg08145590	3.07e-18	1.79e-20	10.6699	35.9162	0.278	cg08145590	C3orf15	NM_033364	119422161	119422284	NC_000003.11
cg18851100	3.09e-18	1.81e-20	10.6688	35.9093	0.255	cg18851100	SHANK3	NM_001080420	51158550	51158673	NC_000022.10
cg25386234	3.1e-18	1.81e-20	10.6681	35.905	0.235	cg25386234			119542159	119542282	NC_000001.10
cg25145360	3.11e-18	1.83e-20	10.6672	35.8992	0.253	cg25145360	ALDH3A1	NM_000691	19651881	19652004	NC_000017.10
cg18272461	3.11e-18	1.83e-20	10.6671	35.8988	0.207	cg18272461	AGRN	NM_198576	960761	960884	NC_000001.10
cg03529432	3.12e-18	1.83e-20	10.6666	35.8954	0.298	cg03529432	HOXA6	NM_024014	27187502	27187625	NC_000007.13
cg26767059	3.15e-18	1.85e-20	10.6654	35.888	0.199	cg26767059	KLHL29	NM_052920	23893225	23893348	NC_000002.11
cg07233230	3.16e-18	1.86e-20	10.6646	35.8831	0.193	cg07233230	WDR64	NM_144625	241912768	241912891	NC_000001.10
cg13702629	3.17e-18	1.87e-20	10.6636	35.8767	0.238	cg13702629	MEGF11	NM_032445	66546648	66546771	NC_000015.9
cg15197065	3.19e-18	1.88e-20	10.6722	35.8728	0.316	cg15197065	CMYA5	NM_153610	78985562	78985685	NC_000005.9
cg04360793	3.19e-18	1.88e-20	10.6624	35.8694	0.277	cg04360793	ELTD1;ELTD1	NM_022159;NM_022159	79472361	79472484	NC_000001.10
cg16929199	3.2e-18	1.88e-20	10.6622	35.868	0.303	cg16929199			155243417	155243540	NC_000007.13
cg15673034	3.21e-18	1.89e-20	10.6615	35.8639	0.313	cg15673034	DLGAP1;DLGAP1	NM_001003809;NM_004746	3499093	3499216	NC_000018.9
cg11052202	3.26e-18	1.92e-20	10.6685	35.8493	0.268	cg11052202			99290546	99290669	NC_000006.11
cg21198550	3.28e-18	1.94e-20	10.6576	35.8397	0.2	cg21198550			72596701	72596824	NC_000005.9
cg19821713	3.28e-18	1.94e-20	10.6576	35.8395	0.218	cg19821713			96909816	96909939	NC_000015.9
cg18004847	3.36e-18	1.99e-20	10.6533	35.8128	0.235	cg18004847	SBNO2	NM_014963	1155056	1155179	NC_000019.9
cg12041266	3.36e-18	1.99e-20	10.6532	35.8124	0.213	cg12041266	ARRB1;ARRB1	NM_020251;NM_004041	75050147	75050270	NC_000011.9
cg00158122	3.38e-18	2.01e-20	10.6523	35.8066	0.191	cg00158122			101290029	101290152	NC_000010.10
cg16005939	3.42e-18	2.04e-20	10.6497	35.7904	0.231	cg16005939			91191990	91192113	NC_000001.10
cg11502555	3.43e-18	2.04e-20	10.6493	35.7878	0.198	cg11502555			100627341	100627464	NC_000013.10
cg11867546	3.44e-18	2.05e-20	10.6488	35.7847	0.256	cg11867546	HLA-J;NCRNA00171	NR_024240;NR_026751	29974810	29974933	NC_000006.11
cg23674169	3.52e-18	2.1e-20	10.645	35.761	0.256	cg23674169	MUM1;MUM1	NR_024247;NM_032853	1356278	1356401	NC_000019.9
cg05937737	3.52e-18	2.1e-20	10.645	35.7608	0.232	cg05937737	SLC7A14	NM_020949	170303540	170303663	NC_000003.11
cg25203962	3.54e-18	2.12e-20	10.663	35.7573	0.266	cg25203962			170746291	170746414	NC_000003.11
cg09182138	3.61e-18	2.16e-20	10.6403	35.7318	0.246	cg09182138	BCAN;BCAN	NM_021948;NM_198427	156612436	156612559	NC_000001.10
cg24213719	3.66e-18	2.19e-20	10.6384	35.7195	0.325	cg24213719			60263646	60263769	NC_000018.9
cg00963378	3.76e-18	2.26e-20	10.6332	35.6877	0.315	cg00963378	GJA3	NM_021954	20716638	20716761	NC_000013.10
cg11511084	3.77e-18	2.27e-20	10.6327	35.6844	0.174	cg11511084	ASPSCR1	NM_024083	79950366	79950489	NC_000017.10
cg07804076	3.77e-18	2.27e-20	10.6327	35.6842	0.204	cg07804076	PCDHGA4;PCDHGA2;PCDHGB2;PCDHGA1;PCDHGB1;PCDHGA3;PCDHGB2	NM_018917;NM_018915;NM_018923;NM_018912;NM_018922;NM_018916;NM_032096	140741730	140741853	NC_000005.9
cg01528052	3.79e-18	2.28e-20	10.6319	35.679	0.29	cg01528052			30095728	30095851	NC_000006.11
cg07694025	3.79e-18	2.28e-20	10.6318	35.6785	0.243	cg07694025	SFRP2	NM_003013	154709441	154709564	NC_000004.11
cg05710540	3.82e-18	2.31e-20	10.6303	35.6691	0.314	cg05710540			13532927	13533050	NC_000004.11
cg26654286	3.83e-18	2.31e-20	10.63	35.6677	0.247	cg26654286	RARA;RARA	NM_000964;NM_000964	38465510	38465633	NC_000017.10
cg17144108	3.88e-18	2.34e-20	10.6278	35.6535	0.237	cg17144108	GIPR	NM_000164	46180412	46180535	NC_000019.9
cg07225966	3.89e-18	2.35e-20	10.6273	35.6509	0.271	cg07225966	CYP26C1	NM_183374	94820376	94820499	NC_000010.10
cg26852645	3.9e-18	2.36e-20	10.6267	35.6468	0.212	cg26852645	LHPP;LHPP	NM_022126;NM_001167880	126278502	126278625	NC_000010.10
cg19736608	3.9e-18	2.36e-20	10.6263	35.6446	0.263	cg19736608	CORIN;CORIN	NM_006587;NM_006587	47840050	47840173	NC_000004.11
cg17421991	4.05e-18	2.46e-20	10.6393	35.6101	0.278	cg17421991			156795356	156795479	NC_000007.13
cg14055351	4.04e-18	2.45e-20	10.6205	35.6083	0.188	cg14055351	CSNK1E;CSNK1E	NM_152221;NM_001894	38688721	38688844	NC_000022.10
cg09043456	4.05e-18	2.46e-20	10.6198	35.604	0.215	cg09043456	BAIAP2;BAIAP2;BAIAP2;BAIAP2	NM_017450;NM_006340;NM_001144888;NM_017451	79024087	79024210	NC_000017.10
cg25755575	4.05e-18	2.47e-20	10.6197	35.603	0.287	cg25755575	ESRRG	NM_001134285	217311531	217311654	NC_000001.10
cg17713910	4.05e-18	2.47e-20	10.6196	35.6026	0.228	cg17713910	PARD3	NM_019619	35055429	35055552	NC_000010.10
cg13434411	4.05e-18	2.47e-20	10.6196	35.6023	0.3	cg13434411			970297	970420	NC_000009.11
cg03143486	4.08e-18	2.49e-20	10.6184	35.5951	0.186	cg03143486	HEATR2	NM_017802	811491	811614	NC_000007.13
cg20588069	4.11e-18	2.5e-20	10.6172	35.5876	0.199	cg20588069	MSX1	NM_002448	4860439	4860562	NC_000004.11
cg23810282	4.11e-18	2.51e-20	10.617	35.5862	0.163	cg23810282			43037519	43037642	NC_000005.9
cg19893751	4.18e-18	2.55e-20	10.6142	35.5689	0.23	cg19893751			45029285	45029408	NC_000002.11
cg08441803	4.18e-18	2.55e-20	10.6141	35.5686	0.283	cg08441803	SKAP1;SKAP1	NM_003726;NM_001075099	46388390	46388513	NC_000017.10
cg14636575	4.18e-18	2.56e-20	10.6137	35.5658	0.236	cg14636575			2241256	2241379	NC_000009.11
cg19797516	4.18e-18	2.56e-20	10.6137	35.5657	0.222	cg19797516	APBB1IP	NM_019043	26856454	26856577	NC_000010.10
cg07274716	4.18e-18	2.56e-20	10.6136	35.5653	0.26	cg07274716	PITX1	NM_002653	134363973	134364096	NC_000005.9
cg21753226	4.22e-18	2.59e-20	10.6217	35.5584	0.252	cg21753226	KCNQ1DN	NR_024627	2890668	2890791	NC_000011.9
cg04948892	4.23e-18	2.59e-20	10.6117	35.5535	0.268	cg04948892	SOX2OT;SOX2	NR_004053;NM_003106	181428462	181428585	NC_000003.11
cg16164802	4.31e-18	2.65e-20	10.6081	35.5312	0.168	cg16164802	HLA-F;HLA-F;HLA-F	NM_001098478;NM_001098479;NM_018950	29691808	29691931	NC_000006.11
cg08276645	4.35e-18	2.68e-20	10.6162	35.5244	0.244	cg08276645	ANKMY1;ANKMY1	NM_017844;NM_016552	241459502	241459625	NC_000002.11
cg02637352	4.36e-18	2.68e-20	10.6062	35.5193	0.203	cg02637352	FLJ41603	NM_001001669	148961536	148961659	NC_000005.9
cg14891195	4.39e-18	2.7e-20	10.605	35.5117	0.187	cg14891195	KLHL14	NM_020805	30353000	30353123	NC_000018.9
cg21908235	4.59e-18	2.83e-20	10.5978	35.4667	0.255	cg21908235			146551744	146551867	NC_000001.10
cg18140268	4.6e-18	2.84e-20	10.5972	35.4629	0.221	cg18140268			147781827	147781950	NC_000001.10
cg04956949	4.61e-18	2.85e-20	10.5968	35.4604	0.247	cg04956949	STX1A;STX1A	NM_001165903;NM_004603	73119262	73119385	NC_000007.13
cg21542223	4.61e-18	2.85e-20	10.5967	35.4601	0.237	cg21542223			91190005	91190128	NC_000001.10
cg17739208	4.68e-18	2.9e-20	10.594	35.4434	0.19	cg17739208	FAM188B	NM_032222	30927257	30927380	NC_000007.13
cg16629469	4.73e-18	2.93e-20	10.5923	35.4326	0.268	cg16629469			108440603	108440726	NC_000006.11
cg14419393	4.73e-18	2.93e-20	10.5923	35.4326	0.209	cg14419393	ASPSCR1	NM_024083	79953059	79953182	NC_000017.10
cg00679731	4.77e-18	2.96e-20	10.5908	35.4232	0.198	cg00679731			176979345	176979468	NC_000002.11
cg26004203	4.82e-18	2.99e-20	10.5891	35.4123	0.273	cg26004203	ESRRG	NM_001134285	217310918	217311041	NC_000001.10
cg06570224	4.82e-18	3e-20	10.5888	35.4109	0.181	cg06570224			157812475	157812598	NC_000003.11
cg10446179	4.89e-18	3.04e-20	10.5865	35.3961	0.287	cg10446179	GJA1	NM_000165	121758653	121758776	NC_000006.11
cg25212131	4.89e-18	3.04e-20	10.5864	35.3956	0.224	cg25212131	SLC25A2	NM_031947	140683670	140683793	NC_000005.9
cg13590876	4.9e-18	3.05e-20	10.5859	35.3924	0.237	cg13590876	INF2;INF2;INF2	NM_001031714;NM_032714;NM_022489	105154689	105154812	NC_000014.8
cg07143532	4.95e-18	3.09e-20	10.584	35.3808	0.332	cg07143532	COL24A1	NM_152890	86621354	86621477	NC_000001.10
cg01883427	4.97e-18	3.1e-20	10.5833	35.3764	0.197	cg01883427			15242839	15242962	NC_000016.9
cg11699265	5e-18	3.12e-20	10.5821	35.3691	0.298	cg11699265	ARPC1B	NM_005720	98990265	98990388	NC_000007.13
cg26777729	5.06e-18	3.17e-20	10.5799	35.3553	0.272	cg26777729	SGEF	NM_015595	153840536	153840659	NC_000003.11
cg17074573	5.12e-18	3.21e-20	10.597	35.3479	0.183	cg17074573	SHANK3	NM_001080420	51165537	51165660	NC_000022.10
cg26953453	5.13e-18	3.22e-20	10.5776	35.3407	0.254	cg26953453			54346784	54346907	NC_000012.11
cg17110920	5.13e-18	3.22e-20	10.5775	35.3402	0.195	cg17110920	AHDC1	NM_001029882	27893925	27894048	NC_000001.10
cg13412754	5.16e-18	3.24e-20	10.5766	35.3349	0.211	cg13412754	MAPKAP1;MAPKAP1;MAPKAP1;MAPKAP1;MAPKAP1;MAPKAP1	NM_024117;NM_001006620;NM_001006618;NM_001006617;NM_001006621;NM_001006619	128307578	128307701	NC_000009.11
cg23586322	5.2e-18	3.26e-20	10.5753	35.3266	0.275	cg23586322	COL14A1	NM_021110	121138232	121138355	NC_000008.10
cg19473068	5.41e-18	3.42e-20	10.7486	35.3216	0.235	cg19473068	RASGEF1C	NM_175062	179597454	179597577	NC_000005.9
cg01024168	5.26e-18	3.3e-20	10.5734	35.3146	0.271	cg01024168	MIR196B	NR_029911	27209281	27209404	NC_000007.13
cg14088357	5.27e-18	3.31e-20	10.573	35.3121	0.3	cg14088357	HIF3A;HIF3A	NM_022462;NM_152795	46800338	46800461	NC_000019.9
cg05446322	5.28e-18	3.33e-20	10.5723	35.3077	0.188	cg05446322	MIR548F5;NBEA	NR_031646;NM_015678	36053408	36053531	NC_000013.10
cg15546227	5.32e-18	3.35e-20	10.5712	35.3012	0.172	cg15546227	NFIA;NFIA	NM_001145511;NM_001145512	61546247	61546370	NC_000001.10
cg16701059	5.34e-18	3.37e-20	10.5703	35.2953	0.207	cg16701059	LRRK1	NM_024652	101513798	101513921	NC_000015.9
cg19186105	5.34e-18	3.37e-20	10.5702	35.2951	0.173	cg19186105			119223667	119223790	NC_000011.9
cg07536910	5.36e-18	3.38e-20	10.5697	35.2916	0.287	cg07536910	EVX2	NM_001080458	176948105	176948228	NC_000002.11
cg06303238	5.43e-18	3.43e-20	10.5673	35.277	0.261	cg06303238	SALL4;SALL4	NM_020436;NM_020436	50418959	50419082	NC_000020.10
cg00230700	5.45e-18	3.44e-20	10.5668	35.2735	0.241	cg00230700	AGPAT9	NM_032717	84457956	84458079	NC_000004.11
cg11755201	5.45e-18	3.45e-20	10.5665	35.2721	0.262	cg11755201	CAMTA1	NM_015215	7551851	7551974	NC_000001.10
cg15974216	5.49e-18	3.47e-20	10.5654	35.2648	0.158	cg15974216	UQCR	NM_006830	1599248	1599371	NC_000019.9
cg10101521	5.49e-18	3.48e-20	10.5653	35.2642	0.216	cg10101521			176933132	176933255	NC_000002.11
cg17915961	5.53e-18	3.51e-20	10.5638	35.2551	0.236	cg17915961	LDB1	NM_001113407	103881480	103881603	NC_000010.10
cg19577671	5.54e-18	3.52e-20	10.5729	35.255	0.242	cg19577671			42782524	42782647	NC_000019.9
cg26521404	5.56e-18	3.53e-20	10.5628	35.2488	0.282	cg26521404	HOXA9	NM_152739	27204981	27205104	NC_000007.13
cg24668061	5.6e-18	3.56e-20	10.5615	35.2404	0.27	cg24668061	FMNL1	NM_005892	43318760	43318883	NC_000017.10
cg09262100	5.6e-18	3.56e-20	10.5614	35.2402	0.232	cg09262100	CDC42BPB	NM_006035	103416268	103416391	NC_000014.8
cg23917057	5.63e-18	3.58e-20	10.5605	35.2344	0.255	cg23917057	FOXI3	NM_001135649	88752619	88752742	NC_000002.11
cg22910462	5.67e-18	3.61e-20	10.5594	35.2277	0.247	cg22910462	CECR1;CECR1	NM_177405;NM_017424	17680578	17680701	NC_000022.10
cg02874942	5.68e-18	3.61e-20	10.5591	35.2259	0.224	cg02874942	ACP5;ACP5;ACP5;ACP5	NM_001611;NM_001111036;NM_001111034;NM_001111035	11689649	11689772	NC_000019.9
cg19401033	5.71e-18	3.64e-20	10.5578	35.2178	0.264	cg19401033			107148372	107148495	NC_000003.11
cg27534599	5.73e-18	3.66e-20	10.5571	35.2131	0.233	cg27534599	CECR1;CECR1;CECR1	NM_017424;NM_177405;NM_177405	17680477	17680600	NC_000022.10
cg12271981	5.76e-18	3.68e-20	10.5561	35.2069	0.243	cg12271981	SLITRK5	NM_015567	88326752	88326875	NC_000013.10
cg14602530	5.83e-18	3.73e-20	10.5541	35.1947	0.252	cg14602530			4859772	4859895	NC_000004.11
cg03099728	5.87e-18	3.77e-20	10.5526	35.185	0.26	cg03099728	ZNF274;ZNF274;ZNF274	NM_133502;NM_016325;NM_016324	58716135	58716258	NC_000019.9
cg26814075	5.96e-18	3.83e-20	10.5499	35.1686	0.278	cg26814075	LEP	NM_000230	127881298	127881421	NC_000007.13
cg16511229	5.96e-18	3.83e-20	10.5499	35.1684	0.288	cg16511229	MEST;MEST	NM_177524;NM_177524	130126153	130126276	NC_000007.13
cg20643871	5.99e-18	3.85e-20	10.549	35.1628	0.274	cg20643871	ISL2	NM_145805	76629838	76629961	NC_000015.9
cg03445516	6e-18	3.86e-20	10.5486	35.1606	0.24	cg03445516			95664233	95664356	NC_000002.11
cg19062174	6.04e-18	3.89e-20	10.557	35.1567	0.207	cg19062174	GPD2;GPD2	NM_000408;NM_001083112	157323390	157323513	NC_000002.11
cg24801587	6.07e-18	3.91e-20	10.5468	35.149	0.279	cg24801587			155244101	155244224	NC_000007.13
cg25612391	6.1e-18	3.93e-20	10.5459	35.1433	0.252	cg25612391	SLC25A42	NM_178526	19216451	19216574	NC_000019.9
cg05215272	6.15e-18	3.97e-20	10.5537	35.1362	0.234	cg05215272	ALOX12	NM_000697	6899095	6899218	NC_000017.10
cg26131286	6.15e-18	3.97e-20	10.5444	35.1341	0.314	cg26131286			29521783	29521906	NC_000006.11
cg09633604	6.23e-18	4.02e-20	10.5421	35.1197	0.282	cg09633604			28921499	28921622	NC_000006.11
cg06624991	6.25e-18	4.04e-20	10.5415	35.1165	0.226	cg06624991	TPCN2	NM_139075	68818378	68818501	NC_000011.9
cg15256491	6.33e-18	4.09e-20	10.5393	35.1026	0.21	cg15256491	FOXK1	NM_001037165	4729610	4729733	NC_000007.13
cg15871215	6.36e-18	4.12e-20	10.5384	35.0967	0.21	cg15871215	ATG10;ATG10	NM_031482;NM_001131028	81402204	81402327	NC_000005.9
cg09003023	6.4e-18	4.15e-20	10.5562	35.0949	0.244	cg09003023	HLA-J;NCRNA00171	NR_024240;NR_026751	29974253	29974376	NC_000006.11
cg07778900	6.4e-18	4.15e-20	10.5371	35.089	0.168	cg07778900			43000890	43001013	NC_000005.9
cg23462956	6.44e-18	4.17e-20	10.5362	35.0835	0.215	cg23462956			61119262	61119385	NC_000014.8
cg08253651	6.44e-18	4.18e-20	10.5361	35.0828	0.242	cg08253651	SNRPF	NM_003095	96252105	96252228	NC_000012.11
cg14787267	6.48e-18	4.21e-20	10.535	35.0758	0.213	cg14787267	TBC1D16	NM_019020	77951858	77951981	NC_000017.10
cg12143789	6.5e-18	4.23e-20	10.5342	35.071	0.269	cg12143789			72594461	72594584	NC_000005.9
cg26031954	6.51e-18	4.23e-20	10.534	35.0694	0.236	cg26031954	C1orf86	NM_001146310	2139327	2139450	NC_000001.10
cg13843840	6.68e-18	4.36e-20	10.5293	35.0402	0.211	cg13843840	ZMIZ1	NM_020338	80963128	80963251	NC_000010.10
cg24798398	6.69e-18	4.37e-20	10.529	35.0383	0.244	cg24798398			176937524	176937647	NC_000002.11
cg05940691	6.72e-18	4.39e-20	10.5283	35.0338	0.227	cg05940691	WDR64	NM_144625	241912764	241912887	NC_000001.10
cg12504882	6.77e-18	4.43e-20	10.5268	35.025	0.215	cg12504882			176977374	176977497	NC_000002.11
cg26917899	6.84e-18	4.48e-20	10.5252	35.0146	0.205	cg26917899			15239600	15239723	NC_000016.9
cg11324957	6.87e-18	4.5e-20	10.5243	35.009	0.216	cg11324957			53086857	53086980	NC_000015.9
cg04007726	6.92e-18	4.54e-20	10.523	35.0008	0.229	cg04007726	ZMIZ1	NM_020338	80981129	80981252	NC_000010.10
cg04787024	6.92e-18	4.54e-20	10.5229	35.0002	0.294	cg04787024	C2orf55	NM_207362	99553442	99553565	NC_000002.11
cg23401445	6.97e-18	4.58e-20	10.5217	34.993	0.241	cg23401445			113442419	113442542	NC_000004.11
cg17668756	7e-18	4.61e-20	10.5206	34.9863	0.243	cg17668756	UNC5B	NM_170744	73020218	73020341	NC_000010.10
cg03543893	7.17e-18	4.73e-20	10.5165	34.9607	0.244	cg03543893			21080692	21080815	NC_000020.10
cg27639662	7.18e-18	4.74e-20	10.5161	34.9579	0.209	cg27639662	PRDM8	NM_020226	81111393	81111516	NC_000004.11
cg21683069	7.2e-18	4.75e-20	10.5157	34.9558	0.237	cg21683069			147781600	147781723	NC_000001.10
cg05022059	7.26e-18	4.79e-20	10.5143	34.9469	0.24	cg05022059			689326	689449	NC_000008.10
cg22711676	7.26e-18	4.8e-20	10.5142	34.9466	0.28	cg22711676	ONECUT1	NM_004498	53075421	53075544	NC_000015.9
cg07981013	7.28e-18	4.82e-20	10.5136	34.9424	0.265	cg07981013			156795767	156795890	NC_000007.13
cg10800833	7.31e-18	4.83e-20	10.513	34.9388	0.189	cg10800833	HOPX;HOPX;HOPX;HOPX;HOPX	NM_139212;NM_139211;NM_032495;NM_001145460;NM_001145459	57521657	57521780	NC_000004.11
cg25542041	7.37e-18	4.88e-20	10.5114	34.9289	0.267	cg25542041	LHX6;LHX6	NM_199160;NM_014368	124982087	124982210	NC_000009.11
cg11174855	7.43e-18	4.92e-20	10.5194	34.9229	0.297	cg11174855	NKX6-2	NM_177400	134598352	134598475	NC_000010.10
cg08246619	7.55e-18	5.02e-20	10.5071	34.9023	0.251	cg08246619	KCNQ1DN	NR_024627	2890454	2890577	NC_000011.9
cg14509403	7.57e-18	5.03e-20	10.5066	34.8992	0.251	cg14509403	HORMAD2	NM_152510	30476281	30476404	NC_000022.10
cg04018288	7.68e-18	5.11e-20	10.5041	34.8835	0.28	cg04018288			1383533	1383656	NC_000006.11
cg23429510	7.73e-18	5.15e-20	10.503	34.8769	0.233	cg23429510			176936942	176937065	NC_000002.11
cg19925872	7.74e-18	5.16e-20	10.5026	34.8742	0.227	cg19925872	ZNF710	NM_198526	90543392	90543515	NC_000015.9
cg10935498	7.78e-18	5.19e-20	10.5017	34.8683	0.194	cg10935498			79898777	79898900	NC_000006.11
cg05324393	7.89e-18	5.27e-20	10.4994	34.8542	0.196	cg05324393			28922226	28922349	NC_000006.11
cg14328457	7.94e-18	5.31e-20	10.4983	34.8472	0.165	cg14328457	STAC2	NM_198993	37381475	37381598	NC_000017.10
cg01477933	8.01e-18	5.36e-20	10.4966	34.837	0.239	cg01477933			122922107	122922230	NC_000012.11
cg11152302	8.05e-18	5.39e-20	10.4958	34.8318	0.23	cg11152302	NYNRIN	NM_025081	24867472	24867595	NC_000014.8
cg00254017	8.11e-18	5.44e-20	10.4944	34.8229	0.221	cg00254017	MAP3K1	NM_005921	56119093	56119216	NC_000005.9
cg13879455	8.14e-18	5.46e-20	10.4938	34.8193	0.25	cg13879455	AGAP2;AGAP2	NM_001122772;NM_014770	58133008	58133131	NC_000012.11
cg27387063	8.18e-18	5.49e-20	10.4928	34.813	0.283	cg27387063	FLJ22536	NR_015410	21666391	21666514	NC_000006.11
cg23135546	8.24e-18	5.54e-20	10.4913	34.8041	0.184	cg23135546	ASPSCR1	NM_024083	79953026	79953149	NC_000017.10
cg10170504	8.33e-18	5.61e-20	10.4895	34.7925	0.233	cg10170504	FLJ43663;FLJ43663	NR_015431;NR_024153	130698652	130698775	NC_000007.13
cg17736443	8.33e-18	5.61e-20	10.4894	34.7919	0.302	cg17736443	HIST1H2AJ;HIST1H2BM	NM_021066;NM_003521	27783054	27783177	NC_000006.11
cg27392775	8.45e-18	5.71e-20	10.496	34.778	0.208	cg27392775	ADIPOR1;ADIPOR1	NM_015999;NM_001127687	202924293	202924416	NC_000001.10
cg00794178	8.44e-18	5.69e-20	10.487	34.7773	0.313	cg00794178	MCF2L2	NM_015078	182897283	182897406	NC_000003.11
cg25701114	8.44e-18	5.7e-20	10.487	34.777	0.236	cg25701114	HIST1H3B	NM_003537	26031939	26032062	NC_000006.11
cg15712226	8.49e-18	5.74e-20	10.4858	34.7696	0.195	cg15712226	SNRPF	NM_003095	96252066	96252189	NC_000012.11
cg08076830	8.54e-18	5.77e-20	10.4849	34.7638	0.245	cg08076830			44774923	44775046	NC_000018.9
cg13490403	8.75e-18	5.93e-20	10.4897	34.7393	0.267	cg13490403	LHX6;LHX6	NM_199160;NM_014368	124982413	124982536	NC_000009.11
cg00187692	8.78e-18	5.96e-20	10.4798	34.7325	0.248	cg00187692	WDFY2	NM_052950	52199954	52200077	NC_000013.10
cg13805951	8.82e-18	5.99e-20	10.479	34.7274	0.204	cg13805951			105948819	105948942	NC_000014.8
cg15507475	8.85e-18	6.01e-20	10.4784	34.7235	0.193	cg15507475	TMEM120A	NM_031925	75624460	75624583	NC_000007.13
cg26116447	8.85e-18	6.02e-20	10.4783	34.7233	0.215	cg26116447	FLJ22536	NR_015410	21666030	21666153	NC_000006.11
cg22070991	8.9e-18	6.06e-20	10.4772	34.7165	0.239	cg22070991			4856904	4857027	NC_000004.11
cg18419271	8.93e-18	6.08e-20	10.4859	34.715	0.225	cg18419271			32116016	32116139	NC_000006.11
cg04702940	8.93e-18	6.09e-20	10.4765	34.712	0.204	cg04702940	CD248	NM_020404	66084599	66084722	NC_000011.9
cg08699646	8.93e-18	6.09e-20	10.4765	34.7119	0.218	cg08699646	TEPP;TEPP	NM_199456;NM_199046	58019359	58019482	NC_000016.9
cg12101586	8.93e-18	6.09e-20	10.4765	34.7119	0.209	cg12101586	CYP1A1	NM_000499	75019203	75019326	NC_000015.9
cg00768993	8.93e-18	6.09e-20	10.4764	34.7113	0.263	cg00768993	FLJ32063	NR_026830	200335874	200335997	NC_000002.11
cg04575202	9e-18	6.15e-20	10.4749	34.702	0.284	cg04575202			9235972	9236095	NC_000002.11
cg14382215	9.07e-18	6.2e-20	10.4737	34.6943	0.211	cg14382215	NDUFS2;ADAMTS4	NM_004550;NM_005099	161169007	161169130	NC_000001.10
cg02377544	9.17e-18	6.27e-20	10.4717	34.6824	0.218	cg02377544	MEIS2;MEIS2;MEIS2;MEIS2;MEIS2;MEIS2;MEIS2	NM_172316;NM_170674;NM_170675;NM_172315;NM_002399;NM_170677;NM_170676	37388359	37388482	NC_000015.9
cg21970326	9.24e-18	6.32e-20	10.4704	34.674	0.211	cg21970326			72888634	72888757	NC_000011.9
cg06613263	9.32e-18	6.39e-20	10.4687	34.6637	0.231	cg06613263	NR3C1;NR3C1;NR3C1;NR3C1;NR3C1;NR3C1;NR3C1	NM_001018076;NM_000176;NM_001024094;NM_001020825;NM_001018075;NM_001018077;NM_001018074	142779552	142779675	NC_000005.9
cg01856162	9.32e-18	6.4e-20	10.4686	34.663	0.171	cg01856162	ECEL1	NM_004826	233350940	233351063	NC_000002.11
cg01427815	9.32e-18	6.4e-20	10.4686	34.6627	0.242	cg01427815	UCK2	NM_012474	165811984	165812107	NC_000001.10
cg14254720	9.52e-18	6.55e-20	10.4648	34.6394	0.226	cg14254720	LRRC8C	NM_032270	90097981	90098104	NC_000001.10
cg22389137	9.57e-18	6.58e-20	10.464	34.6344	0.22	cg22389137			113432227	113432350	NC_000004.11
cg07690882	9.72e-18	6.7e-20	10.4613	34.6175	0.267	cg07690882			128694303	128694426	NC_000011.9
cg00901675	9.75e-18	6.71e-20	10.4609	34.615	0.207	cg00901675			30728236	30728359	NC_000013.10
cg14391419	9.87e-18	6.8e-20	10.4588	34.6021	0.306	cg14391419	TWIST1	NM_000474	19158647	19158770	NC_000007.13
cg12473406	9.95e-18	6.86e-20	10.4574	34.5935	0.301	cg12473406	GREB1L	NM_001142966	18822927	18823050	NC_000018.9
cg02134353	9.95e-18	6.87e-20	10.4574	34.593	0.318	cg02134353			108440118	108440241	NC_000006.11
cg21197905	9.98e-18	6.88e-20	10.457	34.5905	0.191	cg21197905	PPP2R1B	NM_181699	111602136	111602259	NC_000011.9
cg27429080	1e-17	6.92e-20	10.4562	34.5855	0.259	cg27429080	DNM3;DNM3	NM_001136127;NM_015569	171810300	171810423	NC_000001.10
cg22086834	1.01e-17	6.97e-20	10.4641	34.5803	0.254	cg22086834	SGCE;SGCE;SGCE	NM_001099400;NM_001099401;NM_003919	94278830	94278953	NC_000007.13
cg00356361	1.02e-17	7.04e-20	10.4534	34.5685	0.267	cg00356361	NFATC1;NFATC1;NFATC1;NFATC1	NM_006162;NM_172388;NM_172389;NM_172387	77286260	77286383	NC_000018.9
cg20998319	1.02e-17	7.05e-20	10.4531	34.5664	0.24	cg20998319			157177345	157177468	NC_000002.11
cg01581084	1.02e-17	7.08e-20	10.4526	34.5633	0.267	cg01581084	OSR2;OSR2	NM_001142462;NM_053001	99961874	99961997	NC_000008.10
cg23652987	1.06e-17	7.35e-20	10.4465	34.5254	0.186	cg23652987	ACOX2	NM_003500	58508149	58508272	NC_000003.11
cg14394264	1.06e-17	7.42e-20	10.445	34.5162	0.173	cg14394264	PHF21A;PHF21A	NM_016621;NM_001101802	46121221	46121344	NC_000011.9
cg17498101	1.08e-17	7.57e-20	10.4419	34.4971	0.282	cg17498101	GJA1	NM_000165	121758292	121758415	NC_000006.11
cg18786782	1.1e-17	7.67e-20	10.4397	34.4834	0.206	cg18786782			13936527	13936650	NC_000003.11
cg11343464	1.1e-17	7.7e-20	10.4392	34.4803	0.184	cg11343464			128555661	128555784	NC_000007.13
cg14316944	1.1e-17	7.73e-20	10.4385	34.4755	0.285	cg14316944			79485529	79485652	NC_000017.10
cg05525649	1.11e-17	7.76e-20	10.4379	34.4719	0.209	cg05525649	PBX2	NM_002586	32156269	32156392	NC_000006.11
cg05401364	1.11e-17	7.77e-20	10.4377	34.4705	0.193	cg05401364	BOC	NM_033254	112967129	112967252	NC_000003.11
cg07411620	1.11e-17	7.79e-20	10.4374	34.4687	0.231	cg07411620	EVX2	NM_001080458	176948759	176948882	NC_000002.11
cg23213887	1.11e-17	7.83e-20	10.4365	34.4634	0.235	cg23213887	FBN2	NM_001999	127872767	127872890	NC_000005.9
cg17112958	1.11e-17	7.84e-20	10.4363	34.4618	0.252	cg17112958	LYPD1;LYPD1	NM_001077427;NM_144586	133426934	133427057	NC_000002.11
cg16790794	1.12e-17	7.89e-20	10.4352	34.4554	0.185	cg16790794	NKX2-1;NKX2-1	NM_003317;NM_001079668	36986996	36987119	NC_000014.8
cg26910511	1.12e-17	7.91e-20	10.435	34.454	0.262	cg26910511	LRFN1	NM_020862	39799037	39799160	NC_000019.9
cg16214693	1.12e-17	7.92e-20	10.4348	34.4526	0.196	cg16214693	LHPP;LHPP	NM_022126;NM_001167880	126278299	126278422	NC_000010.10
cg17889682	1.14e-17	8.07e-20	10.4318	34.4339	0.271	cg17889682	DYNC1I1;DYNC1I1;DYNC1I1	NM_004411;NM_001135556;NM_001135557	95402733	95402856	NC_000007.13
cg00228891	1.15e-17	8.12e-20	10.4399	34.4307	0.218	cg00228891	CR1L	NM_175710	207818893	207819016	NC_000001.10
cg26952618	1.15e-17	8.15e-20	10.4302	34.4241	0.304	cg26952618	FAM18A;FAM18A	NM_001079512;NM_001079512	10912545	10912668	NC_000016.9
cg05874806	1.17e-17	8.25e-20	10.4281	34.4113	0.195	cg05874806	MAP4K4;MAP4K4;MAP4K4	NM_145687;NM_004834;NM_145686	102350276	102350399	NC_000002.11
cg12325536	1.17e-17	8.27e-20	10.4278	34.409	0.27	cg12325536	LOC645323;LOC645323;LOC645323	NR_024383;NR_015436;NR_024384	87968658	87968781	NC_000005.9
cg11084334	1.19e-17	8.43e-20	10.4248	34.3909	0.188	cg11084334	LHFPL4	NM_198560	9594264	9594387	NC_000003.11
cg23859635	1.2e-17	8.49e-20	10.4237	34.3836	0.239	cg23859635	MTA3	NM_020744	42795262	42795385	NC_000002.11
cg27116912	1.2e-17	8.49e-20	10.4237	34.3835	0.236	cg27116912	EVX2	NM_001080458	176947940	176948063	NC_000002.11
cg00941258	1.2e-17	8.52e-20	10.4231	34.38	0.265	cg00941258			68611328	68611451	NC_000011.9
cg05262191	1.2e-17	8.53e-20	10.4229	34.3787	0.209	cg05262191			1714271	1714394	NC_000001.10
cg04670802	1.2e-17	8.55e-20	10.4226	34.3769	0.231	cg04670802			100050812	100050935	NC_000006.11
cg20603222	1.21e-17	8.61e-20	10.4215	34.3702	0.288	cg20603222	C7orf50;C7orf50;GPR146;C7orf50	NM_001134395;NM_032350;NM_138445;NM_001134396	1096387	1096510	NC_000007.13
cg10550882	1.21e-17	8.62e-20	10.4212	34.3682	0.221	cg10550882			1825647	1825770	NC_000020.10
cg18091615	1.23e-17	8.73e-20	10.4193	34.3563	0.212	cg18091615	CREB3L2	NM_194071	137675881	137676004	NC_000007.13
cg25950112	1.24e-17	8.87e-20	10.4167	34.3401	0.247	cg25950112			170740870	170740993	NC_000005.9
cg07747133	1.24e-17	8.88e-20	10.4166	34.3398	0.267	cg07747133	SOX2OT;SOX2	NR_004053;NM_003106	181428307	181428430	NC_000003.11
cg02008828	1.26e-17	8.96e-20	10.4151	34.3301	0.21	cg02008828	PACRG;PACRG;LOC285796;PACRG	NM_152410;NM_001080378;NR_028390;NM_001080379	163731427	163731550	NC_000006.11
cg14822490	1.26e-17	9e-20	10.4144	34.3257	0.233	cg14822490	HMX2	NM_005519	124909889	124910012	NC_000010.10
cg17323383	1.27e-17	9.07e-20	10.4132	34.3185	0.282	cg17323383	MCF2L2	NM_015078	182896670	182896793	NC_000003.11
cg11996592	1.27e-17	9.07e-20	10.4131	34.3181	0.138	cg11996592	ZC3H3	NM_015117	144577094	144577217	NC_000008.10
cg07084930	1.28e-17	9.19e-20	10.4202	34.3086	0.213	cg07084930	MTA1	NM_004689	105935351	105935474	NC_000014.8
cg07371589	1.28e-17	9.18e-20	10.4112	34.3064	0.25	cg07371589	SEMA6C	NM_030913	151104367	151104490	NC_000001.10
cg18280057	1.29e-17	9.21e-20	10.4108	34.3036	0.243	cg18280057	MTSS1	NM_014751	125741158	125741281	NC_000008.10
cg18403792	1.29e-17	9.21e-20	10.4107	34.3033	0.279	cg18403792	LOC645323;LOC645323;LOC645323	NR_024383;NR_015436;NR_024384	87963489	87963612	NC_000005.9
cg16555417	1.3e-17	9.29e-20	10.4093	34.2946	0.217	cg16555417			40598772	40598895	NC_000001.10
cg05150023	1.3e-17	9.33e-20	10.4087	34.2908	0.176	cg05150023			42944267	42944390	NC_000005.9
cg24934400	1.31e-17	9.38e-20	10.4078	34.2852	0.276	cg24934400			4873966	4874089	NC_000004.11
cg11007542	1.31e-17	9.42e-20	10.4071	34.281	0.0868	cg11007542	ALOXE3	NM_001165960	8023687	8023810	NC_000017.10
cg14556683	1.31e-17	9.43e-20	10.4071	34.2806	0.244	cg14556683	EPHX3;EPHX3	NM_024794;NM_001142886	15342982	15343105	NC_000019.9
cg21918313	1.32e-17	9.47e-20	10.4063	34.2758	0.221	cg21918313	FBXO41	NM_001080410	73496203	73496326	NC_000002.11
cg10163955	1.32e-17	9.51e-20	10.4057	34.2719	0.183	cg10163955	GATA3;GATA3	NM_001002295;NM_002051	8101402	8101525	NC_000010.10
cg09160776	1.33e-17	9.56e-20	10.4048	34.2667	0.208	cg09160776			56659924	56660047	NC_000004.11
cg09553242	1.34e-17	9.64e-20	10.4035	34.2586	0.175	cg09553242			72597015	72597138	NC_000005.9
cg00295794	1.34e-17	9.68e-20	10.4029	34.2545	0.284	cg00295794			100641409	100641532	NC_000013.10
cg24835159	1.35e-17	9.74e-20	10.4018	34.248	0.232	cg24835159	RNF43;RNF43	NM_017763;NM_017763	56494554	56494677	NC_000017.10
cg07039560	1.37e-17	9.89e-20	10.3994	34.233	0.235	cg07039560	SLC25A2	NM_031947	140683681	140683804	NC_000005.9
cg04407762	1.38e-17	9.98e-20	10.398	34.2243	0.221	cg04407762			113442791	113442914	NC_000004.11
cg07209634	1.39e-17	1.01e-19	10.4052	34.2152	0.226	cg07209634			156796550	156796673	NC_000007.13
cg06476685	1.39e-17	1.01e-19	10.3962	34.2131	0.265	cg06476685	ANKMY1;ANKMY1	NM_017844;NM_016552	241459638	241459761	NC_000002.11
cg16292885	1.42e-17	1.03e-19	10.3926	34.191	0.257	cg16292885			1552753	1552876	NC_000005.9
cg13847070	1.44e-17	1.05e-19	10.39	34.1746	0.203	cg13847070	KLHL3;KLHL3	NM_017415;NM_017415	137071523	137071646	NC_000005.9
cg10906284	1.46e-17	1.06e-19	10.3883	34.164	0.232	cg10906284	AVPR1A	NM_000706	63544430	63544553	NC_000012.11
cg09013975	1.46e-17	1.07e-19	10.4052	34.161	0.208	cg09013975	ATP2A3;ATP2A3;ATP2A3;ATP2A3;ATP2A3;ATP2A3;ATP2A3	NM_174954;NM_174955;NM_174956;NM_174957;NM_174953;NM_174958;NM_005173	3847872	3847995	NC_000017.10
cg27404023	1.46e-17	1.07e-19	10.3874	34.1583	0.232	cg27404023			162283994	162284117	NC_000002.11
cg13647973	1.46e-17	1.07e-19	10.3873	34.1578	0.231	cg13647973			56061337	56061460	NC_000019.9
cg00512602	1.46e-17	1.07e-19	10.3872	34.1569	0.192	cg00512602	SH3D20	NM_174919	43507585	43507708	NC_000017.10
cg23151000	1.48e-17	1.09e-19	10.3846	34.1413	0.227	cg23151000	CYP1B1	NM_000104	38302892	38303015	NC_000002.11
cg23679471	1.49e-17	1.09e-19	10.3838	34.1362	0.264	cg23679471			102473810	102473933	NC_000010.10
cg26332253	1.5e-17	1.1e-19	10.3829	34.1303	0.228	cg26332253	GJA1	NM_000165	121758729	121758852	NC_000006.11
cg13485564	1.5e-17	1.1e-19	10.3827	34.1289	0.263	cg13485564	CCDC140	NM_153038	223167617	223167740	NC_000002.11
cg25578781	1.52e-17	1.12e-19	10.3801	34.1129	0.181	cg25578781	ETS1	NM_001143820	128446070	128446193	NC_000011.9
cg02093732	1.52e-17	1.12e-19	10.3797	34.1109	0.216	cg02093732			30517601	30517724	NC_000015.9
cg22962123	1.55e-17	1.14e-19	10.3768	34.0929	0.274	cg22962123	HOXA3;HOXA3;HOXA3;HOXA3	NM_153631;NM_153632;NM_030661;NM_153632	27153605	27153728	NC_000007.13
cg10688799	1.55e-17	1.14e-19	10.3765	34.0904	0.229	cg10688799			45481164	45481287	NC_000013.10
cg22524864	1.56e-17	1.15e-19	10.3757	34.0855	0.246	cg22524864	FXYD3;FXYD3;FXYD3;FXYD3;FXYD3;FXYD3	NM_001136011;NM_001136007;NM_005971;NM_001136008;NM_001136012;NM_021910	35613900	35614023	NC_000019.9
cg05979020	1.57e-17	1.16e-19	10.3747	34.0794	0.253	cg05979020	HOXD10	NM_002148	176981336	176981459	NC_000002.11
cg25358289	1.57e-17	1.16e-19	10.3741	34.0761	0.204	cg25358289	CD14;CD14;CD14	NM_000591;NM_000591;NM_001040021	140012728	140012851	NC_000005.9
cg16318112	1.6e-17	1.18e-19	10.3709	34.0562	0.243	cg16318112	AGRN	NM_198576	969254	969377	NC_000001.10
cg20652404	1.61e-17	1.19e-19	10.3699	34.0497	0.231	cg20652404	LOXL1;LOXL1	NM_005576;NM_005576	74218904	74219027	NC_000015.9
cg24919768	1.61e-17	1.19e-19	10.3697	34.0489	0.189	cg24919768	MALL	NM_005434	110873031	110873154	NC_000002.11
cg20248204	1.61e-17	1.2e-19	10.3692	34.0457	0.253	cg20248204	KCTD12	NM_138444	77461279	77461402	NC_000013.10
cg10768321	1.61e-17	1.2e-19	10.3691	34.045	0.23	cg10768321	CD37;CD37	NM_001040031;NM_001774	49842035	49842158	NC_000019.9
cg11598403	1.62e-17	1.2e-19	10.3775	34.0437	0.273	cg11598403	MBP;MBP	NM_001025100;NM_001025101	74799500	74799623	NC_000018.9
cg01175020	1.62e-17	1.2e-19	10.3685	34.0409	0.276	cg01175020	TLX1	NM_005521	102896475	102896598	NC_000010.10
cg23181580	1.62e-17	1.2e-19	10.3683	34.0396	0.197	cg23181580			22454301	22454424	NC_000011.9
cg17554647	1.63e-17	1.21e-19	10.3671	34.0325	0.219	cg17554647	IQSEC1;IQSEC1	NM_001134382;NM_014869	12986097	12986220	NC_000003.11
cg25806701	1.64e-17	1.22e-19	10.3665	34.0284	0.294	cg25806701	LRAT	NM_004744	155663990	155664113	NC_000004.11
cg24644551	1.64e-17	1.22e-19	10.3658	34.0243	0.228	cg24644551			100050918	100051041	NC_000006.11
cg11967480	1.64e-17	1.22e-19	10.3655	34.0227	0.269	cg11967480			112290198	112290321	NC_000010.10
cg01513063	1.68e-17	1.25e-19	10.3621	34.0013	0.202	cg01513063	SEPT9;SEPT9;SEPT9;SEPT9;SEPT9;SEPT9;SEPT9	NM_001113492;NM_001113496;NM_001113493;NM_001113491;NM_001113495;NM_006640;NM_001113494	75470567	75470690	NC_000017.10
cg09244635	1.68e-17	1.26e-19	10.3615	33.9977	0.236	cg09244635	DNAH12;DNAH12	NM_198564;NM_178504	57529873	57529996	NC_000003.11
cg07159958	1.69e-17	1.26e-19	10.3608	33.9934	0.267	cg07159958	ATL1;ATL1;ATL1	NM_015915;NM_001127713;NM_181598	51026681	51026804	NC_000014.8
cg01243773	1.71e-17	1.28e-19	10.3584	33.9785	0.163	cg01243773	PKNOX2	NM_022062	125050012	125050135	NC_000011.9
cg13518121	1.72e-17	1.28e-19	10.3581	33.9768	0.205	cg13518121	PARVA	NM_018222	12434385	12434508	NC_000011.9
cg09743950	1.72e-17	1.28e-19	10.3579	33.9753	0.238	cg09743950	ITGAM;ITGAM	NM_001145808;NM_000632	31341875	31341998	NC_000016.9
cg15697019	1.74e-17	1.3e-19	10.3559	33.9629	0.237	cg15697019	RSBN1L	NM_198467	77357984	77358107	NC_000007.13
cg14632507	1.74e-17	1.31e-19	10.3551	33.958	0.182	cg14632507	PDZRN3	NM_015009	73468875	73468998	NC_000003.11
cg18335796	1.75e-17	1.31e-19	10.3543	33.9528	0.177	cg18335796	CALB1	NM_004929	91094472	91094595	NC_000008.10
cg05774978	1.75e-17	1.31e-19	10.3542	33.9523	0.224	cg05774978	PDIA3P	NR_002305	146649842	146649965	NC_000001.10
cg10195901	1.77e-17	1.33e-19	10.3521	33.9393	0.212	cg10195901	HORMAD2	NM_152510	30476278	30476401	NC_000022.10
cg24546205	1.78e-17	1.34e-19	10.3509	33.9317	0.283	cg24546205	ALDH2	NM_000690	112204829	112204952	NC_000012.11
cg01971813	1.82e-17	1.37e-19	10.3568	33.9157	0.239	cg01971813	PKLR;PKLR	NM_000298;NM_181871	155265180	155265303	NC_000001.10
cg25975621	1.87e-17	1.41e-19	10.3431	33.8838	0.29	cg25975621	ESRRG	NM_001134285	217311177	217311300	NC_000001.10
cg02555204	1.88e-17	1.42e-19	10.3416	33.8742	0.24	cg02555204			87984959	87985082	NC_000005.9
cg20902783	1.88e-17	1.42e-19	10.3414	33.8732	0.233	cg20902783	NDRG2;NDRG2;NDRG2;NDRG2;NDRG2;NDRG2;NDRG2;NDRG2	NM_201539;NM_201535;NM_201536;NM_201538;NM_201541;NM_201540;NM_016250;NM_201537	21494071	21494194	NC_000014.8
cg11878182	1.89e-17	1.43e-19	10.3406	33.868	0.176	cg11878182	ZNF706;ZNF706;ZNF706;ZNF706;ZNF706;ZNF706	NM_001042510;NM_001042511;NM_001042511;NM_016096;NM_001042510;NM_016096	102217722	102217845	NC_000008.10
cg14768245	1.89e-17	1.44e-19	10.3401	33.8648	0.24	cg14768245			14926780	14926903	NC_000011.9
cg25922969	1.9e-17	1.44e-19	10.3396	33.8621	0.231	cg25922969	RGS14	NM_006480	176793941	176794064	NC_000005.9
cg20168927	1.91e-17	1.45e-19	10.3386	33.8559	0.146	cg20168927			17199104	17199227	NC_000001.10
cg07937925	1.92e-17	1.46e-19	10.3379	33.8512	0.275	cg07937925			15820699	15820822	NC_000017.10
cg16806195	1.92e-17	1.46e-19	10.3376	33.8494	0.201	cg16806195	MICALL2	NM_182924	1487784	1487907	NC_000007.13
cg26103587	1.93e-17	1.47e-19	10.337	33.8456	0.249	cg26103587			1620137	1620260	NC_000006.11
cg13456138	1.93e-17	1.47e-19	10.3367	33.8439	0.207	cg13456138	FAS;FAS;FAS;FAS;FAS;FAS;FAS	NM_152872;NR_028034;NM_152871;NM_000043;NR_028035;NR_028036;NR_028033	90753195	90753318	NC_000010.10
cg17787288	1.94e-17	1.47e-19	10.336	33.8392	0.224	cg17787288			176979788	176979911	NC_000002.11
cg17077180	1.95e-17	1.48e-19	10.3351	33.834	0.244	cg17077180			38461687	38461810	NC_000001.10
cg03111404	1.96e-17	1.49e-19	10.3432	33.8316	0.238	cg03111404			28175984	28176107	NC_000006.11
cg26410635	1.95e-17	1.49e-19	10.3344	33.8299	0.193	cg26410635	AMDHD1	NM_152435	96350720	96350843	NC_000012.11
cg03387585	1.97e-17	1.5e-19	10.3334	33.8233	0.245	cg03387585	KIRREL3;KIRREL3	NM_001161707;NM_032531	126455596	126455719	NC_000011.9
cg02030542	1.97e-17	1.5e-19	10.3332	33.8223	0.217	cg02030542	VAC14	NM_018052	70722454	70722577	NC_000016.9
cg14907769	1.99e-17	1.52e-19	10.3315	33.8115	0.24	cg14907769			49468941	49469064	NC_000008.10
cg10966582	1.99e-17	1.52e-19	10.3315	33.8115	0.198	cg10966582	MST1P9	NR_002729	17085860	17085983	NC_000001.10
cg16857858	2.02e-17	1.54e-19	10.3288	33.7951	0.353	cg16857858	HOXA10;HOXA10	NM_018951;NM_153715	27213984	27214107	NC_000007.13
cg21187770	2.02e-17	1.55e-19	10.3283	33.7917	0.186	cg21187770	KIF3C	NM_002254	26205876	26205999	NC_000002.11
cg18946602	2.03e-17	1.56e-19	10.3271	33.7844	0.233	cg18946602	NFIA;NFIA;NFIA;NFIA	NM_001145512;NM_001145511;NM_001134673;NM_005595	61549982	61550105	NC_000001.10
cg02993070	2.04e-17	1.57e-19	10.3265	33.7806	0.208	cg02993070	FERMT2;FERMT2;FERMT2	NM_001134999;NM_001135000;NM_006832	53419111	53419234	NC_000014.8
cg07498426	2.06e-17	1.59e-19	10.3244	33.7679	0.213	cg07498426			125952694	125952817	NC_000011.9
cg20124223	2.08e-17	1.6e-19	10.3227	33.7571	0.281	cg20124223	DIXDC1;DIXDC1	NM_033425;NM_001037954	111847692	111847815	NC_000011.9
cg17198320	2.09e-17	1.61e-19	10.3223	33.7548	0.187	cg17198320	DIP2C;C10orf108;C10orf108	NM_014974;NR_027152;NR_027151	695877	696000	NC_000010.10
cg21595709	2.09e-17	1.61e-19	10.3223	33.7545	0.219	cg21595709	EPHX3;EPHX3	NM_024794;NM_001142886	15344186	15344309	NC_000019.9
cg03914922	2.1e-17	1.62e-19	10.3303	33.7515	0.241	cg03914922			87985200	87985323	NC_000005.9
cg26758986	2.11e-17	1.62e-19	10.3208	33.7454	0.226	cg26758986	P4HA3	NM_182904	74022882	74023005	NC_000011.9
cg19439123	2.12e-17	1.64e-19	10.3194	33.7366	0.228	cg19439123	RAI1	NM_030665	17687621	17687744	NC_000017.10
cg21181453	2.14e-17	1.65e-19	10.3182	33.7294	0.169	cg21181453	DPM2	NM_003863	130700954	130701077	NC_000009.11
cg19254118	2.14e-17	1.65e-19	10.3181	33.7284	0.235	cg19254118	ADAT3;SCAMP4	NM_138422;NM_079834	1907972	1908095	NC_000019.9
cg02071447	2.14e-17	1.65e-19	10.3178	33.7265	0.213	cg02071447	GLRA1;GLRA1	NM_000171;NM_001146040	151304542	151304665	NC_000005.9
cg07932300	2.16e-17	1.67e-19	10.3247	33.7167	0.185	cg07932300	HECA	NM_016217	139454928	139455051	NC_000006.11
cg20943084	2.16e-17	1.67e-19	10.316	33.7157	0.241	cg20943084	CD14;CD14;CD14	NM_000591;NM_000591;NM_001040021	140012769	140012892	NC_000005.9
cg15147215	2.16e-17	1.67e-19	10.3158	33.7144	0.242	cg15147215	STAB1	NM_015136	52552868	52552991	NC_000003.11
cg24783211	2.19e-17	1.7e-19	10.3135	33.7003	0.285	cg24783211			55093038	55093161	NC_000004.11
cg10364040	2.22e-17	1.72e-19	10.3112	33.6855	0.284	cg10364040	HOXD10	NM_002148	176981064	176981187	NC_000002.11
cg12674357	2.22e-17	1.73e-19	10.3109	33.6841	0.237	cg12674357			106957945	106958068	NC_000006.11
cg06260709	2.22e-17	1.73e-19	10.3108	33.6835	0.267	cg06260709			48626621	48626744	NC_000020.10
cg17399362	2.23e-17	1.73e-19	10.3105	33.6814	0.256	cg17399362	EPHX3;EPHX3	NM_001142886;NM_024794	15343345	15343468	NC_000019.9
cg22935450	2.23e-17	1.74e-19	10.3099	33.6777	0.249	cg22935450	RARA	NM_000964	38465393	38465516	NC_000017.10
cg03365733	2.23e-17	1.74e-19	10.3099	33.6775	0.199	cg03365733	PRDM13	NM_021620	100055662	100055785	NC_000006.11
cg26353176	2.25e-17	1.75e-19	10.3089	33.6715	0.236	cg26353176	PART1;PART1;PDE4D;PART1;PDE4D	NR_028508;NR_024617;NM_001165899;NR_028509;NM_001165899	59783906	59784029	NC_000005.9
cg18629151	2.25e-17	1.76e-19	10.317	33.6691	0.197	cg18629151			13539581	13539704	NC_000004.11
cg07561747	2.25e-17	1.76e-19	10.308	33.6662	0.263	cg07561747	KIF21B	NM_017596	200983313	200983436	NC_000001.10
cg04917391	2.28e-17	1.78e-19	10.3149	33.6567	0.256	cg04917391	APBB2;APBB2;APBB2;APBB2;APBB2;APBB2;APBB2	NM_004307;NM_001166051;NM_001166053;NM_001166050;NM_001166052;NM_173075;NM_001166054	40859259	40859382	NC_000004.11
cg26315277	2.28e-17	1.78e-19	10.3064	33.6561	0.244	cg26315277	PAX6	NM_001127612	31839549	31839672	NC_000011.9
cg10184431	2.28e-17	1.78e-19	10.3063	33.6551	0.19	cg10184431	HIST1H2AJ;HIST1H2BM;HIST1H2BM	NM_021066;NM_003521;NM_003521	27783226	27783349	NC_000006.11
cg20891771	2.29e-17	1.78e-19	10.3056	33.6512	0.184	cg20891771			99143542	99143665	NC_000015.9
cg01793449	2.31e-17	1.81e-19	10.3038	33.6398	0.241	cg01793449	KIAA0495;KIAA0495	NM_207306;NM_207306	3663339	3663462	NC_000001.10
cg12810084	2.32e-17	1.82e-19	10.3029	33.6343	0.231	cg12810084	HOXA11AS;HOXA11	NR_002795;NM_005523	27225319	27225442	NC_000007.13
cg25999604	2.33e-17	1.82e-19	10.3024	33.6314	0.264	cg25999604	XRCC3;XRCC3;XRCC3	NM_001100118;NM_001100119;NM_005432	104179135	104179258	NC_000014.8
cg21834061	2.33e-17	1.83e-19	10.3017	33.6267	0.254	cg21834061			29521162	29521285	NC_000006.11
cg03662049	2.36e-17	1.85e-19	10.2998	33.6153	0.239	cg03662049			164204829	164204952	NC_000002.11
cg07434271	2.37e-17	1.86e-19	10.2991	33.6107	0.27	cg07434271	PAX6	NM_001127612	31840698	31840821	NC_000011.9
cg07688057	2.37e-17	1.86e-19	10.2989	33.6092	0.212	cg07688057	BCOR;BCOR;BCOR;BCOR	NM_001123384;NM_017745;NM_001123385;NM_001123383	39943025	39943148	NC_000023.10
cg27652459	2.38e-17	1.87e-19	10.2983	33.6056	0.183	cg27652459	ARHGAP1	NM_004308	46709238	46709361	NC_000011.9
cg16288421	2.38e-17	1.87e-19	10.2982	33.6049	0.223	cg16288421	SCFD2	NM_152540	54213525	54213648	NC_000004.11
cg17333767	2.43e-17	1.92e-19	10.2942	33.5802	0.224	cg17333767	CECR1;CECR1	NM_177405;NM_017424	17680561	17680684	NC_000022.10
cg23057220	2.43e-17	1.92e-19	10.2941	33.5796	0.239	cg23057220	MUM1;MUM1	NR_024247;NM_032853	1356315	1356438	NC_000019.9
cg04002235	2.45e-17	1.94e-19	10.2926	33.5705	0.222	cg04002235			128560443	128560566	NC_000011.9
cg23119604	2.48e-17	1.96e-19	10.2905	33.5574	0.226	cg23119604	HLA-L	NR_027822	30227854	30227977	NC_000006.11
cg22455694	2.48e-17	1.96e-19	10.2904	33.557	0.197	cg22455694	HOXD11	NM_021192	176974001	176974124	NC_000002.11
cg23093754	2.48e-17	1.96e-19	10.2904	33.5569	0.268	cg23093754	GNMT	NM_018960	42928079	42928202	NC_000006.11
cg04502985	2.5e-17	1.98e-19	10.2887	33.5466	0.304	cg04502985			77268452	77268575	NC_000005.9
cg07044859	2.51e-17	1.99e-19	10.2881	33.5428	0.25	cg07044859			101282883	101283006	NC_000010.10
cg24601030	2.53e-17	2.01e-19	10.2868	33.5349	0.247	cg24601030	DIXDC1;DIXDC1	NM_033425;NM_001037954	111847747	111847870	NC_000011.9
cg04623265	2.53e-17	2.01e-19	10.2867	33.5342	0.17	cg04623265			224363494	224363617	NC_000001.10
cg01145903	2.57e-17	2.04e-19	10.284	33.5173	0.237	cg01145903			115697588	115697711	NC_000005.9
cg22431309	2.65e-17	2.12e-19	10.2782	33.4814	0.218	cg22431309	LOC100134713;NDUFB2	NR_024454;NM_004546	140396019	140396142	NC_000007.13
cg10379418	2.67e-17	2.13e-19	10.2948	33.4797	0.228	cg10379418			53936188	53936311	NC_000001.10
cg06669759	2.66e-17	2.13e-19	10.2776	33.4777	0.245	cg06669759	NR3C2;NR3C2	NM_000901;NM_001166104	149362830	149362953	NC_000004.11
cg23449696	2.66e-17	2.13e-19	10.2775	33.4769	0.193	cg23449696	ZIC1	NM_003412	147125942	147126065	NC_000003.11
cg18290075	2.68e-17	2.15e-19	10.2761	33.4685	0.271	cg18290075	SGEF	NM_015595	153840477	153840600	NC_000003.11
cg00088183	2.74e-17	2.2e-19	10.2725	33.4458	0.23	cg00088183			91185168	91185291	NC_000001.10
cg10815835	2.76e-17	2.22e-19	10.2712	33.4378	0.215	cg10815835			170396327	170396450	NC_000006.11
cg05546763	2.77e-17	2.22e-19	10.2705	33.4338	0.245	cg05546763			95983383	95983506	NC_000014.8
cg18159860	2.79e-17	2.25e-19	10.2689	33.4239	0.216	cg18159860			72678420	72678543	NC_000005.9
cg15926420	2.8e-17	2.25e-19	10.2686	33.4219	0.221	cg15926420	CASQ1	NM_001231	160159672	160159795	NC_000001.10
cg17398677	2.81e-17	2.26e-19	10.2681	33.419	0.154	cg17398677	NKX2-4	NM_033176	21376921	21377044	NC_000020.10
cg18235050	2.82e-17	2.27e-19	10.2673	33.414	0.257	cg18235050			126676048	126676171	NC_000012.11
cg14242895	2.82e-17	2.28e-19	10.2668	33.4106	0.173	cg14242895	MLL	NM_005933	118393450	118393573	NC_000011.9
cg15499368	2.84e-17	2.29e-19	10.2658	33.4045	0.226	cg15499368			72740533	72740656	NC_000005.9
cg03483314	2.86e-17	2.31e-19	10.2733	33.3993	0.193	cg03483314			102083111	102083234	NC_000008.10
cg07034255	2.86e-17	2.31e-19	10.2648	33.3983	0.186	cg07034255	MTMR12	NM_001040446	32297979	32298102	NC_000005.9
cg01381846	2.86e-17	2.31e-19	10.2647	33.3975	0.22	cg01381846	HOXA9	NM_152739	27204785	27204908	NC_000007.13
cg11280525	2.86e-17	2.31e-19	10.2643	33.395	0.212	cg11280525	LOC645323	NR_015436	87955695	87955818	NC_000005.9
cg25514273	2.88e-17	2.33e-19	10.2628	33.3861	0.239	cg25514273	KLHL1;ATXN8OS	NM_020866;NR_002717	70681804	70681927	NC_000013.10
cg25127444	2.91e-17	2.36e-19	10.2615	33.3776	0.233	cg25127444	HOXA13	NM_000522	27238279	27238402	NC_000007.13
cg23490077	2.92e-17	2.36e-19	10.2609	33.3743	0.166	cg23490077			112610645	112610768	NC_000006.11
cg00301159	2.92e-17	2.37e-19	10.2608	33.3734	0.19	cg00301159	C3orf55;C3orf55;C3orf55;C3orf55	NM_001130001;NM_001099777;NM_001130002;NR_024016	157260788	157260911	NC_000003.11
cg25660390	2.92e-17	2.37e-19	10.2607	33.373	0.219	cg25660390			73073700	73073823	NC_000017.10
cg21802055	2.93e-17	2.38e-19	10.2598	33.3674	0.308	cg21802055			4868794	4868917	NC_000004.11
cg18232861	2.95e-17	2.39e-19	10.2591	33.3628	0.232	cg18232861			132155555	132155678	NC_000005.9
cg10055566	2.96e-17	2.4e-19	10.2581	33.3571	0.224	cg10055566	NKAPL	NM_001007531	28227220	28227343	NC_000006.11
cg21786191	2.97e-17	2.41e-19	10.2576	33.3536	0.179	cg21786191	ZADH2	NM_175907	72916012	72916135	NC_000018.9
cg22160472	2.98e-17	2.42e-19	10.2572	33.3516	0.217	cg22160472			42944494	42944617	NC_000005.9
cg09233392	2.99e-17	2.43e-19	10.2563	33.3456	0.241	cg09233392	C10orf53;C10orf53	NM_182554;NM_001042427	50887488	50887611	NC_000010.10
cg09382096	3e-17	2.44e-19	10.2558	33.3425	0.218	cg09382096	PAX6;PAX6;PAX6	NM_001604;NM_001127612;NM_000280	31827593	31827716	NC_000011.9
cg08223003	3e-17	2.44e-19	10.2556	33.3414	0.197	cg08223003	NDRG1;NDRG1	NM_006096;NM_001135242	134285320	134285443	NC_000008.10
cg22575603	3.03e-17	2.47e-19	10.2628	33.3344	0.232	cg22575603			43332329	43332452	NC_000010.10
cg11303301	3.06e-17	2.5e-19	10.2522	33.3203	0.142	cg11303301	ZC3H3	NM_015117	144577185	144577308	NC_000008.10
cg27020216	3.09e-17	2.52e-19	10.2506	33.3104	0.275	cg27020216	SGEF	NM_015595	153840347	153840470	NC_000003.11
cg14197071	3.11e-17	2.55e-19	10.2489	33.2999	0.242	cg14197071	PRDM8	NM_020226	81110459	81110582	NC_000004.11
cg06068373	3.13e-17	2.57e-19	10.2477	33.2926	0.22	cg06068373	SEC22C;SEC22C	NM_032970;NM_004206	42594510	42594633	NC_000003.11
cg00830735	3.14e-17	2.57e-19	10.2475	33.2911	0.301	cg00830735	PPP1R3C	NM_005398	93393238	93393361	NC_000010.10
cg16413030	3.14e-17	2.57e-19	10.2473	33.2899	0.225	cg16413030			176937704	176937827	NC_000002.11
cg17213060	3.14e-17	2.58e-19	10.2472	33.2895	0.205	cg17213060			45077881	45078004	NC_000003.11
cg03196097	3.15e-17	2.59e-19	10.2551	33.2865	0.193	cg03196097			4857441	4857564	NC_000004.11
cg15472739	3.17e-17	2.61e-19	10.2454	33.2782	0.121	cg15472739	LOC388692	NR_027002	149286603	149286726	NC_000001.10
cg13372879	3.18e-17	2.61e-19	10.2452	33.277	0.271	cg13372879			172948073	172948196	NC_000002.11
cg10203610	3.19e-17	2.62e-19	10.2445	33.2727	0.27	cg10203610	LRAT	NM_004744	155664150	155664273	NC_000004.11
cg11364895	3.19e-17	2.63e-19	10.2442	33.2707	0.202	cg11364895	SIGIRR;SIGIRR;SIGIRR	NM_001135054;NM_021805;NM_001135053	406019	406142	NC_000011.9
cg10813544	3.2e-17	2.63e-19	10.2438	33.2681	0.268	cg10813544			49292685	49292808	NC_000008.10
cg24305156	3.21e-17	2.64e-19	10.2432	33.2645	0.198	cg24305156	CRY2;CRY2	NM_001127457;NM_021117	45871936	45872059	NC_000011.9
cg15562220	3.23e-17	2.66e-19	10.2422	33.2581	0.139	cg15562220	SCGN	NM_006998	25652395	25652518	NC_000006.11
cg07002447	3.23e-17	2.66e-19	10.2419	33.2568	0.216	cg07002447	CILP2	NM_153221	19648890	19649013	NC_000019.9
cg26553501	3.26e-17	2.69e-19	10.2403	33.2468	0.2	cg26553501			2145276	2145399	NC_000001.10
cg25138553	3.27e-17	2.7e-19	10.2397	33.243	0.204	cg25138553	HSPG2	NM_005529	22223841	22223964	NC_000001.10
cg02909790	3.28e-17	2.71e-19	10.2391	33.2391	0.222	cg02909790	HIST1H3G	NM_003534	26271587	26271710	NC_000006.11
cg00177388	3.31e-17	2.73e-19	10.2378	33.231	0.249	cg00177388			72677886	72678009	NC_000005.9
cg26781524	3.35e-17	2.77e-19	10.2354	33.2163	0.219	cg26781524	BCMO1	NM_017429	81272080	81272203	NC_000016.9
cg05800289	3.42e-17	2.84e-19	10.2315	33.1923	0.27	cg05800289	AQP11	NM_173039	77301496	77301619	NC_000011.9
cg26695909	3.46e-17	2.87e-19	10.2385	33.1847	0.256	cg26695909	ZNF704	NM_001033723	81639869	81639992	NC_000008.10
cg00083072	3.47e-17	2.89e-19	10.2289	33.176	0.232	cg00083072	SIPA1;SIPA1	NM_153253;NM_006747	65415190	65415313	NC_000011.9
cg10173586	3.51e-17	2.93e-19	10.2269	33.164	0.206	cg10173586	PLEC1;PLEC1;MIR661;PLEC1;PLEC1	NM_000445;NM_201378;NR_030383;NM_201379;NM_201380	145020593	145020716	NC_000008.10
cg21026830	3.51e-17	2.93e-19	10.2266	33.162	0.21	cg21026830			60973517	60973640	NC_000014.8
cg22999327	3.53e-17	2.94e-19	10.2259	33.1578	0.179	cg22999327	PDE3A	NM_000921	20700997	20701120	NC_000012.11
cg18067859	3.55e-17	2.96e-19	10.225	33.1517	0.212	cg18067859	SLFN13	NM_144682	33776345	33776468	NC_000017.10
cg05522011	3.57e-17	2.98e-19	10.224	33.1457	0.259	cg05522011	PRDM8;PRDM8	NM_001099403;NM_020226	81122726	81122849	NC_000004.11
cg23875758	3.61e-17	3.01e-19	10.2222	33.1349	0.168	cg23875758	SREBF1;SREBF1	NM_001005291;NM_004176	17715520	17715643	NC_000017.10
cg14154651	3.64e-17	3.05e-19	10.2292	33.1266	0.314	cg14154651	ESRP1;ESRP1;ESRP1;ESRP1;ESRP1	NM_001122826;NM_001122825;NM_001122827;NM_001034915;NM_017697	95652577	95652700	NC_000008.10
cg22653140	3.64e-17	3.05e-19	10.2202	33.1221	0.246	cg22653140			81214225	81214348	NC_000010.10
cg26430167	3.69e-17	3.09e-19	10.2182	33.11	0.162	cg26430167			87984943	87985066	NC_000005.9
cg09502866	3.69e-17	3.09e-19	10.218	33.1084	0.248	cg09502866	KCNQ1DN	NR_024627	2890473	2890596	NC_000011.9
cg22139166	3.7e-17	3.11e-19	10.226	33.1072	0.198	cg22139166	ZNF608	NM_020747	124071107	124071230	NC_000005.9
cg18022224	3.7e-17	3.1e-19	10.2175	33.1055	0.272	cg18022224	HOXD12	NM_021193	176964404	176964527	NC_000002.11
cg22758454	3.7e-17	3.11e-19	10.2174	33.1049	0.29	cg22758454			16570483	16570606	NC_000017.10
cg14614094	3.77e-17	3.17e-19	10.2144	33.0861	0.192	cg14614094	EXOSC2	NM_014285	133567903	133568026	NC_000009.11
cg09554951	3.81e-17	3.2e-19	10.2125	33.0748	0.18	cg09554951	KCNQ1DN	NR_024627	2890725	2890848	NC_000011.9
cg18773617	3.82e-17	3.21e-19	10.2121	33.0723	0.221	cg18773617			82340571	82340694	NC_000015.9
cg05922028	3.86e-17	3.25e-19	10.2102	33.0604	0.168	cg05922028	CR1;CR1	NM_000573;NM_000651	207669334	207669457	NC_000001.10
cg23238793	3.87e-17	3.27e-19	10.2093	33.0551	0.233	cg23238793	ARX	NM_139058	25025519	25025642	NC_000023.10
cg05519187	3.89e-17	3.29e-19	10.2084	33.049	0.257	cg05519187			35303387	35303510	NC_000017.10
cg26312071	3.91e-17	3.3e-19	10.2076	33.0441	0.205	cg26312071	SEMA4B	NM_020210	90727783	90727906	NC_000015.9
cg05128922	3.91e-17	3.3e-19	10.2075	33.0438	0.184	cg05128922			114882879	114883002	NC_000012.11
cg00144335	3.97e-17	3.36e-19	10.2134	33.0294	0.204	cg00144335	ZNF718	NM_001039127	107176	107299	NC_000004.11
cg16789849	3.98e-17	3.37e-19	10.2042	33.0234	0.189	cg16789849			84772737	84772860	NC_000004.11
cg24931632	4e-17	3.39e-19	10.2036	33.0193	0.201	cg24931632	MGC12982	NR_026878	47899667	47899790	NC_000001.10
cg27324426	4.02e-17	3.4e-19	10.2027	33.0143	0.226	cg27324426	ZNF154	NM_001085384	58220837	58220960	NC_000019.9
cg26069068	4.03e-17	3.42e-19	10.2019	33.0091	0.206	cg26069068	MTSS1	NM_014751	125741265	125741388	NC_000008.10
cg19959677	4.05e-17	3.43e-19	10.2013	33.0056	0.186	cg19959677			61120783	61120906	NC_000014.8
cg07566169	4.05e-17	3.44e-19	10.2011	33.004	0.163	cg07566169	HOXD11	NM_021192	176973690	176973813	NC_000002.11
cg26607031	4.08e-17	3.47e-19	10.1999	32.9964	0.193	cg26607031	SLC25A33	NM_032315	9602701	9602824	NC_000001.10
cg07478468	4.09e-17	3.48e-19	10.1995	32.9942	0.245	cg07478468	MCOLN2	NM_153259	85464000	85464123	NC_000001.10
cg02621287	4.12e-17	3.5e-19	10.1983	32.9866	0.222	cg02621287			11653278	11653401	NC_000012.11
cg03582371	4.14e-17	3.52e-19	10.1975	32.9818	0.212	cg03582371	TBC1D16	NM_019020	77951707	77951830	NC_000017.10
cg26259537	4.2e-17	3.58e-19	10.2573	32.9817	0.316	cg26259537	MIR196B	NR_029911	27209247	27209370	NC_000007.13
cg08118241	4.17e-17	3.55e-19	10.1963	32.9745	0.249	cg08118241	NKAIN3	NM_173688	63160127	63160250	NC_000008.10
cg08812889	4.17e-17	3.55e-19	10.196	32.9725	0.237	cg08812889			174439925	174440048	NC_000004.11
cg23468002	4.2e-17	3.58e-19	10.1948	32.9653	0.227	cg23468002			158532401	158532524	NC_000005.9
cg15694987	4.21e-17	3.6e-19	10.194	32.9599	0.176	cg15694987	EXT1	NM_000127	119125345	119125468	NC_000008.10
cg09982224	4.23e-17	3.62e-19	10.1931	32.9547	0.184	cg09982224	ALDH3B1	NM_001161473	67775972	67776095	NC_000011.9
cg17793776	4.26e-17	3.64e-19	10.1921	32.9486	0.227	cg17793776			77140381	77140504	NC_000005.9
cg14327393	4.29e-17	3.67e-19	10.1906	32.9395	0.208	cg14327393	TMC1	NM_138691	75141633	75141756	NC_000009.11
cg20631351	4.29e-17	3.68e-19	10.1905	32.9388	0.215	cg20631351	PALM;PALM	NM_002579;NM_001040134	711001	711124	NC_000019.9
cg16109423	4.31e-17	3.69e-19	10.1984	32.9371	0.197	cg16109423	DNALI1	NM_003462	38022718	38022841	NC_000001.10
cg04645545	4.31e-17	3.69e-19	10.1899	32.9348	0.261	cg04645545	FGF8;FGF8;FGF8;FGF8	NM_033164;NM_033165;NM_033163;NM_006119	103534563	103534686	NC_000010.10
cg24086565	4.33e-17	3.71e-19	10.1889	32.9289	0.194	cg24086565			156109908	156110031	NC_000001.10
cg04965549	4.38e-17	3.76e-19	10.187	32.9168	0.199	cg04965549	LRRC20;LRRC20;LRRC20;LRRC20	NM_207119;NM_018239;NM_018205;NM_207119	72141375	72141498	NC_000010.10
cg21166775	4.38e-17	3.76e-19	10.1869	32.9165	0.198	cg21166775	RAPGEF3;RAPGEF3;RAPGEF3;RAPGEF3	NM_006105;NM_001098532;NM_006105;NM_001098531	48152204	48152327	NC_000012.11
cg02938414	4.44e-17	3.82e-19	10.1846	32.9018	0.211	cg02938414			174444166	174444289	NC_000004.11
cg17199181	4.48e-17	3.86e-19	10.1826	32.8899	0.212	cg17199181	MBP;MBP	NM_001025100;NM_001025101	74799250	74799373	NC_000018.9
cg16184803	4.51e-17	3.88e-19	10.1817	32.8844	0.221	cg16184803	PITX2;PITX2;PITX2	NM_000325;NM_153426;NM_153427	111542444	111542567	NC_000004.11
cg06218338	4.53e-17	3.91e-19	10.198	32.8833	0.226	cg06218338			27231894	27232017	NC_000007.13
cg07149609	4.54e-17	3.92e-19	10.1804	32.8762	0.273	cg07149609			170630734	170630857	NC_000001.10
cg11795854	4.59e-17	3.97e-19	10.1784	32.8636	0.27	cg11795854			72598965	72599088	NC_000005.9
cg22234712	4.59e-17	3.97e-19	10.1783	32.863	0.29	cg22234712			96085385	96085508	NC_000008.10
cg01287054	4.62e-17	4e-19	10.1772	32.8563	0.244	cg01287054			156795156	156795279	NC_000007.13
cg16184495	4.65e-17	4.04e-19	10.1756	32.8467	0.227	cg16184495	EPHX3;EPHX3	NM_001142886;NM_024794	15343350	15343473	NC_000019.9
cg06213047	4.7e-17	4.08e-19	10.1738	32.8354	0.19	cg06213047			85229676	85229799	NC_000016.9
cg16777618	4.78e-17	4.15e-19	10.171	32.8183	0.231	cg16777618			128694184	128694307	NC_000011.9
cg00168191	4.81e-17	4.19e-19	10.1781	32.8113	0.245	cg00168191	GNA11	NM_002067	3097565	3097688	NC_000019.9
cg11324832	4.81e-17	4.19e-19	10.1698	32.8108	0.24	cg11324832	SOX2OT	NR_004053	181441806	181441929	NC_000003.11
cg04452311	4.81e-17	4.19e-19	10.1698	32.8107	0.244	cg04452311			176936377	176936500	NC_000002.11
cg14987431	4.81e-17	4.19e-19	10.1697	32.8098	0.246	cg14987431			94455650	94455773	NC_000010.10
cg00842076	4.84e-17	4.22e-19	10.1686	32.8031	0.226	cg00842076	FOXN3;FOXN3	NM_005197;NM_001085471	89881835	89881958	NC_000014.8
cg08183724	4.88e-17	4.25e-19	10.1673	32.795	0.264	cg08183724			21497429	21497552	NC_000020.10
cg01295203	4.89e-17	4.27e-19	10.1667	32.7913	0.262	cg01295203	PRDM14	NM_024504	70984199	70984322	NC_000008.10
cg03259243	4.97e-17	4.35e-19	10.1638	32.7737	0.204	cg03259243			21356007	21356130	NC_000017.10
cg04366300	5.02e-17	4.4e-19	10.162	32.7625	0.2	cg04366300	PKNOX2	NM_022062	125157962	125158085	NC_000011.9
cg25364619	5.06e-17	4.43e-19	10.1692	32.757	0.23	cg25364619	NXN	NM_022463	783451	783574	NC_000017.10
cg16315334	5.11e-17	4.48e-19	10.1675	32.7463	0.206	cg16315334	REEP4	NM_025232	21996639	21996762	NC_000008.10
cg11469061	5.1e-17	4.47e-19	10.1593	32.7455	0.203	cg11469061	PAX6;PAX6;PAX6	NM_001604;NM_001127612;NM_000280	31826421	31826544	NC_000011.9
cg19379569	5.11e-17	4.49e-19	10.1587	32.742	0.166	cg19379569	STK32C	NM_173575	134079358	134079481	NC_000010.10
cg01959435	5.15e-17	4.53e-19	10.1574	32.7337	0.174	cg01959435	SYNGR1;SYNGR1;SYNGR1	NM_145738;NM_004711;NM_145731	39759957	39760080	NC_000022.10
cg06392698	5.15e-17	4.53e-19	10.1573	32.7333	0.199	cg06392698			42781334	42781457	NC_000019.9
cg07099331	5.15e-17	4.53e-19	10.1571	32.7323	0.229	cg07099331			102419617	102419740	NC_000010.10
cg12455762	5.22e-17	4.6e-19	10.1548	32.7181	0.252	cg12455762	APBB2;APBB2;APBB2;APBB2;APBB2;APBB2;APBB2;APBB2;APBB2;APBB2;APBB2	NM_004307;NM_001166052;NM_001166053;NM_001166051;NM_001166052;NM_001166053;NM_001166054;NM_001166050;NM_001166054;NM_173075;NM_001166051	40859095	40859218	NC_000004.11
cg10242032	5.23e-17	4.61e-19	10.1628	32.7175	0.142	cg10242032	LOC388692	NR_027002	149287303	149287426	NC_000001.10
cg18318649	5.23e-17	4.61e-19	10.1544	32.7152	0.309	cg18318649	LOC645323;LOC645323	NR_015436;NR_024383	87974369	87974492	NC_000005.9
cg01185921	5.23e-17	4.61e-19	10.1543	32.7148	0.218	cg01185921	ABLIM1;ABLIM1	NM_001003407;NM_001003408	116444463	116444586	NC_000010.10
cg18244817	5.27e-17	4.64e-19	10.1617	32.7106	0.223	cg18244817			42949610	42949733	NC_000005.9
cg06896909	5.29e-17	4.67e-19	10.1523	32.7026	0.213	cg06896909	TMEM196	NM_152774	19813297	19813420	NC_000007.13
cg20727434	5.32e-17	4.7e-19	10.1599	32.6995	0.263	cg20727434			170740547	170740670	NC_000005.9
cg07078841	5.32e-17	4.7e-19	10.1513	32.6964	0.269	cg07078841	CYP1B1;CYP1B1	NM_000104;NM_000104	38303138	38303261	NC_000002.11
cg08457898	5.37e-17	4.76e-19	10.1494	32.6846	0.208	cg08457898	EPHX3;EPHX3;EPHX3	NM_001142886;NM_024794;NM_001142886	15343786	15343909	NC_000019.9
cg14204559	5.38e-17	4.76e-19	10.1492	32.6835	0.178	cg14204559	POR	NM_000941	75596021	75596144	NC_000007.13
cg14807565	5.43e-17	4.82e-19	10.1475	32.6726	0.177	cg14807565			94179972	94180095	NC_000010.10
cg18588589	5.44e-17	4.82e-19	10.1474	32.672	0.245	cg18588589			29521705	29521828	NC_000006.11
cg22087053	5.48e-17	4.86e-19	10.1459	32.663	0.162	cg22087053	PCDHGA4;PCDHGB3;PCDHGA1;PCDHGA5;PCDHGB1;PCDHGA3;PCDHGB3;PCDHGA2;PCDHGB2	NM_018917;NM_018924;NM_018912;NM_018918;NM_018922;NM_018916;NM_032097;NM_018915;NM_018923	140751506	140751629	NC_000005.9
cg00808648	5.5e-17	4.88e-19	10.1452	32.6585	0.194	cg00808648	PACS2;PACS2	NM_015197;NM_001100913	105779910	105780033	NC_000014.8
cg01355757	5.51e-17	4.9e-19	10.1447	32.6557	0.217	cg01355757	TET3	NM_144993	74272773	74272896	NC_000002.11
cg16052975	5.6e-17	4.98e-19	10.1421	32.6394	0.238	cg16052975			15821016	15821139	NC_000017.10
cg26541780	5.63e-17	5.01e-19	10.1496	32.636	0.267	cg26541780	PAQR6;PAQR6	NM_198406;NM_024897	156217981	156218104	NC_000001.10
cg01320579	5.69e-17	5.07e-19	10.1391	32.6211	0.257	cg01320579	SEPT9;SEPT9;SEPT9;SEPT9;SEPT9	NM_001113492;NM_001113493;NM_001113491;NM_006640;NM_001113494	75405842	75405965	NC_000017.10
cg19507206	5.69e-17	5.08e-19	10.1391	32.6206	0.22	cg19507206			103044008	103044131	NC_000010.10
cg00326131	5.74e-17	5.12e-19	10.1377	32.6123	0.149	cg00326131	RTKN;RTKN;RTKN	NM_001015055;NM_033046;NM_001015056	74668477	74668600	NC_000002.11
cg26457809	5.74e-17	5.12e-19	10.1376	32.6118	0.217	cg26457809	KCNQ1DN	NR_024627	2890617	2890740	NC_000011.9
cg21856256	5.74e-17	5.13e-19	10.1373	32.6098	0.21	cg21856256			121200690	121200813	NC_000002.11
cg12964741	5.76e-17	5.15e-19	10.1368	32.6066	0.0948	cg12964741	NFATC1;NFATC1;NFATC1;NFATC1;NFATC1	NM_006162;NM_172387;NM_172388;NM_172389;NM_172390	77160221	77160344	NC_000018.9
cg22879667	5.77e-17	5.16e-19	10.1365	32.605	0.199	cg22879667			4868441	4868564	NC_000004.11
cg15726169	5.77e-17	5.16e-19	10.1364	32.6041	0.244	cg15726169	LRRC1	NM_018214	53661064	53661187	NC_000006.11
cg16061498	5.77e-17	5.17e-19	10.1362	32.6033	0.21	cg16061498			55095886	55096009	NC_000018.9
cg18170989	5.79e-17	5.18e-19	10.1359	32.6013	0.228	cg18170989	CAB39L;CAB39L;CAB39L	NM_030925;NM_001079670;NM_030925	49975383	49975506	NC_000013.10
cg07317551	5.83e-17	5.22e-19	10.1345	32.5923	0.257	cg07317551	HPCAL4	NM_016257	40157931	40158054	NC_000001.10
cg03526459	5.86e-17	5.25e-19	10.1337	32.5878	0.275	cg03526459			146549940	146550063	NC_000001.10
cg14950169	5.9e-17	5.3e-19	10.1322	32.5785	0.286	cg14950169			54145841	54145964	NC_000012.11
cg23189410	5.91e-17	5.31e-19	10.1319	32.5765	0.244	cg23189410	ZIC4;ZIC1	NM_032153;NM_003412	147125712	147125835	NC_000003.11
cg08637618	5.92e-17	5.32e-19	10.1316	32.5745	0.271	cg08637618			27279329	27279452	NC_000007.13
cg12212103	5.97e-17	5.36e-19	10.1303	32.5664	0.214	cg12212103			48231729	48231852	NC_000017.10
cg16055026	5.99e-17	5.38e-19	10.1298	32.5636	0.242	cg16055026	LOC645323;LOC645323	NR_015436;NR_024383	87974547	87974670	NC_000005.9
cg14511698	6.04e-17	5.43e-19	10.1283	32.5541	0.225	cg14511698	SIX6	NM_007374	60976898	60977021	NC_000014.8
cg23453372	6.09e-17	5.49e-19	10.1266	32.544	0.207	cg23453372			4866619	4866742	NC_000004.11
cg27098804	6.15e-17	5.55e-19	10.1249	32.5331	0.233	cg27098804	CD6	NM_006725	60776124	60776247	NC_000011.9
cg07119434	6.19e-17	5.59e-19	10.1237	32.5258	0.246	cg07119434			151103642	151103765	NC_000001.10
cg10055501	6.26e-17	5.66e-19	10.1217	32.5132	0.245	cg10055501	PITX2;PITX2;PITX2	NM_000325;NM_153426;NM_153427	111540657	111540780	NC_000004.11
cg13248581	6.33e-17	5.73e-19	10.1198	32.5015	0.258	cg13248581	CECR1;CECR1	NM_177405;NM_017424	17680545	17680668	NC_000022.10
cg04905421	6.43e-17	5.83e-19	10.1169	32.4836	0.19	cg04905421	IFT140	NM_014714	1581129	1581252	NC_000016.9
cg14966782	6.44e-17	5.84e-19	10.1167	32.4824	0.22	cg14966782	SH3RF3	NM_001099289	109812089	109812212	NC_000002.11
cg01565438	6.47e-17	5.88e-19	10.124	32.4783	0.199	cg01565438	SLFN13	NM_144682	33776554	33776677	NC_000017.10
cg09062550	6.47e-17	5.88e-19	10.1156	32.4759	0.324	cg09062550	INSM1;INSM1	NM_002196;NM_002196	20350481	20350604	NC_000020.10
cg18474072	6.52e-17	5.92e-19	10.1229	32.4716	0.246	cg18474072	DIP2C	NM_014974	664762	664885	NC_000010.10
cg01563704	6.5e-17	5.91e-19	10.1149	32.4714	0.275	cg01563704	HIST1H3G;HIST1H2BI	NM_003534;NM_003525	26271816	26271939	NC_000006.11
cg07862461	6.54e-17	5.95e-19	10.1137	32.4642	0.23	cg07862461	SIRPA;SIRPA;SIRPA	NM_080792;NM_001040023;NM_001040022	1914231	1914354	NC_000020.10
cg22827250	6.57e-17	5.98e-19	10.1128	32.4583	0.21	cg22827250	PITX1	NM_002653	134363823	134363946	NC_000005.9
cg07012460	6.61e-17	6.03e-19	10.1117	32.4515	0.193	cg07012460	GPER;C7orf50;C7orf50;C7orf50;GPER;GPER	NM_001039966;NM_001134395;NM_032350;NM_001134396;NM_001098201;NM_001505	1127709	1127832	NC_000007.13
cg12079548	6.62e-17	6.03e-19	10.1115	32.4504	0.232	cg12079548			8068600	8068723	NC_000012.11
cg07207652	6.65e-17	6.06e-19	10.1107	32.4455	0.23	cg07207652			45798257	45798380	NC_000017.10
cg04149015	6.66e-17	6.08e-19	10.1103	32.4431	0.217	cg04149015	PRSS36	NM_173502	31159854	31159977	NC_000016.9
cg06455470	6.66e-17	6.08e-19	10.1103	32.4429	0.188	cg06455470			110627127	110627250	NC_000001.10
cg12590494	6.71e-17	6.13e-19	10.1089	32.4342	0.193	cg12590494	BNIPL;BNIPL	NM_001159642;NM_138278	151008411	151008534	NC_000001.10
cg25341032	6.71e-17	6.14e-19	10.1087	32.433	0.175	cg25341032	ADD3	NM_019903	111766049	111766172	NC_000010.10
cg03610228	6.74e-17	6.17e-19	10.1079	32.4283	0.243	cg03610228			21799395	21799518	NC_000010.10
cg16202331	6.74e-17	6.17e-19	10.1079	32.4282	0.281	cg16202331			13532655	13532778	NC_000004.11
cg21852117	6.76e-17	6.19e-19	10.1074	32.425	0.181	cg21852117			25898296	25898419	NC_000007.13
cg03113867	6.8e-17	6.23e-19	10.1063	32.4186	0.197	cg03113867			129920411	129920534	NC_000011.9
cg11334694	6.83e-17	6.26e-19	10.1056	32.4141	0.125	cg11334694			17199760	17199883	NC_000001.10
cg01789499	6.83e-17	6.26e-19	10.1056	32.4141	0.217	cg01789499	PRDM8	NM_020226	81109888	81110011	NC_000004.11
cg19718563	6.83e-17	6.26e-19	10.1055	32.4136	0.249	cg19718563			37266748	37266871	NC_000019.9
cg24127748	6.85e-17	6.29e-19	10.1049	32.4101	0.262	cg24127748	CECR1;CECR1;CECR1	NM_017424;NM_177405;NM_177405	17680531	17680654	NC_000022.10
cg10457539	7.04e-17	6.48e-19	10.1001	32.3802	0.232	cg10457539	NKX6-1	NM_006168	85418584	85418707	NC_000004.11
cg00582562	7.28e-17	6.72e-19	10.0941	32.3434	0.229	cg00582562	SKAP1;SKAP1	NM_003726;NM_001075099	46388465	46388588	NC_000017.10
cg04365481	7.34e-17	6.8e-19	10.0925	32.3331	0.15	cg04365481	MST1P9	NR_002729	17086061	17086184	NC_000001.10
cg27307257	7.35e-17	6.81e-19	10.0922	32.3311	0.244	cg27307257			102978358	102978481	NC_000010.10
cg11196788	7.6e-17	7.06e-19	10.0864	32.2958	0.155	cg11196788	NUMA1	NM_006185	71737549	71737672	NC_000011.9
cg01841641	7.62e-17	7.09e-19	10.0858	32.2917	0.271	cg01841641			223169965	223170088	NC_000002.11
cg00026033	7.65e-17	7.11e-19	10.0852	32.2881	0.205	cg00026033	IKZF4	NM_022465	56414490	56414613	NC_000012.11
cg07339783	7.65e-17	7.11e-19	10.0852	32.2879	0.24	cg07339783			176952826	176952949	NC_000002.11
cg12053891	7.66e-17	7.13e-19	10.0848	32.286	0.204	cg12053891			62168512	62168635	NC_000011.9
cg06111140	7.7e-17	7.17e-19	10.0839	32.2802	0.212	cg06111140	ESYT2	NM_020728	158575756	158575879	NC_000007.13
cg04154027	7.73e-17	7.2e-19	10.0832	32.2761	0.32	cg04154027	CMYA5	NM_153610	78985588	78985711	NC_000005.9
cg02852670	7.75e-17	7.23e-19	10.0826	32.2719	0.272	cg02852670	KLHL33	NM_001109997	20903410	20903533	NC_000014.8
cg18034295	7.78e-17	7.26e-19	10.082	32.2686	0.213	cg18034295	C22orf32;FAM109B	NM_033318;NM_001002034	42475135	42475258	NC_000022.10
cg07643225	7.8e-17	7.28e-19	10.0815	32.2655	0.239	cg07643225	C10orf107	NM_173554	63422633	63422756	NC_000010.10
cg06382344	7.83e-17	7.31e-19	10.0807	32.2606	0.231	cg06382344	TBR1	NM_006593	162280519	162280642	NC_000002.11
cg00106345	7.9e-17	7.38e-19	10.0792	32.2512	0.243	cg00106345			27138396	27138519	NC_000007.13
cg08513622	7.9e-17	7.39e-19	10.0791	32.2505	0.292	cg08513622	MAD1L1;MAD1L1;MAD1L1	NM_003550;NM_001013837;NM_001013836	1889785	1889908	NC_000007.13
cg05452406	7.97e-17	7.46e-19	10.0775	32.241	0.294	cg05452406	GCM2	NM_004752	10881891	10882014	NC_000006.11
cg02837935	7.99e-17	7.48e-19	10.0772	32.2387	0.184	cg02837935			1027604	1027727	NC_000016.9
cg00778807	8e-17	7.49e-19	10.0769	32.2369	0.217	cg00778807			43524347	43524470	NC_000001.10
cg21109038	8.05e-17	7.55e-19	10.0841	32.2322	0.251	cg21109038	ZNF710	NM_198526	90543610	90543733	NC_000015.9
cg03607951	8.09e-17	7.6e-19	10.0747	32.2234	0.215	cg03607951	IFI44L	NM_006820	79085586	79085709	NC_000001.10
cg13320202	8.14e-17	7.64e-19	10.0737	32.2174	0.222	cg13320202	ATXN7;ATXN7	NM_000333;NM_001128149	63899097	63899220	NC_000003.11
cg02576915	8.17e-17	7.68e-19	10.073	32.2127	0.182	cg02576915	COL9A2	NM_001852	40769669	40769792	NC_000001.10
cg19524238	8.17e-17	7.68e-19	10.0729	32.212	0.234	cg19524238	GNA12	NM_007353	2802976	2803099	NC_000007.13
cg23202738	8.19e-17	7.7e-19	10.0724	32.2095	0.213	cg23202738	C3orf15	NM_033364	119422359	119422482	NC_000003.11
cg14380111	8.26e-17	7.78e-19	10.0708	32.1996	0.221	cg14380111	C15orf26	NM_173528	81426360	81426483	NC_000015.9
cg16755924	8.36e-17	7.89e-19	10.0685	32.1854	0.253	cg16755924			25041099	25041222	NC_000023.10
cg09238180	8.46e-17	7.99e-19	10.0749	32.1758	0.277	cg09238180	HOXD8	NM_019558	176993632	176993755	NC_000002.11
cg26325723	8.61e-17	8.16e-19	10.0633	32.1529	0.169	cg26325723	ACSS1	NM_032501	25039792	25039915	NC_000020.10
cg07592963	8.62e-17	8.17e-19	10.0631	32.1517	0.249	cg07592963	KCNQ1DN	NR_024627	2890649	2890772	NC_000011.9
cg15873149	8.63e-17	8.17e-19	10.063	32.1512	0.215	cg15873149			147137180	147137303	NC_000003.11
cg19276736	8.67e-17	8.22e-19	10.062	32.1449	0.182	cg19276736			24625812	24625935	NC_000002.11
cg01793704	8.73e-17	8.28e-19	10.0609	32.1381	0.259	cg01793704	MEST	NM_177524	130126024	130126147	NC_000007.13
cg04828133	8.76e-17	8.32e-19	10.0602	32.1339	0.343	cg04828133			155259845	155259968	NC_000007.13
cg16605327	8.78e-17	8.34e-19	10.0598	32.1316	0.223	cg16605327	TBX5;TBX5	NM_080717;NM_000192	114846849	114846972	NC_000012.11
cg08299809	8.8e-17	8.36e-19	10.0593	32.1284	0.192	cg08299809	HPCAL1;HPCAL1	NM_002149;NM_134421	10545065	10545188	NC_000002.11
cg16297011	8.87e-17	8.43e-19	10.058	32.1203	0.262	cg16297011			13539023	13539146	NC_000004.11
cg08891071	8.91e-17	8.49e-19	10.0569	32.1139	0.217	cg08891071	GPX3	NM_002084	150399909	150400032	NC_000005.9
cg25417842	8.97e-17	8.54e-19	10.0559	32.1076	0.275	cg25417842	AGAP3	NM_031946	150822987	150823110	NC_000007.13
cg01665555	9.07e-17	8.65e-19	10.0539	32.0953	0.255	cg01665555	PAX6;PAX6;PAX6	NM_000280;NM_001127612;NM_001604	31834174	31834297	NC_000011.9
cg14074285	9.13e-17	8.72e-19	10.0609	32.0901	0.214	cg14074285			4868908	4869031	NC_000004.11
cg24358846	9.18e-17	8.77e-19	10.0517	32.0818	0.169	cg24358846			99984680	99984803	NC_000008.10
cg00486340	9.19e-17	8.77e-19	10.0517	32.0813	0.21	cg00486340	MSX1	NM_002448	4860026	4860149	NC_000004.11
cg25657261	9.25e-17	8.84e-19	10.0505	32.0741	0.154	cg25657261	PCDHGA2;PCDHGA3;PCDHGA3;PCDHGA1	NM_018915;NM_018916;NM_032011;NM_018912	140723858	140723981	NC_000005.9
cg01139699	9.28e-17	8.87e-19	10.0499	32.0707	0.211	cg01139699			49277592	49277715	NC_000015.9
cg27577928	9.32e-17	8.92e-19	10.049	32.0652	0.209	cg27577928			54975388	54975511	NC_000004.11
cg23026024	9.38e-17	8.98e-19	10.0562	32.0611	0.275	cg23026024	HLA-J;NCRNA00171	NR_024240;NR_026751	29974512	29974635	NC_000006.11
cg15410528	9.36e-17	8.96e-19	10.0483	32.0607	0.228	cg15410528	LGI4	NM_139284	35617470	35617593	NC_000019.9
cg13753662	9.38e-17	8.98e-19	10.048	32.0587	0.227	cg13753662			77831173	77831296	NC_000017.10
cg04548715	9.42e-17	9.03e-19	10.0471	32.0531	0.204	cg04548715			99598775	99598898	NC_000007.13
cg16038636	9.43e-17	9.04e-19	10.0468	32.0517	0.189	cg16038636	FOXJ1	NM_001454	74138073	74138196	NC_000017.10
cg23781334	9.46e-17	9.07e-19	10.0464	32.0487	0.271	cg23781334			1772062	1772185	NC_000004.11
cg16909733	9.5e-17	9.11e-19	10.0457	32.0445	0.242	cg16909733	ANKMY1;ANKMY1	NM_017844;NM_016552	241459847	241459970	NC_000002.11
cg09580592	9.54e-17	9.16e-19	10.0448	32.0389	0.234	cg09580592	ABR;ABR;ABR	NM_021962;NM_001092;NM_001159746	907643	907766	NC_000017.10
cg26577320	9.58e-17	9.22e-19	10.0437	32.0325	0.217	cg26577320	KIAA1026;KIAA1026;KIAA1026;KIAA1026;KIAA1026	NM_001017999;NM_201628;NM_001018001;NM_015209;NM_001018000	15272326	15272449	NC_000001.10
cg10477592	9.59e-17	9.23e-19	10.0435	32.0312	0.221	cg10477592			34406589	34406712	NC_000021.8
cg11241541	9.6e-17	9.24e-19	10.0434	32.0303	0.236	cg11241541	TACC1;TACC1	NM_001146216;NM_001146216	38586066	38586189	NC_000008.10
cg20823348	9.62e-17	9.26e-19	10.0429	32.0276	0.175	cg20823348			105319068	105319191	NC_000002.11
cg08293075	9.75e-17	9.39e-19	10.0408	32.0142	0.175	cg08293075	PBX2	NM_002586	32156294	32156417	NC_000006.11
cg05091238	9.77e-17	9.41e-19	10.0405	32.0125	0.184	cg05091238			157813609	157813732	NC_000003.11
cg26702958	9.79e-17	9.43e-19	10.04	32.0097	0.213	cg26702958	FLJ41350	NR_029380	102996254	102996377	NC_000010.10
cg00231728	9.82e-17	9.47e-19	10.0394	32.0059	0.235	cg00231728			113442709	113442832	NC_000004.11
cg03891346	9.82e-17	9.47e-19	10.0394	32.0055	0.205	cg03891346	LOC399959;MIR125B1	NR_024430;NR_029671	121970725	121970848	NC_000011.9
cg20823977	9.85e-17	9.51e-19	10.0388	32.0023	0.316	cg20823977	FAM174B	NM_207446	93199141	93199264	NC_000015.9
cg19239104	9.9e-17	9.56e-19	10.0379	31.9968	0.195	cg19239104	KDM4B	NM_015015	5036609	5036732	NC_000019.9
cg27309611	9.91e-17	9.57e-19	10.0377	31.9955	0.207	cg27309611	SEPT8;SEPT8;SEPT8;SEPT8	NM_001098813;NM_015146;NM_001098812;NM_001098811	132113725	132113848	NC_000005.9
cg24854704	1.01e-16	9.75e-19	10.0347	31.9769	0.204	cg24854704			539420	539543	NC_000005.9
cg16889320	1.01e-16	9.77e-19	10.0344	31.9749	0.238	cg16889320			68851685	68851808	NC_000015.9
cg14684434	1.02e-16	9.89e-19	10.0407	31.9658	0.207	cg14684434	SNX18;SNX18	NM_001145427;NM_001102575	53829957	53830080	NC_000005.9
cg02630604	1.03e-16	9.98e-19	10.031	31.9539	0.264	cg02630604			129781596	129781719	NC_000007.13
cg03792042	1.03e-16	1e-18	10.0304	31.9503	0.223	cg03792042	PLEC1;PLEC1	NM_000445;NM_201378	145045235	145045358	NC_000008.10
cg12597389	1.04e-16	1.01e-18	10.0295	31.9449	0.232	cg12597389	NXPH1	NM_152745	8482235	8482358	NC_000007.13
cg13740929	1.05e-16	1.02e-18	10.0274	31.9318	0.183	cg13740929			31651291	31651414	NC_000006.11
cg23082635	1.05e-16	1.02e-18	10.0272	31.9305	0.223	cg23082635			193991194	193991317	NC_000003.11
cg02116942	1.06e-16	1.03e-18	10.0263	31.925	0.181	cg02116942			69519143	69519266	NC_000002.11
cg05196969	1.07e-16	1.04e-18	10.0249	31.9163	0.256	cg05196969			76627594	76627717	NC_000015.9
cg11780549	1.07e-16	1.04e-18	10.0242	31.9122	0.2	cg11780549	ASPSCR1	NM_024083	79952786	79952909	NC_000017.10
cg02340083	1.07e-16	1.05e-18	10.0234	31.9074	0.285	cg02340083			50882006	50882129	NC_000001.10
cg08012199	1.09e-16	1.06e-18	10.0208	31.8912	0.251	cg08012199	ARHGAP20	NM_020809	110583945	110584068	NC_000011.9
cg09248054	1.09e-16	1.07e-18	10.0205	31.8896	0.266	cg09248054	AGRN	NM_198576	969257	969380	NC_000001.10
cg13436155	1.09e-16	1.07e-18	10.0199	31.8859	0.202	cg13436155			100644217	100644340	NC_000013.10
cg07116997	1.1e-16	1.08e-18	10.0189	31.8792	0.213	cg07116997	HOXA11AS;HOXA11	NR_002795;NM_005523	27225733	27225856	NC_000007.13
cg00178897	1.1e-16	1.08e-18	10.0187	31.8785	0.231	cg00178897			175208588	175208711	NC_000002.11
cg21032074	1.1e-16	1.08e-18	10.0183	31.8757	0.209	cg21032074	C6orf94	NM_001013623	144184944	144185067	NC_000006.11
cg00937691	1.11e-16	1.09e-18	10.0176	31.8716	0.297	cg00937691	HLA-G	NM_002127	29796105	29796228	NC_000006.11
cg13572782	1.11e-16	1.09e-18	10.017	31.8676	0.239	cg13572782	MBP;MBP	NM_001025100;NM_001025101	74799495	74799618	NC_000018.9
cg08197287	1.11e-16	1.09e-18	10.0169	31.8674	0.189	cg08197287	AFF1;AFF1	NM_001166693;NM_005935	87952173	87952296	NC_000004.11
cg06713671	1.11e-16	1.09e-18	10.0164	31.8641	0.196	cg06713671	CAPS;CAPS	NM_004058;NM_080590	5914158	5914281	NC_000019.9
cg16113254	1.12e-16	1.1e-18	10.016	31.8618	0.219	cg16113254			75777372	75777495	NC_000014.8
cg01456571	1.12e-16	1.1e-18	10.0156	31.8591	0.19	cg01456571	TNFRSF10D	NM_003840	23021325	23021448	NC_000008.10
cg16924776	1.13e-16	1.11e-18	10.0137	31.8474	0.209	cg16924776			38570745	38570868	NC_000008.10
cg13885561	1.13e-16	1.11e-18	10.0136	31.8471	0.227	cg13885561	KCNQ1DN	NR_024627	2890389	2890512	NC_000011.9
cg13527233	1.15e-16	1.13e-18	10.0115	31.8339	0.245	cg13527233	GNA11	NM_002067	3097570	3097693	NC_000019.9
cg18771357	1.16e-16	1.14e-18	10.0102	31.8256	0.276	cg18771357	EFNB2	NM_004093	107186870	107186993	NC_000013.10
cg01884057	1.16e-16	1.14e-18	10.0099	31.8242	0.207	cg01884057			25150051	25150174	NC_000002.11
cg09059945	1.16e-16	1.15e-18	10.0089	31.818	0.263	cg09059945	MEST	NM_177524	130126018	130126141	NC_000007.13
cg00683332	1.17e-16	1.15e-18	10.0164	31.816	0.202	cg00683332			51188697	51188820	NC_000016.9
cg20348344	1.17e-16	1.15e-18	10.0083	31.8141	0.225	cg20348344	BCOR;BCOR;BCOR;BCOR	NM_001123384;NM_017745;NM_001123385;NM_001123383	39951468	39951591	NC_000023.10
cg10517535	1.17e-16	1.16e-18	10.0073	31.8083	0.255	cg10517535	GAS7;GAS7;GAS7	NM_201432;NM_201433;NM_001130831	9929698	9929821	NC_000017.10
cg16798252	1.17e-16	1.16e-18	10.0072	31.8077	0.242	cg16798252	FLJ32063	NR_026830	200334402	200334525	NC_000002.11
cg17465752	1.17e-16	1.16e-18	10.0072	31.8076	0.182	cg17465752			22561149	22561272	NC_000008.10
cg21689228	1.18e-16	1.16e-18	10.0065	31.8031	0.131	cg21689228	MSX1	NM_002448	4860547	4860670	NC_000004.11
cg13071069	1.18e-16	1.16e-18	10.0065	31.8028	0.208	cg13071069	IQSEC1;IQSEC1	NM_001134382;NM_014869	13005914	13006037	NC_000003.11
cg02447879	1.18e-16	1.16e-18	10.0064	31.8028	0.25	cg02447879	BAHCC1	NM_001080519	79393682	79393805	NC_000017.10
cg00018184	1.18e-16	1.17e-18	10.0061	31.8007	0.205	cg00018184	S100A3	NM_002960	153519850	153519973	NC_000001.10
cg15964018	1.19e-16	1.17e-18	10.005	31.7937	0.181	cg15964018	UBR4	NM_020765	19490180	19490303	NC_000001.10
cg22639011	1.19e-16	1.18e-18	10.0047	31.7917	0.225	cg22639011	KCNA4	NM_002233	30037875	30037998	NC_000011.9
cg02723856	1.19e-16	1.18e-18	10.0045	31.7906	0.213	cg02723856			53086726	53086849	NC_000015.9
cg26612727	1.19e-16	1.18e-18	10.0044	31.7903	0.194	cg26612727	ZPBP2;ZPBP2	NM_198844;NM_199321	38024636	38024759	NC_000017.10
cg07310671	1.2e-16	1.19e-18	10.003	31.7816	0.176	cg07310671			85253980	85254103	NC_000016.9
cg14023999	1.2e-16	1.19e-18	10.0024	31.7779	0.239	cg14023999			90543224	90543347	NC_000015.9
cg06635722	1.21e-16	1.21e-18	10.0008	31.768	0.221	cg06635722			13532622	13532745	NC_000004.11
cg11865119	1.22e-16	1.21e-18	10.0004	31.7655	0.221	cg11865119	MEST	NM_177524	130125932	130126055	NC_000007.13
cg09847153	1.22e-16	1.21e-18	10.0003	31.7646	0.218	cg09847153			38461540	38461663	NC_000001.10
cg13646005	1.22e-16	1.21e-18	10.0002	31.7645	0.218	cg13646005	MUM1;MUM1	NR_024247;NM_032853	1356304	1356427	NC_000019.9
cg06594404	1.22e-16	1.21e-18	10.0001	31.7638	0.154	cg06594404			380396	380519	NC_000004.11
cg18173263	1.23e-16	1.22e-18	9.99872	31.7552	0.24	cg18173263	PEMT;PEMT;PEMT	NM_148172;NM_148173;NM_007169	17465242	17465365	NC_000017.10
cg02464979	1.23e-16	1.23e-18	9.9977	31.7489	0.196	cg02464979			3313279	3313402	NC_000010.10
cg27143326	1.23e-16	1.23e-18	9.9975	31.7477	0.149	cg27143326	ABHD6	NM_020676	58227354	58227477	NC_000003.11
cg12065840	1.23e-16	1.23e-18	9.99747	31.7475	0.246	cg12065840	COL14A1	NM_021110	121138133	121138256	NC_000008.10
cg05030553	1.24e-16	1.24e-18	9.99586	31.7376	0.214	cg05030553			44061403	44061526	NC_000021.8
cg02985445	1.25e-16	1.25e-18	9.99493	31.7319	0.189	cg02985445			97908505	97908628	NC_000007.13
cg24381412	1.26e-16	1.27e-18	9.99308	31.7204	0.229	cg24381412			45996787	45996910	NC_000015.9
cg05512327	1.26e-16	1.27e-18	9.99271	31.7182	0.18	cg05512327	SHOX2;SHOX2;SHOX2	NM_001163678;NM_006884;NM_003030	157821987	157822110	NC_000003.11
cg04719819	1.28e-16	1.28e-18	9.99107	31.7081	0.198	cg04719819	KCNA4	NM_002233	30037696	30037819	NC_000011.9
cg09615505	1.28e-16	1.28e-18	9.99096	31.7074	0.227	cg09615505			176977285	176977408	NC_000002.11
cg09665332	1.29e-16	1.29e-18	9.98979	31.7002	0.205	cg09665332	SGIP1	NM_032291	67022173	67022296	NC_000001.10
cg25616992	1.29e-16	1.29e-18	9.98935	31.6975	0.182	cg25616992	ERICH1	NM_207332	652342	652465	NC_000008.10
cg09037777	1.29e-16	1.3e-18	9.98929	31.6971	0.216	cg09037777	PKLR;PKLR	NM_000298;NM_181871	155265378	155265501	NC_000001.10
cg12364324	1.29e-16	1.3e-18	9.98887	31.6945	0.301	cg12364324	FGF18	NM_003862	170848039	170848162	NC_000005.9
cg22747501	1.29e-16	1.3e-18	9.98864	31.6931	0.23	cg22747501	CHN2	NM_004067	29233476	29233599	NC_000007.13
cg12800962	1.32e-16	1.34e-18	9.98417	31.6656	0.213	cg12800962			48626437	48626560	NC_000020.10
cg04098339	1.33e-16	1.34e-18	9.98339	31.6608	0.213	cg04098339	SLC10A4	NM_152679	48486087	48486210	NC_000004.11
cg24636368	1.33e-16	1.34e-18	9.98339	31.6608	0.21	cg24636368	SKAP1;SKAP1	NM_003726;NM_001075099	46388447	46388570	NC_000017.10
cg25233900	1.33e-16	1.34e-18	9.98339	31.6608	0.216	cg25233900	BNIP3	NM_004052	133793646	133793769	NC_000010.10
cg08230177	1.33e-16	1.35e-18	9.98266	31.6564	0.221	cg08230177			72596822	72596945	NC_000005.9
cg18792365	1.35e-16	1.37e-18	9.98067	31.6441	0.193	cg18792365	DLC1	NM_182643	13132967	13133090	NC_000008.10
cg00173659	1.35e-16	1.37e-18	9.98819	31.6429	0.239	cg00173659			156871088	156871211	NC_000007.13
cg14398214	1.35e-16	1.37e-18	9.9804	31.6424	0.242	cg14398214	RNF43	NM_017763	56493260	56493383	NC_000017.10
cg22456162	1.36e-16	1.38e-18	9.97932	31.6357	0.281	cg22456162	RUNX2;RUNX2	NM_001015051;NM_001024630	45387932	45388055	NC_000006.11
cg02795515	1.38e-16	1.4e-18	9.97683	31.6204	0.25	cg02795515	STAC2	NM_198993	37381273	37381396	NC_000017.10
cg20994097	1.38e-16	1.41e-18	9.97606	31.6157	0.196	cg20994097	S100A10	NM_002966	151967992	151968115	NC_000001.10
cg11702085	1.38e-16	1.41e-18	9.97589	31.6147	0.251	cg11702085			28956804	28956927	NC_000006.11
cg13011999	1.39e-16	1.41e-18	9.97516	31.6102	0.219	cg13011999			90167241	90167364	NC_000014.8
cg23715045	1.39e-16	1.42e-18	9.97457	31.6065	0.262	cg23715045	VSIG2	NM_014312	124621944	124622067	NC_000011.9
cg12526693	1.4e-16	1.42e-18	9.97451	31.6061	0.204	cg12526693			2145258	2145381	NC_000001.10
cg16967880	1.42e-16	1.44e-18	9.97189	31.5901	0.286	cg16967880	HOXA10;HOXA10	NM_018951;NM_153715	27213971	27214094	NC_000007.13
cg03736795	1.43e-16	1.46e-18	9.96993	31.578	0.206	cg03736795			174444307	174444430	NC_000004.11
cg07986943	1.45e-16	1.48e-18	9.96761	31.5637	0.211	cg07986943			176932579	176932702	NC_000002.11
cg06924459	1.45e-16	1.49e-18	9.96734	31.5621	0.208	cg06924459			17102643	17102766	NC_000006.11
cg00755980	1.47e-16	1.5e-18	9.96529	31.5494	0.252	cg00755980	C10orf107	NM_173554	63422640	63422763	NC_000010.10
cg17147317	1.47e-16	1.51e-18	9.96489	31.547	0.161	cg17147317	CR1;CR1	NM_000573;NM_000651	207669324	207669447	NC_000001.10
cg18057109	1.47e-16	1.51e-18	9.96468	31.5457	0.215	cg18057109			156409738	156409861	NC_000007.13
cg24136205	1.48e-16	1.51e-18	9.96433	31.5435	0.188	cg24136205	ZIC5	NM_033132	100624293	100624416	NC_000013.10
cg15895197	1.48e-16	1.52e-18	9.96342	31.538	0.218	cg15895197	EMILIN1;EMILIN1	NM_007046;NM_007046	27301490	27301613	NC_000002.11
cg07469445	1.49e-16	1.53e-18	9.9626	31.5329	0.199	cg07469445	DIP2C;C10orf108;C10orf108	NM_014974;NR_027151;NR_027152	695900	696023	NC_000010.10
cg21230745	1.5e-16	1.55e-18	9.96089	31.5223	0.302	cg21230745	LOC645323;LOC645323	NR_015436;NR_024383	87974414	87974537	NC_000005.9
cg12508451	1.51e-16	1.55e-18	9.96027	31.5186	0.15	cg12508451	LOC145845	NR_024264	37172793	37172916	NC_000015.9
cg26727488	1.52e-16	1.56e-18	9.95926	31.5123	0.257	cg26727488	GREM1	NM_013372	33011166	33011289	NC_000015.9
cg01352108	1.52e-16	1.57e-18	9.95847	31.5075	0.213	cg01352108	KCNK4;KCNK4	NM_033310;NM_033310	64058878	64059001	NC_000011.9
cg10823473	1.56e-16	1.61e-18	9.95421	31.4813	0.212	cg10823473	ISL2	NM_145805	76630514	76630637	NC_000015.9
cg22402261	1.58e-16	1.63e-18	9.95259	31.4713	0.198	cg22402261	NCDN;NCDN;NCDN	NM_001014841;NM_014284;NM_001014839	36026611	36026734	NC_000001.10
cg25029264	1.58e-16	1.63e-18	9.95242	31.4703	0.239	cg25029264	C15orf26	NM_173528	81426347	81426470	NC_000015.9
cg09074223	1.59e-16	1.64e-18	9.95142	31.4641	0.194	cg09074223			210466472	210466595	NC_000001.10
cg18372607	1.6e-16	1.65e-18	9.9582	31.4592	0.29	cg18372607	PAX6;PAX6;PAX6	NM_001604;NM_001127612;NM_000280	31827084	31827207	NC_000011.9
cg03505866	1.59e-16	1.65e-18	9.95056	31.4588	0.181	cg03505866	KIAA0247	NM_014734	70077191	70077314	NC_000014.8
cg06544111	1.6e-16	1.66e-18	9.94988	31.4547	0.227	cg06544111	EVX1	NM_001989	27281344	27281467	NC_000007.13
cg12323063	1.6e-16	1.66e-18	9.94985	31.4544	0.265	cg12323063	MAP2K6	NM_002758	67497879	67498002	NC_000017.10
cg06492372	1.6e-16	1.66e-18	9.94933	31.4512	0.285	cg06492372	FAM178B	NM_001122646	97573176	97573299	NC_000002.11
cg17993027	1.6e-16	1.66e-18	9.94929	31.451	0.265	cg17993027			82543125	82543248	NC_000008.10
cg23733123	1.61e-16	1.67e-18	9.94879	31.448	0.235	cg23733123	MARVELD1;MARVELD1	NM_031484;NR_026753	99472988	99473111	NC_000010.10
cg27421298	1.62e-16	1.68e-18	9.94789	31.4424	0.222	cg27421298			35303285	35303408	NC_000017.10
cg27262717	1.62e-16	1.68e-18	9.94722	31.4383	0.243	cg27262717	TNNC2	NM_003279	44452633	44452756	NC_000020.10
cg23348270	1.64e-16	1.7e-18	9.9457	31.4289	0.283	cg23348270			176969612	176969735	NC_000002.11
cg07139301	1.65e-16	1.71e-18	9.9444	31.421	0.275	cg07139301	SLC2A2	NM_000340	170746207	170746330	NC_000003.11
cg03085312	1.66e-16	1.73e-18	9.97541	31.4199	0.211	cg03085312	RARA	NM_000964	38465281	38465404	NC_000017.10
cg03843000	1.66e-16	1.73e-18	9.9434	31.4148	0.26	cg03843000	TBX5;TBX5	NM_080717;NM_000192	114846968	114847091	NC_000012.11
cg24671951	1.66e-16	1.73e-18	9.94309	31.4129	0.218	cg24671951	ATP8B2;ATP8B2	NM_020452;NM_001005855	154301964	154302087	NC_000001.10
cg11199014	1.66e-16	1.73e-18	9.94279	31.4111	0.261	cg11199014	LRFN1	NM_020862	39798563	39798686	NC_000019.9
cg11203905	1.67e-16	1.74e-18	9.94235	31.4084	0.172	cg11203905	LMNA;LMNA;LMNA	NM_170707;NM_005572;NM_170708	156107559	156107682	NC_000001.10
cg04251368	1.67e-16	1.74e-18	9.94219	31.4073	0.148	cg04251368	KCNQ1DN	NR_024627	2890587	2890710	NC_000011.9
cg04564481	1.67e-16	1.74e-18	9.94202	31.4063	0.193	cg04564481	CYP26C1	NM_183374	94820954	94821077	NC_000010.10
cg13019143	1.67e-16	1.74e-18	9.94187	31.4054	0.231	cg13019143	DLX6AS	NR_015448	96633060	96633183	NC_000007.13
cg13560901	1.68e-16	1.75e-18	9.94086	31.3992	0.238	cg13560901	TRIL	NM_014817	28998540	28998663	NC_000007.13
cg11010528	1.69e-16	1.77e-18	9.93941	31.3903	0.213	cg11010528	HCG4P6	NR_001317	29894813	29894936	NC_000006.11
cg24399349	1.7e-16	1.77e-18	9.93889	31.3871	0.223	cg24399349			55517045	55517168	NC_000007.13
cg19010490	1.71e-16	1.78e-18	9.93797	31.3814	0.206	cg19010490	MEIS2;MEIS2;MEIS2;MEIS2;MEIS2;MEIS2;MEIS2	NM_172316;NM_170674;NM_170675;NM_172315;NM_002399;NM_170677;NM_170676	37388127	37388250	NC_000015.9
cg17303756	1.71e-16	1.79e-18	9.93731	31.3774	0.296	cg17303756			99279108	99279231	NC_000006.11
cg14558529	1.72e-16	1.8e-18	9.93659	31.3729	0.254	cg14558529			27648341	27648464	NC_000006.11
cg07796220	1.73e-16	1.81e-18	9.9359	31.3687	0.231	cg07796220	MFSD6L	NM_152599	8702369	8702492	NC_000017.10
cg10530889	1.73e-16	1.81e-18	9.93528	31.3648	0.194	cg10530889			93805590	93805713	NC_000010.10
cg21470387	1.78e-16	1.87e-18	9.93079	31.3372	0.197	cg21470387	ALDH2;ALDH2	NM_000690;NM_000690	112204761	112204884	NC_000012.11
cg17630392	1.79e-16	1.88e-18	9.9295	31.3293	0.237	cg17630392	NPR3	NM_000908	32712623	32712746	NC_000005.9
cg09149118	1.79e-16	1.88e-18	9.92923	31.3277	0.226	cg09149118	ITGAV;ITGAV;ITGAV	NM_001144999;NM_001145000;NM_002210	187463618	187463741	NC_000002.11
cg15996183	1.79e-16	1.88e-18	9.92923	31.3277	0.19	cg15996183	LOC151174;LOC151174	NR_026926;NR_026925	239134630	239134753	NC_000002.11
cg23514936	1.8e-16	1.9e-18	9.93615	31.3235	0.242	cg23514936			20838523	20838646	NC_000007.13
cg07317017	1.82e-16	1.92e-18	9.92656	31.3113	0.217	cg07317017	LOXL1	NM_005576	74218715	74218838	NC_000015.9
cg10274022	1.82e-16	1.92e-18	9.92591	31.3073	0.239	cg10274022	PLD3;PLD3	NM_012268;NM_001031696	40871697	40871820	NC_000019.9
cg21960680	1.85e-16	1.95e-18	9.92383	31.2945	0.214	cg21960680	OTP	NM_032109	76928628	76928751	NC_000005.9
cg07784872	1.86e-16	1.96e-18	9.92283	31.2883	0.238	cg07784872	KIAA0182;KIAA0182	NM_001134473;NM_014615	85687041	85687164	NC_000016.9
cg05361559	1.86e-16	1.97e-18	9.92249	31.2862	0.273	cg05361559	EGR3	NM_004430	22549103	22549226	NC_000008.10
cg12062220	1.87e-16	1.98e-18	9.92172	31.2815	0.276	cg12062220			53087232	53087355	NC_000015.9
cg17372996	1.87e-16	1.98e-18	9.92164	31.281	0.197	cg17372996			28921469	28921592	NC_000006.11
cg23848712	1.87e-16	1.98e-18	9.92094	31.2767	0.175	cg23848712	GNRH2;GNRH2;GNRH2	NM_178331;NM_178332;NM_001501	3022992	3023115	NC_000020.10
cg05298922	1.9e-16	2.01e-18	9.91867	31.2628	0.228	cg05298922			175191045	175191168	NC_000002.11
cg00691874	1.9e-16	2.01e-18	9.91854	31.262	0.206	cg00691874	SLC43A2	NM_152346	1521312	1521435	NC_000017.10
cg17466857	1.91e-16	2.03e-18	9.91736	31.2547	0.252	cg17466857	HOXA11AS;HOXA11	NR_002795;NM_005523	27225528	27225651	NC_000007.13
cg11847222	1.91e-16	2.03e-18	9.91724	31.254	0.203	cg11847222			77268624	77268747	NC_000005.9
cg18409732	1.91e-16	2.04e-18	9.91688	31.2518	0.236	cg18409732			4866454	4866577	NC_000004.11
cg22814961	1.93e-16	2.06e-18	9.91515	31.2411	0.214	cg22814961	FLJ32063	NR_026830	200335683	200335806	NC_000002.11
cg20649017	1.95e-16	2.08e-18	9.9138	31.2329	0.257	cg20649017	HOXD10	NM_002148	176980837	176980960	NC_000002.11
cg10780890	1.95e-16	2.08e-18	9.9212	31.2318	0.201	cg10780890			102978277	102978400	NC_000010.10
cg21128569	1.96e-16	2.09e-18	9.91254	31.2251	0.197	cg21128569	HOXD13	NM_000523	176956396	176956519	NC_000002.11
cg05983231	1.97e-16	2.1e-18	9.91201	31.2219	0.206	cg05983231			4856380	4856503	NC_000004.11
cg12601909	1.97e-16	2.11e-18	9.91144	31.2184	0.225	cg12601909	TOLLIP	NM_019009	1324478	1324601	NC_000011.9
cg11930477	1.99e-16	2.12e-18	9.91819	31.2138	0.229	cg11930477			31841980	31842103	NC_000011.9
cg08062338	2e-16	2.14e-18	9.90898	31.2032	0.274	cg08062338	SOX2OT;SOX2	NR_004053;NM_003106	181428669	181428792	NC_000003.11
cg13112154	2.01e-16	2.15e-18	9.9084	31.1996	0.216	cg13112154	FLJ41350	NR_029380	102996565	102996688	NC_000010.10
cg23913963	2.02e-16	2.16e-18	9.90749	31.1941	0.241	cg23913963	RCC2	NM_018715	17766917	17767040	NC_000001.10
cg02732252	2.02e-16	2.17e-18	9.90692	31.1906	0.23	cg02732252	CLDN6	NM_021195	3068014	3068137	NC_000016.9
cg26220673	2.03e-16	2.17e-18	9.90652	31.1881	0.228	cg26220673			221064700	221064823	NC_000001.10
cg02662828	2.03e-16	2.18e-18	9.90592	31.1844	0.222	cg02662828	ZAR1	NM_175619	48492848	48492971	NC_000004.11
cg10958002	2.04e-16	2.19e-18	9.9134	31.1844	0.267	cg10958002	TIMP4;SYN2;SYN2	NM_003256;NM_133625;NM_003178	12200324	12200447	NC_000003.11
cg06571387	2.05e-16	2.2e-18	9.90438	31.175	0.197	cg06571387	HOXD12	NM_021193	176964101	176964224	NC_000002.11
cg17785773	2.05e-16	2.2e-18	9.90419	31.1738	0.235	cg17785773	BHMT	NM_001713	78408347	78408470	NC_000005.9
cg18263969	2.05e-16	2.21e-18	9.90394	31.1723	0.201	cg18263969	LGALS3BP	NM_005567	76970864	76970987	NC_000017.10
cg04494873	2.06e-16	2.22e-18	9.90319	31.1676	0.219	cg04494873			72677287	72677410	NC_000005.9
cg08491487	2.08e-16	2.24e-18	9.90177	31.1589	0.264	cg08491487	RNF39;RNF39	NM_170769;NM_025236	30039130	30039253	NC_000006.11
cg26047334	2.08e-16	2.24e-18	9.90138	31.1565	0.207	cg26047334	TNS1	NM_022648	218785909	218786032	NC_000002.11
cg18451016	2.1e-16	2.26e-18	9.90018	31.1491	0.28	cg18451016			38461880	38462003	NC_000001.10
cg11234637	2.1e-16	2.27e-18	9.89959	31.1456	0.196	cg11234637	CYP26C1	NM_183374	94820945	94821068	NC_000010.10
cg02229135	2.14e-16	2.31e-18	9.91268	31.1336	0.206	cg02229135	MIR548F5;NBEA	NR_031646;NM_015678	36053118	36053241	NC_000013.10
cg19909063	2.14e-16	2.31e-18	9.8968	31.1284	0.198	cg19909063	NFIX	NM_002501	13113455	13113578	NC_000019.9
cg18924324	2.15e-16	2.32e-18	9.89607	31.1239	0.264	cg18924324	PRDM13	NM_021620	100057143	100057266	NC_000006.11
cg03840289	2.15e-16	2.32e-18	9.89605	31.1238	0.195	cg03840289	MXD4	NM_006454	2262318	2262441	NC_000004.11
cg21483092	2.16e-16	2.33e-18	9.89493	31.1169	0.181	cg21483092	RGS12;RGS12;RGS12	NM_198227;NM_198229;NM_002926	3371520	3371643	NC_000004.11
cg22672431	2.19e-16	2.37e-18	9.90875	31.1092	0.268	cg22672431	KLF16	NM_031918	1854549	1854672	NC_000019.9
cg04768602	2.18e-16	2.36e-18	9.89345	31.1078	0.249	cg04768602	OSR2;OSR2	NM_053001;NM_001142462	99960148	99960271	NC_000008.10
cg21875802	2.18e-16	2.36e-18	9.89301	31.1051	0.242	cg21875802			45231382	45231505	NC_000002.11
cg22557091	2.18e-16	2.36e-18	9.89297	31.1049	0.243	cg22557091	PAX6;PAX6;PAX6	NM_001604;NM_001127612;NM_000280	31827920	31828043	NC_000011.9
cg05590196	2.19e-16	2.37e-18	9.89246	31.1017	0.227	cg05590196	KIAA1522	NM_020888	33220274	33220397	NC_000001.10
cg04268254	2.21e-16	2.4e-18	9.89077	31.0913	0.211	cg04268254			72599786	72599909	NC_000005.9
cg13520736	2.22e-16	2.41e-18	9.88999	31.0865	0.211	cg13520736	TPD52L1;TPD52L1;TPD52L1;TPD52L1	NM_001003395;NM_003287;NM_001003397;NM_001003396	125543048	125543171	NC_000006.11
cg15822765	2.24e-16	2.43e-18	9.8886	31.078	0.275	cg15822765			28956387	28956510	NC_000006.11
cg24879782	2.24e-16	2.43e-18	9.88818	31.0754	0.314	cg24879782			19561482	19561605	NC_000002.11
cg19856273	2.24e-16	2.44e-18	9.88805	31.0747	0.203	cg19856273	C1orf190;POMGNT1	NM_001013615;NR_024332	46668472	46668595	NC_000001.10
cg18477674	2.24e-16	2.44e-18	9.888	31.0744	0.304	cg18477674	BNIP3	NM_004052	133793527	133793650	NC_000010.10
cg27315497	2.25e-16	2.44e-18	9.88789	31.0737	0.209	cg27315497	SLC43A1	NM_003627	57281561	57281684	NC_000011.9
cg02727079	2.25e-16	2.44e-18	9.88776	31.0729	0.222	cg02727079	KIF13A;KIF13A;KIF13A;KIF13A	NM_022113;NM_001105567;NM_001105568;NM_001105566	17986167	17986290	NC_000006.11
cg25514475	2.25e-16	2.44e-18	9.88771	31.0726	0.19	cg25514475	UBTD2	NM_152277	171693762	171693885	NC_000005.9
cg10210594	2.25e-16	2.45e-18	9.88739	31.0706	0.289	cg10210594			208132787	208132910	NC_000001.10
cg03323462	2.26e-16	2.46e-18	9.88667	31.0662	0.231	cg03323462			35300677	35300800	NC_000017.10
cg25657713	2.26e-16	2.46e-18	9.88623	31.0635	0.225	cg25657713			100038708	100038831	NC_000006.11
cg02116864	2.28e-16	2.49e-18	9.88478	31.0546	0.157	cg02116864	PWWP2B;PWWP2B	NM_138499;NM_001098637	134222453	134222576	NC_000010.10
cg11953775	2.28e-16	2.49e-18	9.88473	31.0543	0.256	cg11953775			207597011	207597134	NC_000001.10
cg17177455	2.29e-16	2.49e-18	9.88428	31.0515	0.251	cg17177455			176969218	176969341	NC_000002.11
cg27229613	2.31e-16	2.52e-18	9.88236	31.0397	0.217	cg27229613	ACTA1	NM_001100	229569046	229569169	NC_000001.10
cg03581459	2.32e-16	2.53e-18	9.882	31.0375	0.18	cg03581459	PACS2;PACS2	NM_015197;NM_001100913	105780137	105780260	NC_000014.8
cg13080379	2.32e-16	2.53e-18	9.88189	31.0368	0.219	cg13080379	TBX15	NM_152380	119527156	119527279	NC_000001.10
cg01611777	2.33e-16	2.54e-18	9.88122	31.0327	0.201	cg01611777	MAP4K4;MAP4K4;MAP4K4	NM_145687;NM_004834;NM_145686	102359027	102359150	NC_000002.11
cg01815671	2.33e-16	2.55e-18	9.88091	31.0308	0.262	cg01815671	CCDC37	NM_182628	126113663	126113786	NC_000003.11
cg08488841	2.34e-16	2.56e-18	9.88001	31.0253	0.221	cg08488841			127634271	127634394	NC_000003.11
cg18081258	2.37e-16	2.6e-18	9.88573	31.0144	0.219	cg18081258	NDRG2;NDRG2;NDRG2;NDRG2;NDRG2;NDRG2;NDRG2;NDRG2	NM_201539;NM_201535;NM_201538;NM_201541;NM_201540;NM_201536;NM_016250;NM_201537	21494161	21494284	NC_000014.8
cg01954585	2.37e-16	2.6e-18	9.87757	31.0103	0.188	cg01954585	AKAP13;AKAP13;AKAP13	NM_144767;NM_007200;NM_006738	86270435	86270558	NC_000015.9
cg15829056	2.38e-16	2.61e-18	9.87725	31.0083	0.198	cg15829056	SSBP3;SSBP3;SSBP3	NM_001009955;NM_018070;NM_145716	54856415	54856538	NC_000001.10
[truncated: 103,273 more rows]
